# Supplementary material for: Colonizing multidrug-resistant bacteria and the longitudinal evolution of the intestinal microbiome after liver transplantation
Source: Nat Commun. 2019 Oct 17;10:4715. doi: 10.1038/s41467-019-12633-4 (PMC6797753; doi:10.1038/s41467-019-12633-4)
Supplement: Supplementary file 4 — Supplementary Dataset 1 [file 41467_2019_12633_MOESM4_ESM.xlsx]

## Sheet: Supplementary Data 1
Supplementary Data 1. Clinical and microbial predictors associated with gut microbiome alpha-diversity before and after liver transplantation using univariate linear mixed-effect regression models
Predictor	Univariate Coefficient	Univariate P	Univariate Coefficient	Univariate P
	All Timepoint Chao		All Timepoint Shannon
Age (years)	0.7	0.09	0	0.06
Race - White		Reference		Reference
Asian	-15.4	0.28	-0.12	0.43
Black	-28.5	0.09	-0.21	0.22
Other	-10.6	0.67	-0.32	0.23
Ethnicity - Hispanic	-0.5	0.97	-0.05	0.67
Sex - Male	10.8	0.23	0.17	0.08
CRE colonization	-31.6	<0.01	-0.58	<0.0001
VRE colonization	-50.8	<0.0001	-0.63	<0.0001
Ceph-RE colonization	-31.6	<0.0001	-0.37	<0.0001
Any MDRO colonization	-45.5	<0.0001	-0.54	<0.0001
Antibiotic dose within 14d	-55.2	<0.0001	-0.53	<0.0001
	Pre-LT Chao		Pre-LT Shannon
Liver Disease - ARLD		Reference		Reference
AIH	30.9	0.46	1.3	<0.01
BILIARY	31.3	0.53	0.91	0.11
HBV	94.4	<0.05	1.39	<0.01
HCV	58	0.08	1.45	<0.001
NAFLD	48.4	0.19	1.48	<0.001
Comorbidity - HCC	31.5	0.07	0.42	<0.05
MELD (> 18 vs. ≤ 18)	-77.7	<0.0001	-0.99	<0.0001
CTP Score	-17.3	<0.0001	-0.22	<0.0001
CRE colonization	-132.8	<0.05	-2.28	<0.001
VRE colonization	-85.2	<0.001	-1.03	<0.001
Ceph-RE colonization	-66	<0.01	-0.46	0.1
Beta-lactam II&	-47.5	<0.05	-0.54	0.07
Glyco-/Lipo-peptide&	-71.1	<0.05	-1.3	<0.001
Carbapenem&	-40	0.23	-0.9	<0.05
Fluoroquinolone&	-88	<0.001	-0.98	<0.001
	Peri-LT Chao†		Peri-LT Shannon†
ARLD	-14.6	0.48	0.07	0.79
HBV	62.4	<0.05	-0.04	0.91
Comorbidity - HCC	20.7	0.09	0.31	<0.05
MELD (> 18 vs. ≤ 18)	51.7	<0.0001	0.67	<0.0001
CTP Score	-11.2	<0.0001	-0.17	<0.0001
Living Donor	5.7	0.72	0.25	0.2
Cold Ischemic Time (min)	0	0.28	-0.00061	0.16
PRBC Transfusion (units)	-1	<0.05	-0.02	<0.01
Post-operative bleeding+	-67.2	<0.0001	-0.69	<0.001
Peri-operative antibiotic adjustment	-41.5	<0.001	-0.67	<0.0001
CRE colonization	-46.4	<0.05	-0.59	<0.01
VRE colonization	-32.1	<0.01	-0.41	<0.001
Ceph-RE colonization	-34.2	<0.01	-0.42	<0.01
Beta-lactam I&	7.1	0.73	0.02	0.94
Beta-lactam II&	-30.5	<0.01	-0.26	<0.01
Beta-lactam III&	-63.9	<0.05	-0.76	<0.05
Glyco-/Lipo-peptide&	-33.8	<0.01	-0.33	<0.05
Carbapenem&	-55.2	<0.05	-0.77	<0.01
Fluoroquinolone&	-34.3	0.05	-0.65	<0.001
	Early Post-LT Chao‡		Early Post-LT Shannon‡
ARLD	-26.1	0.14	0.05	0.81
AIH	7.3	0.76	0.12	0.63
HBV	58.2	<0.05	0.1	0.7
Comorbidity - HCC	23.8	<0.05	0.3	<0.05
MELD (> 18 vs. ≤ 18)	-31.8	<0.001	-0.34	<0.001
CTP Score	-6.1	<0.01	-0.07	<0.01
Post-operative bleeding+	-52.2	<0.001	-0.43	<0.01
Bile Leak#	-50.9	<0.01	-0.73	<0.0001
Biliary Stricture#	-29.1	0.05	-0.45	<0.01
Re-hospitalization#	-30.1	<0.01	-0.25	<0.05
Readmission to ICU#	-28.2	<0.05	-0.37	<0.01
Peri-operative antibiotic adjustment	-11.6	0.33	-0.27	<0.05
CRE colonization	-37.9	<0.05	-0.58	<0.01
VRE colonization	-35.4	<0.01	-0.53	<0.0001
Ceph-RE colonization	-16.1	0.16	-0.23	0.07
Beta-lactam I&	-16.5	0.49	-0.33	0.21
Beta-lactam II&	-54.3	<0.0001	-0.84	<0.0001
Beta-lactam III&	-8.7	0.69	-0.6	<0.05
Glyco-/Lipo-peptide&	-61.6	<0.0001	-0.96	<0.0001
Carbapenem&	-44.5	<0.05	-0.72	<0.001
Fluoroquinolone&	-32.1	<0.05	-0.73	<0.0001
	Late Post-LT Chao§		Late Post-LT Shannon§
ARLD	-0.5	0.98	-0.15	0.38
AIH	-0.4	0.99	0.37	0.11
HBV	2.1	0.93	0.2	0.35
Comorbidity - HCC	16.4	0.19	0.23	<0.05
MELD (> 18 vs. ≤ 18)	-20.3	0.1	-0.31	<0.01
CTP Score	-5.7	<0.05	-0.05	<0.05
Post-operative bleeding+	-35.8	<0.05	-0.29	<0.05
Bile Leak#	-12.1	0.56	-0.41	<0.05
Biliary Stricture#	-33.2	0.05	-0.52	<0.001
Re-hospitalization#	-25.7	<0.05	-0.25	<0.05
Readmission to ICU#	-4.5	0.75	-0.16	0.18
Peri-operative antibiotic adjustment	-18.3	0.15	-0.19	0.09
CRE colonization	26.5	0.19	-0.36	<0.05
VRE colonization	-47.4	<0.01	-0.7	<0.0001
Ceph-RE colonization	-6.7	0.57	-0.2	0.05
Beta-lactam II&	-55.7	<0.001	-0.46	<0.001
Glyco-/Lipo-peptide&	-52.5	<0.01	-0.51	<0.001
Carbapenem&	-35.6	0.19	-0.55	<0.05
Fluoroquinolone&	-24.6	0.3	-0.06	0.77
Note: Univariate associations were assessed using linear regression (pre-LT) or linear mixed-effect regression (peri-, early and late post-LT) models. All predictors with univariate p ≤ 0.1 were considered for inclusion in multivariate modeling (Table 2, Table 3).
Abbreviations: LT -- liver transplant; CRE -- carbapenem-resistant Enterobacteriaceae; VRE -- vancomycin-resistant enterococci; Ceph-RE -- Enterobacteriaceae resistant to third-generation cephalosporins; ARLD -- alcohol-related liver disease; AIH -- autoimmune hepatitis; BILIARY -- biliary-related etologies (see Methods); HBV -- hepatitis B virus; HCV -- hepatitis C virus; HCC -- hepatocellular c…
† Weeks 1 to 3 post-LT
‡ Months 1 to 3 post-LT
§ Months 6 to 12 post-LT
+ within 7 days of LT
# within 1 year of LT
& ≤ 14 days before sample; see Supplementary Methods for coding of antibiotic classes
