# Supplementary material for: Colonizing multidrug-resistant bacteria and the longitudinal evolution of the intestinal microbiome after liver transplantation
Source: Nat Commun. 2019 Oct 17;10:4715. doi: 10.1038/s41467-019-12633-4 (PMC6797753; doi:10.1038/s41467-019-12633-4)
Supplement: Supplementary file 5 — Supplementary Dataset 2 [file 41467_2019_12633_MOESM5_ESM.xlsx]

## Sheet: Supplementary Data 2
Supplementary Data 2. Univariate associations between exposure to specific antibiotic classes and gut microbiome alpha-diversity before and after liver transplantation using linear and linear mixed-effect regression models
	Pre-LT (n=83)
		Shannon		Chao
Antibiotic Class*,#	n	Univariate Coefficient	LM p-value	Univariate Coefficient	LM p-value
Beta-lactam I	0	-	-	-	-
Beta-lactam II	13	-0.54	0.07	-47.5	<0.05
Beta-lactam III	3	-	-	-	-
Aminoglycoside	3	-	-	-	-
Glyco-Lipopeptide	8	-1.3	<0.001	-71.1	<0.05
Tetracycline Derivative	0	-	-	-	-
Carbapenem	6	-0.9	<0.05	-40	0.23
Fluoroquinolone	12	-0.98	<0.001	-88	<0.001
	Peri-LT (n=213)
		Shannon		Chao
Antibiotic Class*,+	n	Univariate Coefficient	LME p-value	Univariate Coefficient	LME p-value
Beta-lactam I	16	0.02	0.94	7.1	0.73
Beta-lactam II	157	-0.26	<0.01	-30.5	<0.01
Beta-lactam III	10	-0.76	<0.05	-63.9	<0.05
Aminoglycoside	3	-	-	-	-
Glyco-Lipopeptide	63	-0.33	<0.05	-33.8	<0.01
Tetracycline Derivative	1	-	-	-	-
Carbapenem	14	-0.77	<0.01	-55.2	<0.05
Fluoroquinolone	19	-0.65	<0.001	-34.3	0.05
	Early Post-LT (n=200)
		Shannon		Chao
Antibiotic Class*,+	n	Univariate Coefficient	LME p-value	Univariate Coefficient	LME p-value
Beta-lactam I	8	-0.33	0.21	-16.5	0.49
Beta-lactam II	30	-0.84	<0.0001	-54.3	<0.0001
Beta-lactam III	8	-0.6	<0.05	-8.7	0.69
Aminoglycoside	0	-	-	-	-
Glyco-Lipopeptide	23	-0.96	<0.0001	-61.6	<0.0001
Tetracycline Derivative	3	-	-	-	-
Carbapenem	14	-0.72	<0.001	-44.5	<0.05
Fluoroquinolone	19	-0.73	<0.0001	-32.1	<0.05
	Late Post-LT (n=215)
		Shannon		Chao
Antibiotic Class*,+	n	Univariate Coefficient	LME p-value	Univariate Coefficient	LME p-value
Beta-lactam I	3	-	-	-	-
Beta-lactam II	17	-0.46	<0.001	-55.7	<0.001
Beta-lactam III	1	-	-	-	-
Aminoglycoside	1	-	-	-	-
Glyco-Lipopeptide	16	-0.51	<0.001	-52.5	<0.01
Tetracycline Derivative	3	-	-	-	-
Carbapenem	6	-0.55	<0.05	-35.6	0.19
Fluoroquinolone	8	-0.06	0.77	-24.6	0.3
Abbreviations: LM = linear regression model; LME = linear mixed-effect regression model
* received ≥ 1 dose ≤ 14 d before sample collection date
+ see Supplemental Methods for full description of antibiotic classes
Note: abx classes with <= 5 samples at specified timepoint were excluded from statistical analyses
