# Supplementary material for: Colonizing multidrug-resistant bacteria and the longitudinal evolution of the intestinal microbiome after liver transplantation
Source: Nat Commun. 2019 Oct 17;10:4715. doi: 10.1038/s41467-019-12633-4 (PMC6797753; doi:10.1038/s41467-019-12633-4)
Supplement: Supplementary file 6 — Supplementary Dataset 3 [file 41467_2019_12633_MOESM6_ESM.xlsx]

## Sheet: Supplementary Data 3
Supplementary Data 3. Significantly differentially abundant gut microbiota pre-LT in patients with vs. without (baseline) alcohol-related liver disease (ARLD) using DESeq2 (p<0.05; FDR/padj<0.05)
Greengenes97 OTUID	log2-FC	lfcSE	stat	p	padj	Taxonomic classification
186521	-21.1948	1.90131	-11.1475	7.3667e-29	1.66487e-26	p_Firmicutes;c_Clostridia;o_Clostridiales;f_Ruminococcaceae;g_;s_
317135	-21.052	2.12763	-9.89459	4.39426e-23	4.96551e-21	p_Firmicutes;c_Clostridia;o_Clostridiales;f_Ruminococcaceae;g_;s_
561171	-20.2492	2.1225	-9.54024	1.42502e-21	1.07351e-19	p_Firmicutes;c_Clostridia;o_Clostridiales;f_Lachnospiraceae;g_;s_
359044	-21.0745	2.6795	-7.8651	3.68807e-15	2.08376e-13	p_Firmicutes;c_Clostridia;o_Clostridiales;f_Lachnospiraceae;g_Blautia;s_
456774	-18.1054	2.55228	-7.09382	1.30463e-12	5.89693e-11	p_Firmicutes;c_Clostridia;o_Clostridiales;f_Lachnospiraceae;g_Coprococcus;s_
235262	-20.4749	2.9211	-7.00932	2.39475e-12	9.02021e-11	p_Actinobacteria;c_Actinobacteria;o_Bifidobacteriales;f_Bifidobacteriaceae;g_Bifidobacterium;s_adolescentis
193591	-21.3486	3.07149	-6.95058	3.63798e-12	1.17455e-10	p_Bacteroidetes;c_Bacteroidia;o_Bacteroidales;f_Bacteroidaceae;g_Bacteroides;s_
361727	-19.2713	2.8276	-6.81541	9.39921e-12	2.65528e-10	p_Firmicutes;c_Clostridia;o_Clostridiales;f_;g_;s_
310608	-17.7952	2.64087	-6.7384	1.60135e-11	4.02116e-10	p_Firmicutes;c_Clostridia;o_Clostridiales;f_Lachnospiraceae;g_Dorea;s_
345319	-19.5665	2.94533	-6.64322	3.06913e-11	6.93623e-10	p_Firmicutes;c_Clostridia;o_Clostridiales;f_Lachnospiraceae;g_;s_
195270	-19.403	2.9352	-6.61046	3.8313e-11	7.87158e-10	p_Firmicutes;c_Clostridia;o_Clostridiales;f_Ruminococcaceae;g_;s_
362997	-18.6046	2.84483	-6.53977	6.1615e-11	1.16042e-09	p_Bacteroidetes;c_Bacteroidia;o_Bacteroidales;f_Bacteroidaceae;g_Bacteroides;s_uniformis
365385	-20.874	3.20132	-6.52042	7.01095e-11	1.21883e-09	p_Actinobacteria;c_Actinobacteria;o_Bifidobacteriales;f_Bifidobacteriaceae;g_Bifidobacterium;s_bifidum
4425368	-21.5567	3.47446	-6.20433	5.493e-10	8.86727e-09	p_Firmicutes;c_Clostridia;o_Clostridiales;f_Veillonellaceae;g_Megasphaera;s_
215670	-22.1188	3.62571	-6.10054	1.05711e-09	1.59271e-08	p_Bacteroidetes;c_Bacteroidia;o_Bacteroidales;f_Prevotellaceae;g_Prevotella;s_copri
579608	7.95738	1.33162	5.97572	2.29072e-09	3.23565e-08	p_Firmicutes;c_Bacilli;o_Lactobacillales;f_Streptococcaceae;g_Streptococcus;s_
4020502	-22.5849	3.83694	-5.88619	3.95206e-09	5.25391e-08	p_Bacteroidetes;c_Bacteroidia;o_Bacteroidales;f_Bacteroidaceae;g_Bacteroides;s_
289257	-21.0032	4.06836	-5.16257	2.43577e-07	3.05824e-06	p_Bacteroidetes;c_Bacteroidia;o_Bacteroidales;f_Prevotellaceae;g_Prevotella;s_copri
365496	-19.9038	4.17338	-4.76922	1.84942e-06	2.19984e-05	p_Bacteroidetes;c_Bacteroidia;o_Bacteroidales;f_Bacteroidaceae;g_Bacteroides;s_plebeius
4406684	-21.238	4.61113	-4.60581	4.10871e-06	4.64284e-05	p_Bacteroidetes;c_Bacteroidia;o_Bacteroidales;f_Prevotellaceae;g_Prevotella;s_copri
165118	-19.2559	4.21242	-4.57121	4.84921e-06	5.21867e-05	p_Bacteroidetes;c_Bacteroidia;o_Bacteroidales;f_[Paraprevotellaceae];g_Paraprevotella;s_
580008	-18.8133	4.2413	-4.43573	9.17592e-06	9.42617e-05	p_Firmicutes;c_Erysipelotrichi;o_Erysipelotrichales;f_Erysipelotrichaceae;g_;s_
4480861	-20.1173	5.24858	-3.8329	0.000126639	0.00124437	p_Firmicutes;c_Erysipelotrichi;o_Erysipelotrichales;f_Erysipelotrichaceae;g_Catenibacterium;s_
4256470	-6.95888	1.85123	-3.75906	0.00017055	0.00160602	p_Bacteroidetes;c_Bacteroidia;o_Bacteroidales;f_Bacteroidaceae;g_Bacteroides;s_ovatus
145801	-4.92771	1.32393	-3.72203	0.000197627	0.00178655	p_Firmicutes;c_Erysipelotrichi;o_Erysipelotrichales;f_Erysipelotrichaceae;g_;s_
518033	7.94513	2.14888	3.69734	0.000217871	0.0018938	p_Firmicutes;c_Bacilli;o_Lactobacillales;f_Lactobacillaceae;g_Lactobacillus;s_zeae
366147	-19.2696	5.24879	-3.67125	0.00024137	0.00202035	p_Bacteroidetes;c_Bacteroidia;o_Bacteroidales;f_[Paraprevotellaceae];g_Paraprevotella;s_
4387250	-5.30124	1.44882	-3.659	0.000253197	0.00204366	p_Bacteroidetes;c_Bacteroidia;o_Bacteroidales;f_Bacteroidaceae;g_Bacteroides;s_ovatus
359158	-6.73513	1.95085	-3.45241	0.000555601	0.00432986	p_Firmicutes;c_Clostridia;o_Clostridiales;f_Lachnospiraceae;g_;s_
336228	-8.074	2.35303	-3.43132	0.000600652	0.00437895	p_Firmicutes;c_Clostridia;o_Clostridiales;f_Veillonellaceae;g_Dialister;s_
328105	-6.43044	1.87373	-3.4319	0.000599375	0.00437895	p_Firmicutes;c_Clostridia;o_Clostridiales;f_Lachnospiraceae;g_;s_
583117	-5.79145	1.72127	-3.36465	0.000766412	0.00541278	p_Bacteroidetes;c_Bacteroidia;o_Bacteroidales;f_Bacteroidaceae;g_Bacteroides;s_
335041	-6.67847	2.06035	-3.24142	0.00118937	0.00814537	p_Firmicutes;c_Clostridia;o_Clostridiales;f_Ruminococcaceae;g_;s_
813217	-5.02019	1.55324	-3.23208	0.00122893	0.00816878	p_Proteobacteria;c_Gammaproteobacteria;o_Enterobacteriales;f_Enterobacteriaceae;g_Klebsiella;s_
577170	-4.80818	1.51186	-3.18031	0.00147118	0.00923575	p_Bacteroidetes;c_Bacteroidia;o_Bacteroidales;f_Bacteroidaceae;g_Bacteroides;s_
357111	-7.13025	2.23872	-3.18496	0.00144774	0.00923575	p_Firmicutes;c_Clostridia;o_Clostridiales;f_Lachnospiraceae;g_;s_
4358723	-5.87795	1.86297	-3.15515	0.00160415	0.00979834	p_Bacteroidetes;c_Bacteroidia;o_Bacteroidales;f_Bacteroidaceae;g_Bacteroides;s_
4455163	-5.29851	1.7003	-3.11621	0.0018319	0.010895	p_Bacteroidetes;c_Bacteroidia;o_Bacteroidales;f_Bacteroidaceae;g_Bacteroides;s_
508968	-5.61864	1.85455	-3.02965	0.00244835	0.0141879	p_Firmicutes;c_Clostridia;o_Clostridiales;f_Lachnospiraceae;g_Roseburia;s_
332317	-3.87685	1.28464	-3.01785	0.00254578	0.0143837	p_Bacteroidetes;c_Bacteroidia;o_Bacteroidales;f_Bacteroidaceae;g_Bacteroides;s_
554303	-4.50111	1.50324	-2.99428	0.00275094	0.0148615	p_Firmicutes;c_Clostridia;o_Clostridiales;f_Ruminococcaceae;g_;s_
174493	-5.06502	1.69225	-2.99307	0.00276188	0.0148615	p_Firmicutes;c_Clostridia;o_Clostridiales;f_Ruminococcaceae;g_;s_
4357712	-4.78249	1.61125	-2.96818	0.00299573	0.0153628	p_Bacteroidetes;c_Bacteroidia;o_Bacteroidales;f_Bacteroidaceae;g_Bacteroides;s_
3801267	-5.4449	1.8384	-2.96175	0.00305896	0.0153628	p_Firmicutes;c_Clostridia;o_Clostridiales;f_Veillonellaceae;g_Veillonella;s_parvula
347382	-5.21138	1.75346	-2.97205	0.00295815	0.0153628	p_Firmicutes;c_Clostridia;o_Clostridiales;f_Lachnospiraceae;g_;s_
2829179	-7.9271	2.69363	-2.94291	0.00325143	0.0159744	p_Firmicutes;c_Clostridia;o_Clostridiales;f_Veillonellaceae;g_Acidaminococcus;s_
361722	-4.98122	1.70425	-2.92282	0.00346878	0.0166797	p_Firmicutes;c_Clostridia;o_Clostridiales;f_Ruminococcaceae;g_Faecalibacterium;s_prausnitzii
511475	5.9017	2.02809	2.90998	0.00361448	0.0170182	p_Firmicutes;c_Bacilli;o_Lactobacillales;f_Streptococcaceae;g_Streptococcus;s_
202131	6.4265	2.22295	2.89098	0.00384043	0.017713	p_Firmicutes;c_Bacilli;o_Lactobacillales;f_Lactobacillaceae;g_Lactobacillus;s_
4463892	-4.68011	1.63096	-2.86953	0.00411079	0.0185808	p_Bacteroidetes;c_Bacteroidia;o_Bacteroidales;f_Bacteroidaceae;g_Bacteroides;s_
331850	-4.71427	1.65948	-2.84081	0.00449997	0.0199411	p_Firmicutes;c_Clostridia;o_Clostridiales;f_Lachnospiraceae;g_Blautia;s_
173986	-4.95257	1.76148	-2.8116	0.00492962	0.0214249	p_Firmicutes;c_Clostridia;o_Clostridiales;f_Ruminococcaceae;g_Faecalibacterium;s_prausnitzii
308598	-4.16369	1.4897	-2.79498	0.00519037	0.0217227	p_Bacteroidetes;c_Bacteroidia;o_Bacteroidales;f_Bacteroidaceae;g_Bacteroides;s_ovatus
4401373	-4.65739	1.66301	-2.80058	0.00510112	0.0217227	p_Firmicutes;c_Clostridia;o_Clostridiales;f_Veillonellaceae;g_Veillonella;s_dispar
4393532	-4.36924	1.57178	-2.77981	0.00543907	0.0222369	p_Actinobacteria;c_Coriobacteriia;o_Coriobacteriales;f_Coriobacteriaceae;g_Eggerthella;s_lenta
364048	-4.27511	1.54025	-2.7756	0.00551002	0.0222369	p_Firmicutes;c_Clostridia;o_Clostridiales;f_Lachnospiraceae;g_Blautia;s_
2198356	-4.26423	1.5671	-2.7211	0.00650652	0.0249233	p_Bacteroidetes;c_Bacteroidia;o_Bacteroidales;f_Bacteroidaceae;g_Bacteroides;s_
137580	6.95554	2.55484	2.7225	0.00647898	0.0249233	p_Firmicutes;c_Bacilli;o_Lactobacillales;f_Lactobacillaceae;g_Lactobacillus;s_
4458306	-5.38924	1.97834	-2.72412	0.00644738	0.0249233	p_Firmicutes;c_Clostridia;o_Clostridiales;f_Veillonellaceae;g_Veillonella;s_dispar
572750	-5.6167	2.07006	-2.71331	0.0066615	0.0250916	p_Proteobacteria;c_Gammaproteobacteria;o_Enterobacteriales;f_Enterobacteriaceae;g_Trabulsiella;s_
3600504	-4.95849	1.83639	-2.70013	0.00693133	0.0256278	p_Bacteroidetes;c_Bacteroidia;o_Bacteroidales;f_Bacteroidaceae;g_Bacteroides;s_
851865	-4.85279	1.8004	-2.69539	0.00703063	0.0256278	p_Firmicutes;c_Clostridia;o_Clostridiales;f_Ruminococcaceae;g_Faecalibacterium;s_prausnitzii
183496	-4.57682	1.70853	-2.6788	0.00738867	0.0260341	p_Bacteroidetes;c_Bacteroidia;o_Bacteroidales;f_Bacteroidaceae;g_Bacteroides;s_
4402960	-4.62944	1.7265	-2.6814	0.00733156	0.0260341	p_Bacteroidetes;c_Bacteroidia;o_Bacteroidales;f_Bacteroidaceae;g_Bacteroides;s_uniformis
533969	-4.78625	1.7897	-2.67434	0.00748767	0.0260341	p_Firmicutes;c_Clostridia;o_Clostridiales;f_Lachnospiraceae;g_;s_
342427	-7.06586	2.64922	-2.66715	0.00764978	0.0261947	p_Firmicutes;c_Clostridia;o_Clostridiales;f_Veillonellaceae;g_Veillonella;s_dispar
3472078	-4.329	1.62948	-2.65667	0.00789165	0.0264945	p_Bacteroidetes;c_Bacteroidia;o_Bacteroidales;f_Bacteroidaceae;g_Bacteroides;s_
572476	-4.45593	1.67942	-2.65326	0.00797179	0.0264945	p_Bacteroidetes;c_Bacteroidia;o_Bacteroidales;f_Bacteroidaceae;g_Bacteroides;s_uniformis
593803	-3.32378	1.26468	-2.62816	0.0085848	0.0281183	p_Firmicutes;c_Bacilli;o_Lactobacillales;f_Streptococcaceae;g_Streptococcus;s_
341460	-3.91521	1.51966	-2.57637	0.00998444	0.0322355	p_Proteobacteria;c_Gammaproteobacteria;o_Pasteurellales;f_Pasteurellaceae;g_Haemophilus;s_
4422456	-4.77749	1.88054	-2.54048	0.01107	0.0352368	p_Firmicutes;c_Clostridia;o_Clostridiales;f_Veillonellaceae;g_Veillonella;s_dispar
4381553	-4.63909	1.87498	-2.47422	0.0133529	0.0391916	p_Bacteroidetes;c_Bacteroidia;o_Bacteroidales;f_Bacteroidaceae;g_Bacteroides;s_
197072	-4.4497	1.78805	-2.48858	0.0128255	0.0391916	p_Bacteroidetes;c_Bacteroidia;o_Bacteroidales;f_Bacteroidaceae;g_Bacteroides;s_uniformis
560336	-3.89408	1.57332	-2.47507	0.0133211	0.0391916	p_Bacteroidetes;c_Bacteroidia;o_Bacteroidales;f_Bacteroidaceae;g_Bacteroides;s_
564140	-4.55667	1.83607	-2.48175	0.013074	0.0391916	p_Bacteroidetes;c_Bacteroidia;o_Bacteroidales;f_Porphyromonadaceae;g_Parabacteroides;s_distasonis
4296244	-4.14215	1.65944	-2.49611	0.0125563	0.0391916	p_Firmicutes;c_Clostridia;o_Clostridiales;f_Veillonellaceae;g_Veillonella;s_dispar
364824	-4.04281	1.62923	-2.48143	0.0130856	0.0391916	p_Firmicutes;c_Clostridia;o_Clostridiales;f_Lachnospiraceae;g_Blautia;s_obeum
509416	-5.31708	2.15443	-2.46798	0.013588	0.0393702	p_Firmicutes;c_Clostridia;o_Clostridiales;f_;g_;s_
144814	-4.04445	1.64916	-2.45243	0.0141894	0.0405924	p_Proteobacteria;c_Gammaproteobacteria;o_Enterobacteriales;f_Enterobacteriaceae;g_;s_
353149	-4.65404	1.90929	-2.43758	0.0147861	0.0417709	p_Firmicutes;c_Clostridia;o_Clostridiales;f_Lachnospiraceae;g_;s_
182157	-4.13169	1.70683	-2.42069	0.0154912	0.0432223	p_Bacteroidetes;c_Bacteroidia;o_Bacteroidales;f_Bacteroidaceae;g_Bacteroides;s_
4433823	-5.95951	2.47956	-2.40345	0.0162411	0.0442226	p_Bacteroidetes;c_Bacteroidia;o_Bacteroidales;f_Bacteroidaceae;g_Bacteroides;s_fragilis
332846	-4.48698	1.86455	-2.40647	0.0161075	0.0442226	p_Firmicutes;c_Clostridia;o_Clostridiales;f_Lachnospiraceae;g_Coprococcus;s_
183162	-3.45278	1.44159	-2.39512	0.016615	0.0447022	p_Firmicutes;c_Clostridia;o_Clostridiales;f_Ruminococcaceae;g_Oscillospira;s_
297057	-4.69491	1.98221	-2.36852	0.0178594	0.0474849	p_Bacteroidetes;c_Bacteroidia;o_Bacteroidales;f_Bacteroidaceae;g_Bacteroides;s_
350277	-3.54044	1.49769	-2.36393	0.0180821	0.0475181	p_Bacteroidetes;c_Bacteroidia;o_Bacteroidales;f_Bacteroidaceae;g_Bacteroides;s_uniformis
851733	7.24272	3.07671	2.35404	0.0185705	0.0482405	p_Firmicutes;c_Bacilli;o_Lactobacillales;f_Lactobacillaceae;g_Lactobacillus;s_
