# Supplementary material for: Colonizing multidrug-resistant bacteria and the longitudinal evolution of the intestinal microbiome after liver transplantation
Source: Nat Commun. 2019 Oct 17;10:4715. doi: 10.1038/s41467-019-12633-4 (PMC6797753; doi:10.1038/s41467-019-12633-4)
Supplement: Supplementary file 7 — Supplementary Dataset 4 [file 41467_2019_12633_MOESM7_ESM.xlsx]

## Sheet: Supplementary Data 4
Supplementary Data 4. Significantly differentially abundant gut microbiota pre-LT in patients with vs. without (baseline) alcohol-related liver disease (ARLD) using ANCOM 2.0
Greengenes97 OTUID	W_stat	detected_0.9	detected_0.8	detected_0.7	detected_0.6	Taxonomic Classification
137580	480	TRUE	TRUE	TRUE	TRUE	p_Firmicutes;c_Bacilli;o_Lactobacillales;f_Lactobacillaceae;g_Lactobacillus;s_
202131	488	TRUE	TRUE	TRUE	TRUE	p_Firmicutes;c_Bacilli;o_Lactobacillales;f_Lactobacillaceae;g_Lactobacillus;s_
4480189	481	TRUE	TRUE	TRUE	TRUE	p_Firmicutes;c_Bacilli;o_Lactobacillales;f_Lactobacillaceae;g_Lactobacillus;s_zeae
518033	487	TRUE	TRUE	TRUE	TRUE	p_Firmicutes;c_Bacilli;o_Lactobacillales;f_Lactobacillaceae;g_Lactobacillus;s_zeae
851733	489	TRUE	TRUE	TRUE	TRUE	p_Firmicutes;c_Bacilli;o_Lactobacillales;f_Lactobacillaceae;g_Lactobacillus;s_
579608	457	FALSE	TRUE	TRUE	TRUE	p_Firmicutes;c_Bacilli;o_Lactobacillales;f_Streptococcaceae;g_Streptococcus;s_
73609	443	FALSE	TRUE	TRUE	TRUE	p_Firmicutes;c_Bacilli;o_Lactobacillales;f_Lactobacillaceae;g_Lactobacillus;s_zeae
255367	368	FALSE	FALSE	TRUE	TRUE	p_Firmicutes;c_Bacilli;o_Lactobacillales;f_Lactobacillaceae;g_Lactobacillus;s_
298120	411	FALSE	FALSE	TRUE	TRUE	p_Firmicutes;c_Bacilli;o_Lactobacillales;f_Leuconostocaceae;g_;s_
318320	402	FALSE	FALSE	TRUE	TRUE	p_Firmicutes;c_Bacilli;o_Lactobacillales;f_Lactobacillaceae;g_Lactobacillus;s_
511475	387	FALSE	FALSE	TRUE	TRUE	p_Firmicutes;c_Bacilli;o_Lactobacillales;f_Streptococcaceae;g_Streptococcus;s_
