# Supplementary material for: Colonizing multidrug-resistant bacteria and the longitudinal evolution of the intestinal microbiome after liver transplantation
Source: Nat Commun. 2019 Oct 17;10:4715. doi: 10.1038/s41467-019-12633-4 (PMC6797753; doi:10.1038/s41467-019-12633-4)
Supplement: Supplementary file 8 — Supplementary Dataset 5 [file 41467_2019_12633_MOESM8_ESM.xlsx]

## Sheet: Supplementary Data 5
Supplementary Data 5. Significantly differentially abundant gut microbiota pre-LT in patients with high (above median; >=18) vs. low (baseline) model for end-stage liver disease (MELD) score at time of transplant using DESeq2 (p<0.05; FDR/padj<0.05)
Greengenes97 OTUID	log2-FC	lfcSE	stat	p	padj	Taxonomic classification
264552	-23.6802	2.90481	-8.15208	3.57731e-16	1.50247e-13	p_Firmicutes;c_Clostridia;o_Clostridiales;f_Veillonellaceae;g_Dialister;s_
590982	7.01681	0.887198	7.90895	2.59562e-15	5.45081e-13	p_Firmicutes;c_Bacilli;o_Lactobacillales;f_Enterococcaceae;g_Enterococcus;s_
579608	4.72648	0.733493	6.4438	1.16518e-10	1.63126e-08	p_Firmicutes;c_Bacilli;o_Lactobacillales;f_Streptococcaceae;g_Streptococcus;s_
4446943	5.69147	0.900977	6.317	2.66697e-10	2.80032e-08	p_Firmicutes;c_Clostridia;o_Clostridiales;f_Veillonellaceae;g_Veillonella;s_dispar
508968	-5.29365	0.8917	-5.93658	2.91036e-09	2.4447e-07	p_Firmicutes;c_Clostridia;o_Clostridiales;f_Lachnospiraceae;g_Roseburia;s_
4422456	5.04073	0.90227	5.58672	2.31397e-08	1.61978e-06	p_Firmicutes;c_Clostridia;o_Clostridiales;f_Veillonellaceae;g_Veillonella;s_dispar
358781	-8.22074	1.48896	-5.52113	3.36822e-08	2.02093e-06	p_Firmicutes;c_Clostridia;o_Clostridiales;f_Ruminococcaceae;g_;s_
147702	-5.39439	1.09086	-4.94508	7.61124e-07	3.95983e-05	p_Firmicutes;c_Clostridia;o_Clostridiales;f_Ruminococcaceae;g_Faecalibacterium;s_prausnitzii
180903	-7.27205	1.4769	-4.92386	8.48535e-07	3.95983e-05	p_Firmicutes;c_Clostridia;o_Clostridiales;f_Lachnospiraceae;g_;s_
533969	-4.43038	0.907248	-4.88332	1.04314e-06	4.38118e-05	p_Firmicutes;c_Clostridia;o_Clostridiales;f_Lachnospiraceae;g_;s_
1111582	4.75697	1.0311	4.6135	3.9594e-06	0.000138579	p_Firmicutes;c_Bacilli;o_Lactobacillales;f_Enterococcaceae;g_Enterococcus;s_
3138798	-5.41175	1.17266	-4.61494	3.93217e-06	0.000138579	p_Firmicutes;c_Clostridia;o_Clostridiales;f_Veillonellaceae;g_Phascolarctobacterium;s_
584241	5.60449	1.23216	4.54849	5.40313e-06	0.000174563	p_Firmicutes;c_Bacilli;o_Lactobacillales;f_Enterococcaceae;g_Enterococcus;s_casseliflavus
392887	-4.82834	1.08331	-4.45702	8.31073e-06	0.0002327	p_Firmicutes;c_Clostridia;o_Clostridiales;f_Lachnospiraceae;g_Roseburia;s_
345111	-9.54808	2.13819	-4.4655	7.98826e-06	0.0002327	p_Firmicutes;c_Clostridia;o_Clostridiales;f_Lachnospiraceae;g_;s_
4374753	3.6079	0.829061	4.35179	1.35032e-05	0.000354458	p_Firmicutes;c_Clostridia;o_Clostridiales;f_Veillonellaceae;g_Veillonella;s_dispar
196428	-5.37205	1.24434	-4.31718	1.58034e-05	0.000390438	p_Firmicutes;c_Clostridia;o_Clostridiales;f_Ruminococcaceae;g_;s_
592616	-4.25455	0.990847	-4.29386	1.75597e-05	0.000409726	p_Firmicutes;c_Erysipelotrichi;o_Erysipelotrichales;f_Erysipelotrichaceae;g_;s_
329313	-3.70615	0.868977	-4.26496	1.99939e-05	0.000441971	p_Firmicutes;c_Clostridia;o_Clostridiales;f_Lachnospiraceae;g_;s_
537661	-5.59696	1.32102	-4.23683	2.26695e-05	0.00047606	p_Firmicutes;c_Clostridia;o_Clostridiales;f_Lachnospiraceae;g_;s_
325419	-5.19603	1.26061	-4.12184	3.75856e-05	0.000751712	p_Firmicutes;c_Clostridia;o_Clostridiales;f_Clostridiaceae;g_;s_
551822	-3.52926	0.860578	-4.10104	4.11304e-05	0.000785216	p_Firmicutes;c_Clostridia;o_Clostridiales;f_Clostridiaceae;g_;s_
4480189	4.82832	1.18617	4.0705	4.69124e-05	0.000856662	p_Firmicutes;c_Bacilli;o_Lactobacillales;f_Lactobacillaceae;g_Lactobacillus;s_zeae
292057	4.33918	1.0754	4.03496	5.46115e-05	0.000955702	p_Firmicutes;c_Bacilli;o_Lactobacillales;f_Lactobacillaceae;g_Lactobacillus;s_
370098	-4.78451	1.19164	-4.01508	5.94268e-05	0.000998371	p_Firmicutes;c_Clostridia;o_Clostridiales;f_Lachnospiraceae;g_Lachnospira;s_
137580	5.72483	1.43061	4.00166	6.28995e-05	0.00101607	p_Firmicutes;c_Bacilli;o_Lactobacillales;f_Lactobacillaceae;g_Lactobacillus;s_
518033	4.69801	1.18958	3.9493	7.83802e-05	0.00121925	p_Firmicutes;c_Bacilli;o_Lactobacillales;f_Lactobacillaceae;g_Lactobacillus;s_zeae
4476780	-7.41664	1.90509	-3.89307	9.89831e-05	0.00134307	p_Bacteroidetes;c_Bacteroidia;o_Bacteroidales;f_Rikenellaceae;g_;s_
1995182	3.70293	0.951249	3.89271	9.91312e-05	0.00134307	p_Firmicutes;c_Bacilli;o_Lactobacillales;f_Lactobacillaceae;g_Lactobacillus;s_
15728	-4.18131	1.07156	-3.90209	9.53644e-05	0.00134307	p_Firmicutes;c_Erysipelotrichi;o_Erysipelotrichales;f_Erysipelotrichaceae;g_Holdemania;s_
342380	-2.51635	0.642473	-3.91666	8.97843e-05	0.00134307	p_Firmicutes;c_Clostridia;o_Clostridiales;f_Lachnospiraceae;g_Blautia;s_
361722	-3.4369	0.890408	-3.85992	0.000113424	0.00148869	p_Firmicutes;c_Clostridia;o_Clostridiales;f_Ruminococcaceae;g_Faecalibacterium;s_prausnitzii
362078	-3.75547	0.994875	-3.77482	0.000160125	0.00203795	p_Firmicutes;c_Clostridia;o_Clostridiales;f_Ruminococcaceae;g_;s_
369555	-5.14955	1.36882	-3.76203	0.000168538	0.00208194	p_Firmicutes;c_Clostridia;o_Clostridiales;f_Ruminococcaceae;g_Ruminococcus;s_
357389	-5.66801	1.51801	-3.73384	0.000188583	0.002263	p_Firmicutes;c_Clostridia;o_Clostridiales;f_;g_;s_
322250	4.96799	1.33489	3.72165	0.000197924	0.00230911	p_Firmicutes;c_Bacilli;o_Lactobacillales;f_Lactobacillaceae;g_Lactobacillus;s_
313968	-3.72326	1.00354	-3.71011	0.000207167	0.00235163	p_Firmicutes;c_Clostridia;o_Clostridiales;f_Ruminococcaceae;g_;s_
328105	-3.52355	0.977994	-3.60283	0.000314771	0.00347905	p_Firmicutes;c_Clostridia;o_Clostridiales;f_Lachnospiraceae;g_;s_
331850	-3.20352	0.912366	-3.51123	0.000446046	0.00480358	p_Firmicutes;c_Clostridia;o_Clostridiales;f_Lachnospiraceae;g_Blautia;s_
3327894	-6.80571	1.95387	-3.4832	0.000495454	0.00520227	p_Bacteroidetes;c_Bacteroidia;o_Bacteroidales;f_Bacteroidaceae;g_Bacteroides;s_uniformis
353149	-3.48469	1.00797	-3.45713	0.000545954	0.0055927	p_Firmicutes;c_Clostridia;o_Clostridiales;f_Lachnospiraceae;g_;s_
1616059	6.5611	1.93996	3.38208	0.000719382	0.0069968	p_Proteobacteria;c_Epsilonproteobacteria;o_Campylobacterales;f_Campylobacteraceae;g_Campylobacter;s_
3175741	-3.49535	1.03369	-3.38142	0.000721123	0.0069968	p_Firmicutes;c_Clostridia;o_Clostridiales;f_Lachnospiraceae;g_;s_
361108	-4.0013	1.18489	-3.37693	0.000732998	0.0069968	p_Firmicutes;c_Clostridia;o_Clostridiales;f_Lachnospiraceae;g_;s_
514996	-3.61793	1.08195	-3.34389	0.000826136	0.0077106	p_Firmicutes;c_Clostridia;o_Clostridiales;f_Lachnospiraceae;g_;s_
293843	-8.24574	2.4803	-3.32449	0.000885789	0.00808763	p_Bacteroidetes;c_Bacteroidia;o_Bacteroidales;f_Prevotellaceae;g_Prevotella;s_copri
4449054	-4.76893	1.45341	-3.2812	0.00103366	0.00923698	p_Bacteroidetes;c_Bacteroidia;o_Bacteroidales;f_Bacteroidaceae;g_Bacteroides;s_
4256470	3.05728	0.938561	3.25741	0.00112434	0.00931295	p_Bacteroidetes;c_Bacteroidia;o_Bacteroidales;f_Bacteroidaceae;g_Bacteroides;s_ovatus
365385	-5.47254	1.68088	-3.25577	0.00113086	0.00931295	p_Actinobacteria;c_Actinobacteria;o_Bifidobacteriales;f_Bifidobacteriaceae;g_Bifidobacterium;s_bifidum
581079	2.79974	0.859391	3.25782	0.00112272	0.00931295	p_Firmicutes;c_Clostridia;o_Clostridiales;f_Ruminococcaceae;g_Oscillospira;s_
175518	-3.31557	1.01689	-3.2605	0.00111217	0.00931295	p_Firmicutes;c_Clostridia;o_Clostridiales;f_Lachnospiraceae;g_;s_
364048	-2.34718	0.729025	-3.21962	0.00128362	0.0103677	p_Firmicutes;c_Clostridia;o_Clostridiales;f_Lachnospiraceae;g_Blautia;s_
363794	-3.37896	1.06136	-3.18362	0.00145446	0.0113124	p_Actinobacteria;c_Coriobacteriia;o_Coriobacteriales;f_Coriobacteriaceae;g_Collinsella;s_aerofaciens
193968	-3.56534	1.11902	-3.18613	0.00144191	0.0113124	p_Firmicutes;c_Clostridia;o_Clostridiales;f_Ruminococcaceae;g_;s_
215269	-5.52701	1.74147	-3.17376	0.00150477	0.011491	p_Firmicutes;c_Clostridia;o_Clostridiales;f_Ruminococcaceae;g_;s_
2943548	-3.78267	1.19566	-3.16366	0.00155798	0.0116849	p_Firmicutes;c_Clostridia;o_Clostridiales;f_Ruminococcaceae;g_Ruminococcus;s_
298120	4.89832	1.55754	3.1449	0.00166142	0.012242	p_Firmicutes;c_Bacilli;o_Lactobacillales;f_Leuconostocaceae;g_;s_
67806	3.78231	1.21399	3.1156	0.0018357	0.013293	p_Firmicutes;c_Bacilli;o_Lactobacillales;f_Lactobacillaceae;g_Lactobacillus;s_
4324964	-4.28913	1.3799	-3.10828	0.00188177	0.0133957	p_Bacteroidetes;c_Bacteroidia;o_Bacteroidales;f_Bacteroidaceae;g_Bacteroides;s_
4433823	-3.64162	1.17966	-3.08702	0.00202176	0.0139203	p_Bacteroidetes;c_Bacteroidia;o_Bacteroidales;f_Bacteroidaceae;g_Bacteroides;s_fragilis
235262	-4.41321	1.42867	-3.08903	0.00200808	0.0139203	p_Actinobacteria;c_Actinobacteria;o_Bifidobacteriales;f_Bifidobacteriaceae;g_Bifidobacterium;s_adolescentis
851865	-2.98283	0.968412	-3.08013	0.00206912	0.0140166	p_Firmicutes;c_Clostridia;o_Clostridiales;f_Ruminococcaceae;g_Faecalibacterium;s_prausnitzii
342427	3.9347	1.29638	3.03514	0.00240423	0.0160282	p_Firmicutes;c_Clostridia;o_Clostridiales;f_Veillonellaceae;g_Veillonella;s_dispar
4310208	2.58423	0.855344	3.02127	0.00251718	0.016519	p_Firmicutes;c_Clostridia;o_Clostridiales;f_Veillonellaceae;g_Veillonella;s_dispar
297057	-3.15447	1.06121	-2.97252	0.00295366	0.0190852	p_Bacteroidetes;c_Bacteroidia;o_Bacteroidales;f_Bacteroidaceae;g_Bacteroides;s_
4463892	-2.47866	0.859062	-2.88531	0.00391031	0.0245579	p_Bacteroidetes;c_Bacteroidia;o_Bacteroidales;f_Bacteroidaceae;g_Bacteroides;s_
851733	5.31823	1.84358	2.88472	0.00391757	0.0245579	p_Firmicutes;c_Bacilli;o_Lactobacillales;f_Lactobacillaceae;g_Lactobacillus;s_
528421	5.15471	1.83496	2.80918	0.00496686	0.0295004	p_Proteobacteria;c_Gammaproteobacteria;o_Enterobacteriales;f_Enterobacteriaceae;g_;s_
316267	-4.16047	1.4864	-2.79902	0.00512581	0.0295004	p_Firmicutes;c_Clostridia;o_Clostridiales;f_Clostridiaceae;g_Clostridium;s_
174147	-5.01126	1.7855	-2.80665	0.00500599	0.0295004	p_Firmicutes;c_Clostridia;o_Clostridiales;f_Ruminococcaceae;g_Ruminococcus;s_
315391	-4.43245	1.58272	-2.80053	0.00510193	0.0295004	p_Firmicutes;c_Clostridia;o_Clostridiales;f_Ruminococcaceae;g_Faecalibacterium;s_prausnitzii
4296244	2.58617	0.923989	2.79892	0.00512745	0.0295004	p_Firmicutes;c_Clostridia;o_Clostridiales;f_Veillonellaceae;g_Veillonella;s_dispar
292735	-2.43134	0.861646	-2.82174	0.00477639	0.0295004	p_Firmicutes;c_Clostridia;o_Clostridiales;f_Lachnospiraceae;g_Blautia;s_
173874	-3.88992	1.40964	-2.75952	0.00578869	0.0328547	p_Firmicutes;c_Clostridia;o_Clostridiales;f_Ruminococcaceae;g_;s_
198449	-2.60282	0.959575	-2.71248	0.00667824	0.0372731	p_Bacteroidetes;c_Bacteroidia;o_Bacteroidales;f_Bacteroidaceae;g_Bacteroides;s_
359158	-2.6979	0.995829	-2.7092	0.00674465	0.0372731	p_Firmicutes;c_Clostridia;o_Clostridiales;f_Lachnospiraceae;g_;s_
270094	-2.14863	0.803003	-2.67574	0.00745634	0.0391458	p_Bacteroidetes;c_Bacteroidia;o_Bacteroidales;f_Bacteroidaceae;g_Bacteroides;s_
180082	-2.79979	1.04164	-2.68786	0.00719111	0.0391458	p_Bacteroidetes;c_Bacteroidia;o_Bacteroidales;f_Porphyromonadaceae;g_Parabacteroides;s_
317135	-2.87651	1.07414	-2.67796	0.00740724	0.0391458	p_Firmicutes;c_Clostridia;o_Clostridiales;f_Ruminococcaceae;g_;s_
191999	-2.38319	0.889349	-2.6797	0.00736879	0.0391458	p_Firmicutes;c_Clostridia;o_Clostridiales;f_Lachnospiraceae;g_;s_
175751	-3.65744	1.39037	-2.63055	0.0085247	0.0442022	p_Firmicutes;c_Clostridia;o_Clostridiales;f_Lachnospiraceae;g_;s_
4453501	3.77243	1.44532	2.6101	0.00905167	0.0463622	p_Firmicutes;c_Clostridia;o_Clostridiales;f_Veillonellaceae;g_Veillonella;s_dispar
174755	-3.07859	1.18162	-2.60539	0.00917708	0.0464382	p_Actinobacteria;c_Coriobacteriia;o_Coriobacteriales;f_Coriobacteriaceae;g_Collinsella;s_aerofaciens
4372612	4.16824	1.61677	2.57813	0.0099338	0.0490847	p_Bacteroidetes;c_Bacteroidia;o_Bacteroidales;f_Bacteroidaceae;g_Bacteroides;s_
4325533	-4.33729	1.68068	-2.58067	0.00986076	0.0490847	p_Bacteroidetes;c_Bacteroidia;o_Bacteroidales;f_Rikenellaceae;g_;s_
344430	-2.57029	0.999239	-2.57225	0.0101039	0.0493447	p_Firmicutes;c_Clostridia;o_Clostridiales;f_Ruminococcaceae;g_Faecalibacterium;s_prausnitzii
