# Supplementary material for: Colonizing multidrug-resistant bacteria and the longitudinal evolution of the intestinal microbiome after liver transplantation
Source: Nat Commun. 2019 Oct 17;10:4715. doi: 10.1038/s41467-019-12633-4 (PMC6797753; doi:10.1038/s41467-019-12633-4)
Supplement: Supplementary file 9 — Supplementary Dataset 6 [file 41467_2019_12633_MOESM9_ESM.xlsx]

## Sheet: Supplementary Data 6
Supplementary Data 6. Significantly differentially abundant gut microbiota pre-LT in patients with high (above median; >=18) vs. low (baseline) model for end-stage liver disease (MELD) score at time of transplant using ANCOM 2.0
Greengenes97 OTUID	W_stat	detected_0.9	detected_0.8	detected_0.7	detected_0.6	Taxonomic Classification
328105	480	TRUE	TRUE	TRUE	TRUE	p_Firmicutes;c_Clostridia;o_Clostridiales;f_Lachnospiraceae;g_;s_
342380	499	TRUE	TRUE	TRUE	TRUE	p_Firmicutes;c_Clostridia;o_Clostridiales;f_Lachnospiraceae;g_Blautia;s_
361722	490	TRUE	TRUE	TRUE	TRUE	p_Firmicutes;c_Clostridia;o_Clostridiales;f_Ruminococcaceae;g_Faecalibacterium;s_prausnitzii
363794	471	TRUE	TRUE	TRUE	TRUE	p_Actinobacteria;c_Coriobacteriia;o_Coriobacteriales;f_Coriobacteriaceae;g_Collinsella;s_aerofaciens
590982	506	TRUE	TRUE	TRUE	TRUE	p_Firmicutes;c_Bacilli;o_Lactobacillales;f_Enterococcaceae;g_Enterococcus;s_
1076587	463	FALSE	TRUE	TRUE	TRUE	p_Firmicutes;c_Clostridia;o_Clostridiales;f_Lachnospiraceae;g_Dorea;s_formicigenerans
174493	458	FALSE	TRUE	TRUE	TRUE	p_Firmicutes;c_Clostridia;o_Clostridiales;f_Ruminococcaceae;g_;s_
518033	457	FALSE	TRUE	TRUE	TRUE	p_Firmicutes;c_Bacilli;o_Lactobacillales;f_Lactobacillaceae;g_Lactobacillus;s_zeae
347382	390	FALSE	FALSE	TRUE	TRUE	p_Firmicutes;c_Clostridia;o_Clostridiales;f_Lachnospiraceae;g_;s_
584241	373	FALSE	FALSE	TRUE	TRUE	p_Firmicutes;c_Bacilli;o_Lactobacillales;f_Enterococcaceae;g_Enterococcus;s_casseliflavus
359158	322	FALSE	FALSE	FALSE	TRUE	p_Firmicutes;c_Clostridia;o_Clostridiales;f_Lachnospiraceae;g_;s_
366451	346	FALSE	FALSE	FALSE	TRUE	p_Proteobacteria;c_Gammaproteobacteria;o_Enterobacteriales;f_Enterobacteriaceae;g_;s_
