# Supplementary material for: Colonizing multidrug-resistant bacteria and the longitudinal evolution of the intestinal microbiome after liver transplantation
Source: Nat Commun. 2019 Oct 17;10:4715. doi: 10.1038/s41467-019-12633-4 (PMC6797753; doi:10.1038/s41467-019-12633-4)
Supplement: Supplementary file 10 — Supplementary Dataset 7 [file 41467_2019_12633_MOESM10_ESM.xlsx]

## Sheet: Supplementary Data 7
Supplementary Data 7. Significantly differentially abundant gut microbiota pre-LT in patients with Child-Turcotte-Pugh (CTP) class C vs. class A (baseline) at time of transplant using DESeq2 (p<0.05; FDR/padj<0.05)
Greengenes97 OTUID	log2-FC	lfcSE	stat	p	padj	Taxonomic classification
590982	10.7339	1.13683	9.44196	3.65879e-21	1.58791e-18	p_Firmicutes;c_Bacilli;o_Lactobacillales;f_Enterococcaceae;g_Enterococcus;s_
4296244	7.39296	1.19873	6.16732	6.94563e-10	1.5072e-07	p_Firmicutes;c_Clostridia;o_Clostridiales;f_Veillonellaceae;g_Veillonella;s_dispar
1995182	7.57925	1.2688	5.97354	2.32164e-09	3.35864e-07	p_Firmicutes;c_Bacilli;o_Lactobacillales;f_Lactobacillaceae;g_Lactobacillus;s_
518033	9.41	1.59322	5.90627	3.49946e-09	3.79691e-07	p_Firmicutes;c_Bacilli;o_Lactobacillales;f_Lactobacillaceae;g_Lactobacillus;s_zeae
579608	5.61761	0.961043	5.84532	5.05582e-09	4.38845e-07	p_Firmicutes;c_Bacilli;o_Lactobacillales;f_Streptococcaceae;g_Streptococcus;s_
4422456	7.13635	1.24008	5.75477	8.67613e-09	6.27574e-07	p_Firmicutes;c_Clostridia;o_Clostridiales;f_Veillonellaceae;g_Veillonella;s_dispar
345362	6.65856	1.24487	5.34878	8.85483e-08	5.48999e-06	p_Proteobacteria;c_Gammaproteobacteria;o_Enterobacteriales;f_Enterobacteriaceae;g_;s_
1143045	5.65013	1.09083	5.17964	2.22309e-07	1.20603e-05	p_Firmicutes;c_Clostridia;o_Clostridiales;f_Veillonellaceae;g_Veillonella;s_dispar
551822	-5.48987	1.06508	-5.1544	2.54448e-07	1.22701e-05	p_Firmicutes;c_Clostridia;o_Clostridiales;f_Clostridiaceae;g_;s_
269937	15.4725	3.22623	4.79586	1.6198e-06	7.02993e-05	p_Bacteroidetes;c_Bacteroidia;o_Bacteroidales;f_Prevotellaceae;g_Prevotella;s_stercorea
4446943	6.1873	1.30568	4.73878	2.15012e-06	8.48321e-05	p_Firmicutes;c_Clostridia;o_Clostridiales;f_Veillonellaceae;g_Veillonella;s_dispar
366451	7.44714	1.62907	4.57141	4.84455e-06	0.000175211	p_Proteobacteria;c_Gammaproteobacteria;o_Enterobacteriales;f_Enterobacteriaceae;g_;s_
67806	7.23184	1.61923	4.46623	7.96117e-06	0.000265781	p_Firmicutes;c_Bacilli;o_Lactobacillales;f_Lactobacillaceae;g_Lactobacillus;s_
588216	4.59788	1.05282	4.36723	1.25835e-05	0.000390088	p_Proteobacteria;c_Gammaproteobacteria;o_Enterobacteriales;f_Enterobacteriaceae;g_;s_
147702	-6.19168	1.43015	-4.3294	1.49514e-05	0.000432593	p_Firmicutes;c_Clostridia;o_Clostridiales;f_Ruminococcaceae;g_Faecalibacterium;s_prausnitzii
4310208	4.86108	1.12891	4.306	1.66233e-05	0.000450907	p_Firmicutes;c_Clostridia;o_Clostridiales;f_Veillonellaceae;g_Veillonella;s_dispar
581021	5.65017	1.32525	4.26349	2.0126e-05	0.000485261	p_Proteobacteria;c_Gammaproteobacteria;o_Enterobacteriales;f_Enterobacteriaceae;g_;s_
193968	-5.62859	1.31853	-4.26884	1.96493e-05	0.000485261	p_Firmicutes;c_Clostridia;o_Clostridiales;f_Ruminococcaceae;g_;s_
331902	-6.51399	1.54419	-4.21838	2.46062e-05	0.000562057	p_Firmicutes;c_Clostridia;o_Clostridiales;f_;g_;s_
2979308	-5.91359	1.42549	-4.14845	3.34737e-05	0.000726379	p_Firmicutes;c_Clostridia;o_Clostridiales;f_Ruminococcaceae;g_Ruminococcus;s_
4296242	5.97785	1.44987	4.12303	3.73917e-05	0.000772762	p_Firmicutes;c_Clostridia;o_Clostridiales;f_Veillonellaceae;g_Megasphaera;s_
132041	8.65257	2.15149	4.02166	5.77905e-05	0.00107194	p_Actinobacteria;c_Actinobacteria;o_Bifidobacteriales;f_Bifidobacteriaceae;g_Bifidobacterium;s_
72820	4.43544	1.10278	4.02204	5.76965e-05	0.00107194	p_Actinobacteria;c_Actinobacteria;o_Bifidobacteriales;f_Bifidobacteriaceae;g_Bifidobacterium;s_longum
318320	6.84157	1.70372	4.01567	5.92776e-05	0.00107194	p_Firmicutes;c_Bacilli;o_Lactobacillales;f_Lactobacillaceae;g_Lactobacillus;s_
584241	6.64885	1.6651	3.99306	6.52272e-05	0.00113234	p_Firmicutes;c_Bacilli;o_Lactobacillales;f_Enterococcaceae;g_Enterococcus;s_casseliflavus
592616	-4.7026	1.25106	-3.75891	0.000170656	0.00274314	p_Firmicutes;c_Erysipelotrichi;o_Erysipelotrichales;f_Erysipelotrichaceae;g_;s_
508968	-4.36087	1.15977	-3.76011	0.000169836	0.00274314	p_Firmicutes;c_Clostridia;o_Clostridiales;f_Lachnospiraceae;g_Roseburia;s_
558444	-5.67718	1.52957	-3.71161	0.000205947	0.00319219	p_Firmicutes;c_Clostridia;o_Clostridiales;f_Ruminococcaceae;g_;s_
357046	-6.12481	1.69482	-3.61384	0.000301691	0.00451496	p_Bacteroidetes;c_Bacteroidia;o_Bacteroidales;f_Rikenellaceae;g_;s_
1111582	5.05766	1.40545	3.5986	0.000319939	0.00462846	p_Firmicutes;c_Bacilli;o_Lactobacillales;f_Enterococcaceae;g_Enterococcus;s_
333096	-7.14592	1.99344	-3.58473	0.000337432	0.00472405	p_Firmicutes;c_Clostridia;o_Clostridiales;f_Ruminococcaceae;g_Ruminococcus;s_
851865	-4.33455	1.22151	-3.54851	0.000387411	0.00509505	p_Firmicutes;c_Clostridia;o_Clostridiales;f_Ruminococcaceae;g_Faecalibacterium;s_prausnitzii
4458306	5.04189	1.41954	3.55178	0.000382628	0.00509505	p_Firmicutes;c_Clostridia;o_Clostridiales;f_Veillonellaceae;g_Veillonella;s_dispar
358781	-7.19403	2.06161	-3.48952	0.000483895	0.00617677	p_Firmicutes;c_Clostridia;o_Clostridiales;f_Ruminococcaceae;g_;s_
15728	-5.06638	1.47416	-3.4368	0.00058863	0.00729901	p_Firmicutes;c_Erysipelotrichi;o_Erysipelotrichales;f_Erysipelotrichaceae;g_Holdemania;s_
362078	-4.85695	1.43268	-3.39012	0.000698625	0.00842231	p_Firmicutes;c_Clostridia;o_Clostridiales;f_Ruminococcaceae;g_;s_
174147	-7.35784	2.1987	-3.34644	0.000818558	0.00935084	p_Firmicutes;c_Clostridia;o_Clostridiales;f_Ruminococcaceae;g_Ruminococcus;s_
4475758	4.02178	1.20183	3.34638	0.000818737	0.00935084	p_Firmicutes;c_Clostridia;o_Clostridiales;f_Veillonellaceae;g_Veillonella;s_dispar
518002	4.08631	1.2394	3.297	0.000977229	0.0103443	p_Proteobacteria;c_Gammaproteobacteria;o_Enterobacteriales;f_Enterobacteriaceae;g_;s_
362997	-6.05964	1.83116	-3.30917	0.000935718	0.0103443	p_Bacteroidetes;c_Bacteroidia;o_Bacteroidales;f_Bacteroidaceae;g_Bacteroides;s_uniformis
4476780	-7.87531	2.38461	-3.30256	0.000958051	0.0103443	p_Bacteroidetes;c_Bacteroidia;o_Bacteroidales;f_Rikenellaceae;g_;s_
949789	4.41955	1.35452	3.26282	0.00110311	0.0113988	p_Firmicutes;c_Bacilli;o_Bacillales;f_Planococcaceae;g_;s_
344430	-3.9189	1.22534	-3.19821	0.00138285	0.0139571	p_Firmicutes;c_Clostridia;o_Clostridiales;f_Ruminococcaceae;g_Faecalibacterium;s_prausnitzii
798581	-7.36494	2.30882	-3.18991	0.00142316	0.0140375	p_Firmicutes;c_Clostridia;o_Clostridiales;f_Ruminococcaceae;g_Ruminococcus;s_bromii
4480189	4.88513	1.57203	3.10753	0.00188657	0.0170577	p_Firmicutes;c_Bacilli;o_Lactobacillales;f_Lactobacillaceae;g_Lactobacillus;s_zeae
593803	2.95547	0.945769	3.12494	0.0017784	0.0170577	p_Firmicutes;c_Bacilli;o_Lactobacillales;f_Streptococcaceae;g_Streptococcus;s_
369555	-5.48583	1.7625	-3.11253	0.00185489	0.0170577	p_Firmicutes;c_Clostridia;o_Clostridiales;f_Ruminococcaceae;g_Ruminococcus;s_
325419	-5.18656	1.66665	-3.11196	0.00185848	0.0170577	p_Firmicutes;c_Clostridia;o_Clostridiales;f_Clostridiaceae;g_;s_
4358723	3.98073	1.29327	3.07804	0.00208369	0.0184556	p_Bacteroidetes;c_Bacteroidia;o_Bacteroidales;f_Bacteroidaceae;g_Bacteroides;s_
4451251	4.89429	1.6093	3.04125	0.00235598	0.0203225	p_Actinobacteria;c_Coriobacteriia;o_Coriobacteriales;f_Coriobacteriaceae;g_Atopobium;s_
4401373	3.83072	1.26128	3.03717	0.00238812	0.0203225	p_Firmicutes;c_Clostridia;o_Clostridiales;f_Veillonellaceae;g_Veillonella;s_dispar
511475	4.92342	1.62457	3.0306	0.00244068	0.0203703	p_Firmicutes;c_Bacilli;o_Lactobacillales;f_Streptococcaceae;g_Streptococcus;s_
124906	9.03802	2.99858	3.0141	0.00257739	0.0211054	p_Firmicutes;c_Clostridia;o_Clostridiales;f_Veillonellaceae;g_Megasphaera;s_
813217	3.03513	1.01401	2.9932	0.00276066	0.0212403	p_Proteobacteria;c_Gammaproteobacteria;o_Enterobacteriales;f_Enterobacteriaceae;g_Klebsiella;s_
4256470	3.70292	1.23843	2.99002	0.00278963	0.0212403	p_Bacteroidetes;c_Bacteroidia;o_Bacteroidales;f_Bacteroidaceae;g_Bacteroides;s_ovatus
1696853	3.59173	1.19577	3.00369	0.00266723	0.0212403	p_Firmicutes;c_Bacilli;o_Lactobacillales;f_Carnobacteriaceae;g_Granulicatella;s_
192383	-5.41579	1.8067	-2.99761	0.00272104	0.0212403	p_Firmicutes;c_Clostridia;o_Clostridiales;f_Ruminococcaceae;g_Ruminococcus;s_
308907	-4.37634	1.46864	-2.97985	0.00288388	0.0215794	p_Firmicutes;c_Clostridia;o_Clostridiales;f_Lachnospiraceae;g_Roseburia;s_
511378	5.05043	1.70407	2.96374	0.00303923	0.0223564	p_Firmicutes;c_Clostridia;o_Clostridiales;f_Veillonellaceae;g_Veillonella;s_
1889556	-3.80835	1.30751	-2.91267	0.00358351	0.0259207	p_Bacteroidetes;c_Bacteroidia;o_Bacteroidales;f_Bacteroidaceae;g_Bacteroides;s_uniformis
175751	-5.26114	1.82056	-2.88984	0.00385437	0.0274229	p_Firmicutes;c_Clostridia;o_Clostridiales;f_Lachnospiraceae;g_;s_
361722	-3.50521	1.21832	-2.87708	0.00401378	0.0280965	p_Firmicutes;c_Clostridia;o_Clostridiales;f_Ruminococcaceae;g_Faecalibacterium;s_prausnitzii
137580	5.61499	1.95866	2.86676	0.00414698	0.0281217	p_Firmicutes;c_Bacilli;o_Lactobacillales;f_Lactobacillaceae;g_Lactobacillus;s_
359563	-7.2447	2.52404	-2.87028	0.00410114	0.0281217	p_Firmicutes;c_Clostridia;o_Clostridiales;f_Ruminococcaceae;g_Oscillospira;s_
4439603	2.543	0.893982	2.84457	0.00444713	0.0296931	p_Firmicutes;c_Bacilli;o_Lactobacillales;f_Streptococcaceae;g_Streptococcus;s_
198273	-8.36312	2.99845	-2.78915	0.00528472	0.034751	p_Firmicutes;c_Clostridia;o_Clostridiales;f_Lachnospiraceae;g_Lachnobacterium;s_
572750	3.63871	1.32372	2.74885	0.00598052	0.0387395	p_Proteobacteria;c_Gammaproteobacteria;o_Enterobacteriales;f_Enterobacteriaceae;g_Trabulsiella;s_
4420570	3.48183	1.28291	2.714	0.00664764	0.0418127	p_Cyanobacteria;c_Chloroplast;o_Streptophyta;f_;g_;s_
4425368	6.63949	2.44515	2.71537	0.00662011	0.0418127	p_Firmicutes;c_Clostridia;o_Clostridiales;f_Veillonellaceae;g_Megasphaera;s_
528421	6.28246	2.35411	2.66873	0.00761396	0.0462126	p_Proteobacteria;c_Gammaproteobacteria;o_Enterobacteriales;f_Enterobacteriaceae;g_;s_
190975	-10.2794	3.86188	-2.66177	0.00777308	0.0462126	p_Bacteroidetes;c_Bacteroidia;o_Bacteroidales;f_[Barnesiellaceae];g_;s_
298120	5.75462	2.16116	2.66274	0.0077507	0.0462126	p_Firmicutes;c_Bacilli;o_Lactobacillales;f_Leuconostocaceae;g_;s_
322250	4.76583	1.78528	2.66952	0.00759607	0.0462126	p_Firmicutes;c_Bacilli;o_Lactobacillales;f_Lactobacillaceae;g_Lactobacillus;s_
345319	-4.59487	1.74381	-2.63496	0.00841468	0.049351	p_Firmicutes;c_Clostridia;o_Clostridiales;f_Lachnospiraceae;g_;s_
