# Supplementary material for: Colonizing multidrug-resistant bacteria and the longitudinal evolution of the intestinal microbiome after liver transplantation
Source: Nat Commun. 2019 Oct 17;10:4715. doi: 10.1038/s41467-019-12633-4 (PMC6797753; doi:10.1038/s41467-019-12633-4)
Supplement: Supplementary file 12 — Supplementary Dataset 9 [file 41467_2019_12633_MOESM12_ESM.xlsx]

## Sheet: Supplementary Data 9
Supplementary Data 9. Constrained linear mixed-effect (CLME) results for longitudinal analysis of Shannon α-diversity by liver disease etiology
		Global LRT		Individual Tests				Fixed Effect Coefficients
Liver Disease Etiology		Statistic	p-value	Contrast	Estimate	Statistic	p-value	Timepoint	n	Estimate	95% CI
											Lower	Upper
AIH		0.300231	0.036	Pre-LT - Week 1	0.257	0.875	0.271	Pre-LT	7	2.78325	2.299	3.268
				Week 2 - Week 1	0.052	0.132	0.284	Week 1	7	2.52641	2.045	3.007
Node (Valley)	Week 1			Week 3 - Week 2	0	0	1	Week 2	3	2.57822	1.887	3.27
log-likelihood	-42.37			Month 1 - Week 3	0.443	1.167	0.002	Week 3	7	2.57822	2.096	3.06
AIC	108.74			Month 2 - Month 1	0	0	1	Month 1	3	3.02156	2.341	3.702
BIC	108.36			Month 3 - Month 2	0	0	1	Month 2	3	3.02156	2.326	3.717
				Month 6 - Month 3	0.346	0.961	0.013	Month 3	4	3.02156	2.414	3.629
				Month 9 - Month 6	0	0	1	Month 6	6	3.3673	2.855	3.88
				Month 12 - Month 9	0	0	1	Month 9	1	3.367	2.202	4.532
								Month 12	4	3.3673	2.757	3.977
ARLD		0.359016	<0.0001	Pre-LT - Week 1	1.026	3.143	<0.0001	Pre-LT	7	1.45222	0.941	1.964
				Week 2 - Week 1	0.293	0.787	0.017	Week 1	9	2.47864	2.023	2.934
Node (Valley)	Pre-LT			Week 3 - Week 2	0.102	0.253	0.067	Week 2	5	2.77197	2.169	3.375
log-likelihood	-72.41			Month 1 - Week 3	0.126	0.335	0.051	Week 3	6	2.87405	2.325	3.424
AIC	168.82			Month 2 - Month 1	0	0	1	Month 1	6	2.99965	2.449	3.55
BIC	173.57			Month 3 - Month 2	0	0	1	Month 2	7	2.99965	2.487	3.512
				Month 6 - Month 3	0.005	0.018	0.185	Month 3	7	2.99965	2.485	3.515
				Month 9 - Month 6	0.125	0.339	0.132	Month 6	13	3.0051	2.621	3.389
				Month 12 - Month 9	0.335	0.758	0.081	Month 9	4	3.13033	2.464	3.797
								Month 12	5	3.4658	2.867	4.064
BILIARY		0.316438	0.002	Pre-LT - Week 1	0.048	0.138	0.582	Pre-LT	4	2.49346	1.863	3.124
				Week 2 - Week 1	0	0	1	Week 1	10	2.44503	2.026	2.864
Node (Valley)	Week 1			Week 3 - Week 2	0	0	1	Week 2	1	2.44503	1.199	3.691
log-likelihood	-58.06			Month 1 - Week 3	0.307	0.631	0.011	Week 3	6	2.44503	1.914	2.976
AIC	140.11			Month 2 - Month 1	0.276	0.532	0.011	Month 1	2	2.75223	1.88	3.625
BIC	142.78			Month 3 - Month 2	0	0	1	Month 2	5	3.02832	2.457	3.6
				Month 6 - Month 3	0.208	0.652	0.038	Month 3	5	3.02832	2.46	3.596
				Month 9 - Month 6	0	0	1	Month 6	12	3.23587	2.848	3.623
				Month 12 - Month 9	0	0	1	Month 9	6	3.23587	2.71	3.762
								Month 12	7	3.23587	2.747	3.724
HBV		0.127961	0.207	Pre-LT - Week 1	0.221	0.864	0.313	Pre-LT	8	2.82094	2.326	3.316
				Week 3 - Week 1	0	0	1	Week 1	7	2.60043	2.085	3.116
Node (Valley)	Week 1			Month 1 - Week 3	0.245	0.541	0.033	Week 2	0	NA	NA	NA
log-likelihood	-40.96			Month 2 - Month 1	0.27	0.658	0.022	Week 3	4	2.60043	1.983	3.218
AIC	103.91			Month 3 - Month 2	0.179	0.327	0.042	Month 1	2	2.84534	2.032	3.659
BIC	103.57			Month 6 - Month 3	0	0	1	Month 2	8	3.11512	2.619	3.611
				Month 9 - Month 6	0	0	1	Month 3	1	3.29374	2.217	4.37
				Month 12 - Month 9	0	0	1	Month 6	7	3.29374	2.778	3.81
								Month 9	4	3.29374	2.671	3.916
								Month 12	4	3.29374	2.671	3.916
HCV		0.0217105	<0.0001	Pre-LT - Week 1	0.355	2.596	0.006	Pre-LT	37	2.93262	2.699	3.166
				Week 2 - Week 1	0.001	0.003	0.287	Week 1	50	2.57752	2.371	2.784
Node (Valley)	Week 1			Week 3 - Week 2	0.326	1.4	<0.0001	Week 2	12	2.57825	2.185	2.971
log-likelihood	-322.1			Month 1 - Week 3	0.105	0.635	0.035	Week 3	26	2.90437	2.633	3.176
AIC	668.3			Month 2 - Month 1	0.051	0.349	0.089	Month 1	35	3.00921	2.77	3.248
BIC	690.8			Month 3 - Month 2	0	0	1	Month 2	37	3.06049	2.827	3.294
				Month 6 - Month 3	0.059	0.325	0.089	Month 3	17	3.06049	2.733	3.388
				Month 9 - Month 6	0.091	0.507	0.084	Month 6	45	3.11959	2.904	3.335
				Month 12 - Month 9	0.119	0.613	0.084	Month 9	17	3.21086	2.885	3.537
								Month 12	28	3.32947	3.067	3.592
NAFLD		0.0454343	0.14	Pre-LT - Week 1	0.34	1.44	0.116	Pre-LT	14	2.91417	2.511	3.318
				Week 2 - Week 1	0.164	0.57	0.126	Week 1	18	2.57411	2.211	2.937
Node (Valley)	Week 1			Week 3 - Week 2	0	0	1	Week 2	9	2.7377	2.245	3.23
log-likelihood	-128.3			Month 1 - Week 3	0	0	1	Week 3	11	2.7377	2.294	3.181
AIC	280.7			Month 2 - Month 1	0	0	1	Month 1	9	2.7377	2.255	3.221
BIC	291.6			Month 3 - Month 2	0.419	1.442	0.001	Month 2	12	2.7377	2.309	3.166
				Month 6 - Month 3	0.034	0.121	0.178	Month 3	10	3.15669	2.691	3.622
				Month 9 - Month 6	0	0	1	Month 6	15	3.19029	2.798	3.583
				Month 12 - Month 9	0	0	1	Month 9	8	3.19029	2.682	3.698
								Month 12	9	3.19029	2.707	3.674
nsim=1000
