# Supplementary material for: Colonizing multidrug-resistant bacteria and the longitudinal evolution of the intestinal microbiome after liver transplantation
Source: Nat Commun. 2019 Oct 17;10:4715. doi: 10.1038/s41467-019-12633-4 (PMC6797753; doi:10.1038/s41467-019-12633-4)
Supplement: Supplementary file 13 — Supplementary Dataset 10 [file 41467_2019_12633_MOESM13_ESM.xlsx]

## Sheet: Supplementary Data 10
Supplementary Data 10. Constrained linear mixed-effect (CLME) results for longitudinal analysis of Chao α-diversity by liver disease etiology
Liver Disease Etiology		Global LRT		Individual Tests				Fixed Effect Coefficients
		Statistic	p-value	Contrast	Estimate	Statistic	p-value	Timepoint	n	Estimate	95% CI
											Lower	Upper
AIH		2.33737e+07	<0.001	Pre-LT - Week 1	0	0	1	Pre-LT	7	197.182	159.1	235.2
				Week 2 - Week 1	7.085	0.2	0.265	Week 1	7	197.182	159.1	235.2
Node (Valley)	Week 1			Week 3 - Week 2	0	0	1	Week 2	3	204.268	146.2	262.4
log-likelihood	-241.1			Month 1 - Week 3	0	0	1	Week 3	7	204.268	166.2	242.3
AIC	506.2			Month 2 - Month 1	54.474	1.299	<0.0001	Month 1	3	204.268	146.2	262.4
BIC	505.8			Month 3 - Month 2	0	0	1	Month 2	3	258.742	200.6	316.9
				Month 6 - Month 3	12.022	0.363	0.106	Month 3	4	258.742	208.4	309.1
				Month 9 - Month 6	0	0	1	Month 6	6	270.763	229.7	311.9
				Month 12 - Month 9	24.268	0.423	0.082	Month 9	1	270.763	170.1	371.4
								Month 12	4	295.032	244.7	345.4
ARLD		1.75858e+07	<0.001	Pre-LT - Week 1	19.15	0.813	0.085	Pre-LT	7	161.387	121.3	201.5
				Week 2 - Week 1	0	0	1	Week 1	9	180.537	144.1	217
Node (Valley)	Pre-LT			Week 3 - Week 2	27.49	0.929	0.003	Week 2	5	180.537	133.9	227.2
log-likelihood	-372.5			Month 1 - Week 3	0	0	1	Week 3	6	208.027	165.4	250.7
AIC	768.9			Month 2 - Month 1	0	0	1	Month 1	6	208.027	165.2	250.9
BIC	773.7			Month 3 - Month 2	22.09	0.844	0.008	Month 2	7	208.027	167.8	248.2
				Month 6 - Month 3	38.318	1.687	<0.0001	Month 3	7	230.116	189.4	270.9
				Month 9 - Month 6	15.624	0.589	0.068	Month 6	13	268.435	236.8	300.1
				Month 12 - Month 9	30.873	0.963	0.057	Month 9	4	284.058	233.4	334.7
								Month 12	5	314.931	269	360.9
BILIARY		2.41639e+07	0.04	Pre-LT - Week 1	0	0	1	Pre-LT	4	195.974	151.65	250.3
				Week 2 - Week 1	0	0	1	Week 1	10	195.974	156.1	235.8
Node (Valley)	Week 1			Week 3 - Week 2	0	0	1	Week 2	1	195.974	94.98	297
log-likelihood	-317.1			Month 1 - Week 3	0	0	1	Week 3	6	195.974	147.9	244
AIC	658.3			Month 2 - Month 1	12.694	0.312	0.055	Month 1	2	195.974	124.15	267.8
BIC	660.9			Month 3 - Month 2	6.999	0.239	0.089	Month 2	5	208.667	158.43	258.9
				Month 6 - Month 3	52.618	2.134	<0.0001	Month 3	5	215.667	165.86	265.5
				Month 9 - Month 6	0	0	1	Month 6	12	268.285	230.45	306.1
				Month 12 - Month 9	28.645	1.094	0.032	Month 9	6	268.285	221.09	315.5
								Month 12	7	296.931	252.53	341.3
HBV		1.35397e+06	0.761	Pre-LT - Week 1	0	0	1	Pre-LT	8	261.092	215.5	306.7
				Week 3 - Week 1	0	0	1	Week 1	7	261.092	213.5	308.7
Node (Valley)	Week 1			Month 1 - Week 3	13.555	0.32	0.095	Week 2	0	NA	NA	NA
log-likelihood	-245			Month 2 - Month 1	9.238	0.241	0.107	Week 3	4	261.092	203.8	318.3
AIC	511.9			Month 3 - Month 2	0	0	1	Month 1	2	274.647	199	350.3
BIC	511.6			Month 6 - Month 3	0	0	1	Month 2	8	283.885	238.2	329.6
				Month 9 - Month 6	0	0	1	Month 3	1	283.885	183.5	384.3
				Month 12 - Month 9	0	0	1	Month 6	7	283.885	236.3	331.5
								Month 9	4	283.885	226.2	341.6
								Month 12	4	283.885	226.2	341.5
HCV		2.80078e+06	<0.001	Pre-LT - Week 1	15.654	1.194	0.164	Pre-LT	37	218.825	196.4	241.2
				Week 2 - Week 1	0	0	1	Week 1	50	203.171	183.4	223
Node (Valley)	Week 1			Week 3 - Week 2	22.504	1.008	0.003	Week 2	12	203.171	165.5	240.8
log-likelihood	-1709			Month 1 - Week 3	0	0	1	Week 3	26	225.674	199.6	251.7
AIC	3442			Month 2 - Month 1	25.54	1.812	<0.0001	Month 1	35	225.674	202.8	248.6
BIC	3465			Month 3 - Month 2	0	0	1	Month 2	37	251.215	228.8	273.6
				Month 6 - Month 3	21.115	1.213	<0.0001	Month 3	17	251.215	219.8	282.6
				Month 9 - Month 6	0	0	1	Month 6	45	272.33	251.6	293
				Month 12 - Month 9	20.956	1.129	0.015	Month 9	17	272.33	241.1	303.6
								Month 12	28	293.286	268.1	318.4
NAFLD		6.02293e+06	0.015	Pre-LT - Week 1	0	0	1	Pre-LT	14	208.89	174.4	243.4
				Week 2 - Week 1	0	0	1	Week 1	18	208.89	177.7	240
Node (Valley)	Week 1			Week 3 - Week 2	1.98	0.079	0.208	Week 2	9	208.89	166.9	250.9
log-likelihood	-639.2			Month 1 - Week 3	2.998	0.121	0.146	Week 3	11	210.87	173.1	248.7
AIC	1302.4			Month 2 - Month 1	18.861	0.76	0.008	Month 1	9	213.868	172.8	255
BIC	1313.3			Month 3 - Month 2	40.725	1.66	<0.0001	Month 2	12	232.729	196.2	269.3
				Month 6 - Month 3	2.206	0.094	0.169	Month 3	10	273.455	233.7	313.2
				Month 9 - Month 6	0	0	1	Month 6	15	275.66	242.1	309.2
				Month 12 - Month 9	0.324	0.012	0.327	Month 9	8	275.66	232.5	318.9
								Month 12	9	275.985	234.8	317.1
