# Supplementary material for: Colonizing multidrug-resistant bacteria and the longitudinal evolution of the intestinal microbiome after liver transplantation
Source: Nat Commun. 2019 Oct 17;10:4715. doi: 10.1038/s41467-019-12633-4 (PMC6797753; doi:10.1038/s41467-019-12633-4)
Supplement: Supplementary file 14 — Supplementary Dataset 11 [file 41467_2019_12633_MOESM14_ESM.xlsx]

## Sheet: Supplementary Data 11
Supplementary Data 11. Differential abundance analysis of gut microbiota at peri-LT (Weeks 1-3) vs. pre-LT (baseline) using DESeq2 (p<0.05; FDR/padj<0.05)
Greengenes97 OTUID	log2-FC	lfcSE	stat	p	padj	Taxonomic classification
526682	3.68694	0.44283	8.32585	8.37239e-17	5.64299e-14	p_Actinobacteria;c_Actinobacteria;o_Actinomycetales;f_Actinomycetaceae;g_Actinomyces;s_
295296	12.3623	1.54101	8.02218	1.03883e-15	3.50085e-13	p_Firmicutes;c_Clostridia;o_Clostridiales;f_;g_;s_
527413	17.4734	2.31869	7.5359	4.84972e-14	1.08957e-11	p_Firmicutes;c_Clostridia;o_Clostridiales;f_Lachnospiraceae;g_Coprococcus;s_
3864823	-8.60001	1.14736	-7.49546	6.60642e-14	1.11318e-11	p_Firmicutes;c_Clostridia;o_Clostridiales;f_Veillonellaceae;g_Veillonella;s_dispar
342427	-4.98739	0.691713	-7.2102	5.58698e-13	7.53125e-11	p_Firmicutes;c_Clostridia;o_Clostridiales;f_Veillonellaceae;g_Veillonella;s_dispar
313143	6.41543	0.899108	7.13532	9.65591e-13	1.08468e-10	p_Firmicutes;c_Clostridia;o_Clostridiales;f_Peptostreptococcaceae;g_;s_
4374753	-4.14216	0.592393	-6.99224	2.70526e-12	2.60478e-10	p_Firmicutes;c_Clostridia;o_Clostridiales;f_Veillonellaceae;g_Veillonella;s_dispar
967427	2.81412	0.414341	6.79181	1.10734e-11	9.32932e-10	p_Firmicutes;c_Bacilli;o_Lactobacillales;f_Streptococcaceae;g_Streptococcus;s_
326865	3.76351	0.575481	6.53976	6.16181e-11	4.61451e-09	p_Firmicutes;c_Clostridia;o_Clostridiales;f_Lachnospiraceae;g_Blautia;s_producta
4420570	4.07162	0.634779	6.41423	1.41535e-10	8.85618e-09	p_Cyanobacteria;c_Chloroplast;o_Streptophyta;f_;g_;s_
309720	2.89374	0.451368	6.41103	1.44537e-10	8.85618e-09	p_Firmicutes;c_Clostridia;o_Clostridiales;f_Ruminococcaceae;g_;s_
298120	5.64511	0.899047	6.279	3.4076e-10	1.91394e-08	p_Firmicutes;c_Bacilli;o_Lactobacillales;f_Leuconostocaceae;g_;s_
1089121	2.52157	0.40809	6.17896	6.45233e-10	3.34528e-08	p_Actinobacteria;c_Actinobacteria;o_Actinomycetales;f_Actinomycetaceae;g_Actinomyces;s_
4452634	6.9117	1.14247	6.04977	1.45051e-09	6.98318e-08	p_Firmicutes;c_Clostridia;o_Clostridiales;f_Clostridiaceae;g_Clostridium;s_
1888677	4.09136	0.678468	6.03029	1.63661e-09	7.35385e-08	p_Firmicutes;c_Bacilli;o_Lactobacillales;f_Streptococcaceae;g_Streptococcus;s_anginosus
4033995	7.21329	1.20522	5.98502	2.16357e-09	8.31871e-08	p_Firmicutes;c_Clostridia;o_Clostridiales;f_Veillonellaceae;g_;s_
562376	3.62978	0.605362	5.99606	2.02164e-09	8.31871e-08	p_Firmicutes;c_Clostridia;o_Clostridiales;f_;g_;s_
357111	-4.03379	0.674466	-5.98071	2.22161e-09	8.31871e-08	p_Firmicutes;c_Clostridia;o_Clostridiales;f_Lachnospiraceae;g_;s_
4439469	3.16113	0.562705	5.61774	1.93466e-08	6.51981e-07	p_Firmicutes;c_Clostridia;o_Clostridiales;f_Ruminococcaceae;g_;s_
176750	-27.7013	4.92942	-5.61959	1.91414e-08	6.51981e-07	p_Firmicutes;c_Clostridia;o_Clostridiales;f_Ruminococcaceae;g_Ruminococcus;s_
175617	-27.4159	4.92942	-5.56168	2.67191e-08	8.57555e-07	p_Bacteroidetes;c_Bacteroidia;o_Bacteroidales;f_Bacteroidaceae;g_Bacteroides;s_
341460	-3.62041	0.652016	-5.55264	2.8139e-08	8.62076e-07	p_Proteobacteria;c_Gammaproteobacteria;o_Pasteurellales;f_Pasteurellaceae;g_Haemophilus;s_
4439603	2.14007	0.386387	5.53866	3.04798e-08	8.93189e-07	p_Firmicutes;c_Bacilli;o_Lactobacillales;f_Streptococcaceae;g_Streptococcus;s_
4358723	-3.26318	0.602193	-5.41882	5.99932e-08	1.68481e-06	p_Bacteroidetes;c_Bacteroidia;o_Bacteroidales;f_Bacteroidaceae;g_Bacteroides;s_
3121406	18.8466	3.60258	5.23143	1.68206e-07	4.53484e-06	p_Synergistetes;c_Synergistia;o_Synergistales;f_Synergistaceae;g_Cloacibacillus;s_
802262	3.01161	0.580158	5.19102	2.09149e-07	5.4218e-06	p_Firmicutes;c_Bacilli;o_Lactobacillales;f_Streptococcaceae;g_Streptococcus;s_
86428	-4.95376	0.969507	-5.10957	3.22899e-07	8.06051e-06	p_Firmicutes;c_Clostridia;o_Clostridiales;f_Veillonellaceae;g_Veillonella;s_dispar
177742	4.21124	0.860243	4.89541	9.81025e-07	2.36147e-05	p_Firmicutes;c_Clostridia;o_Clostridiales;f_;g_;s_
313968	3.12432	0.645101	4.84314	1.27802e-06	2.9703e-05	p_Firmicutes;c_Clostridia;o_Clostridiales;f_Ruminococcaceae;g_;s_
186521	2.54576	0.532663	4.77931	1.75897e-06	3.95182e-05	p_Firmicutes;c_Clostridia;o_Clostridiales;f_Ruminococcaceae;g_;s_
4315958	2.52917	0.534125	4.73516	2.18883e-06	4.75893e-05	p_Firmicutes;c_Bacilli;o_Lactobacillales;f_Streptococcaceae;g_Streptococcus;s_
1111582	3.30383	0.700001	4.71975	2.36135e-06	4.9736e-05	p_Firmicutes;c_Bacilli;o_Lactobacillales;f_Enterococcaceae;g_Enterococcus;s_
517754	2.73483	0.586673	4.66159	3.13778e-06	6.40867e-05	p_Firmicutes;c_Bacilli;o_Lactobacillales;f_Streptococcaceae;g_Streptococcus;s_
190676	4.69869	1.01279	4.63933	3.49537e-06	6.92906e-05	p_Firmicutes;c_Clostridia;o_Clostridiales;f_Ruminococcaceae;g_Oscillospira;s_
542096	2.30094	0.50685	4.53968	5.63385e-06	0.000108492	p_Firmicutes;c_Clostridia;o_Clostridiales;f_Lachnospiraceae;g_;s_
526804	2.23211	0.492763	4.52979	5.90432e-06	0.000110542	p_Firmicutes;c_Bacilli;o_Lactobacillales;f_Streptococcaceae;g_Streptococcus;s_
144814	2.63535	0.583413	4.51713	6.26825e-06	0.000114184	p_Proteobacteria;c_Gammaproteobacteria;o_Enterobacteriales;f_Enterobacteriaceae;g_;s_
578016	3.23062	0.721045	4.48047	7.44794e-06	0.000123673	p_Bacteroidetes;c_Bacteroidia;o_Bacteroidales;f_Porphyromonadaceae;g_Parabacteroides;s_distasonis
356733	2.76665	0.617786	4.47832	7.52312e-06	0.000123673	p_Firmicutes;c_Bacilli;o_Bacillales;f_Staphylococcaceae;g_Staphylococcus;s_
366794	-2.92513	0.651364	-4.49078	7.09617e-06	0.000123673	p_Firmicutes;c_Clostridia;o_Clostridiales;f_Ruminococcaceae;g_;s_
551822	2.17616	0.485076	4.48623	7.2496e-06	0.000123673	p_Firmicutes;c_Clostridia;o_Clostridiales;f_Clostridiaceae;g_;s_
322250	3.16738	0.716827	4.41861	9.93373e-06	0.000159413	p_Firmicutes;c_Bacilli;o_Lactobacillales;f_Lactobacillaceae;g_Lactobacillus;s_
929836	2.811	0.638012	4.40588	1.05356e-05	0.000165139	p_Firmicutes;c_Erysipelotrichi;o_Erysipelotrichales;f_Erysipelotrichaceae;g_Coprobacillus;s_cateniformis
1616059	-8.25578	1.88335	-4.38357	1.16753e-05	0.000178844	p_Proteobacteria;c_Epsilonproteobacteria;o_Campylobacterales;f_Campylobacteraceae;g_Campylobacter;s_
176956	3.18402	0.727663	4.37569	1.2105e-05	0.000181306	p_Firmicutes;c_Clostridia;o_Clostridiales;f_Lachnospiraceae;g_Dorea;s_
300136	-4.69312	1.07526	-4.36465	1.27326e-05	0.00018656	p_Firmicutes;c_Clostridia;o_Clostridiales;f_Lachnospiraceae;g_;s_
345322	3.81303	0.874662	4.35943	1.304e-05	0.000186998	p_Firmicutes;c_Clostridia;o_Clostridiales;f_Clostridiaceae;g_SMB53;s_
15728	3.04243	0.700711	4.34191	1.41248e-05	0.000198336	p_Firmicutes;c_Erysipelotrichi;o_Erysipelotrichales;f_Erysipelotrichaceae;g_Holdemania;s_
332317	-2.33315	0.538499	-4.33269	1.473e-05	0.000202612	p_Bacteroidetes;c_Bacteroidia;o_Bacteroidales;f_Bacteroidaceae;g_Bacteroides;s_
12574	2.165	0.50737	4.26711	1.98025e-05	0.000266937	p_Actinobacteria;c_Actinobacteria;o_Actinomycetales;f_Actinomycetaceae;g_Actinomyces;s_
287645	2.53689	0.606221	4.18477	2.85457e-05	0.000377251	p_Firmicutes;c_Clostridia;o_Clostridiales;f_Lachnospiraceae;g_[Ruminococcus];s_
173986	-2.56494	0.621224	-4.12885	3.64582e-05	0.000472554	p_Firmicutes;c_Clostridia;o_Clostridiales;f_Ruminococcaceae;g_Faecalibacterium;s_prausnitzii
559527	-2.6487	0.642666	-4.12143	3.7653e-05	0.000478833	p_Actinobacteria;c_Actinobacteria;o_Bifidobacteriales;f_Bifidobacteriaceae;g_Bifidobacterium;s_longum
197286	2.98292	0.729736	4.08768	4.35716e-05	0.000543838	p_Proteobacteria;c_Gammaproteobacteria;o_Enterobacteriales;f_Enterobacteriaceae;g_;s_
4475758	-2.30557	0.568273	-4.05716	4.96727e-05	0.000608716	p_Firmicutes;c_Clostridia;o_Clostridiales;f_Veillonellaceae;g_Veillonella;s_dispar
522025	2.60578	0.644331	4.04417	5.25088e-05	0.000620893	p_Firmicutes;c_Bacilli;o_Lactobacillales;f_Streptococcaceae;g_Streptococcus;s_
336228	-3.28524	0.812157	-4.04508	5.23045e-05	0.000620893	p_Firmicutes;c_Clostridia;o_Clostridiales;f_Veillonellaceae;g_Dialister;s_
555945	2.90813	0.724187	4.01572	5.92658e-05	0.00068871	p_Firmicutes;c_Clostridia;o_Clostridiales;f_Clostridiaceae;g_SMB53;s_
366195	-4.57763	1.16104	-3.94268	8.05747e-05	0.000920464	p_Firmicutes;c_Clostridia;o_Clostridiales;f_Ruminococcaceae;g_Ruminococcus;s_bromii
72820	-1.90715	0.492877	-3.86943	0.00010909	0.00122544	p_Actinobacteria;c_Actinobacteria;o_Bifidobacteriales;f_Bifidobacteriaceae;g_Bifidobacterium;s_longum
329313	-2.81219	0.72856	-3.85992	0.000113422	0.00125322	p_Firmicutes;c_Clostridia;o_Clostridiales;f_Lachnospiraceae;g_;s_
592616	2.60338	0.680048	3.82823	0.000129068	0.00140309	p_Firmicutes;c_Erysipelotrichi;o_Erysipelotrichales;f_Erysipelotrichaceae;g_;s_
2497335	3.22916	0.846731	3.81367	0.000136917	0.0014648	p_Bacteroidetes;c_Bacteroidia;o_Bacteroidales;f_Porphyromonadaceae;g_Parabacteroides;s_distasonis
2730944	15.8408	4.167	3.80148	0.000143833	0.00151474	p_Bacteroidetes;c_Bacteroidia;o_Bacteroidales;f_Bacteroidaceae;g_Bacteroides;s_coprophilus
357002	-5.21209	1.37774	-3.78307	0.000154903	0.00160623	p_Firmicutes;c_Clostridia;o_Clostridiales;f_Lachnospiraceae;g_;s_
167950	3.41619	0.910064	3.75379	0.000174179	0.00175352	p_Proteobacteria;c_Gammaproteobacteria;o_Enterobacteriales;f_Enterobacteriaceae;g_Citrobacter;s_
593803	1.47668	0.393402	3.7536	0.000174311	0.00175352	p_Firmicutes;c_Bacilli;o_Lactobacillales;f_Streptococcaceae;g_Streptococcus;s_
174493	-2.27536	0.608016	-3.74228	0.00018236	0.0018075	p_Firmicutes;c_Clostridia;o_Clostridiales;f_Ruminococcaceae;g_;s_
138389	3.13838	0.842479	3.72517	0.000195182	0.00190656	p_Firmicutes;c_Bacilli;o_Lactobacillales;f_Enterococcaceae;g_;s_
581021	2.35614	0.639739	3.68297	0.000230532	0.00221969	p_Proteobacteria;c_Gammaproteobacteria;o_Enterobacteriales;f_Enterobacteriaceae;g_;s_
3801267	-2.42591	0.661897	-3.66508	0.000247262	0.00234725	p_Firmicutes;c_Clostridia;o_Clostridiales;f_Veillonellaceae;g_Veillonella;s_parvula
194672	-3.10833	0.868098	-3.58062	0.000342779	0.00320879	p_Firmicutes;c_Clostridia;o_Clostridiales;f_Ruminococcaceae;g_;s_
185141	-16.1233	4.53345	-3.55652	0.0003758	0.00346972	p_Firmicutes;c_Clostridia;o_Clostridiales;f_Ruminococcaceae;g_;s_
161902	3.18037	0.895387	3.55195	0.000382394	0.00348289	p_Firmicutes;c_Clostridia;o_Clostridiales;f_Ruminococcaceae;g_;s_
180082	2.30836	0.656348	3.51697	0.000436503	0.00392271	p_Bacteroidetes;c_Bacteroidia;o_Bacteroidales;f_Porphyromonadaceae;g_Parabacteroides;s_
361722	-1.94398	0.555532	-3.4993	0.000466473	0.00413688	p_Firmicutes;c_Clostridia;o_Clostridiales;f_Ruminococcaceae;g_Faecalibacterium;s_prausnitzii
299267	1.92218	0.55124	3.48701	0.000488462	0.00422081	p_Proteobacteria;c_Gammaproteobacteria;o_Enterobacteriales;f_Enterobacteriaceae;g_;s_
813217	1.91871	0.550047	3.48827	0.000486151	0.00422081	p_Proteobacteria;c_Gammaproteobacteria;o_Enterobacteriales;f_Enterobacteriaceae;g_Klebsiella;s_
4294749	1.84626	0.533247	3.46229	0.0005356	0.00451243	p_Actinobacteria;c_Actinobacteria;o_Actinomycetales;f_Actinomycetaceae;g_Actinomyces;s_
3175741	2.01274	0.581317	3.46237	0.000535432	0.00451243	p_Firmicutes;c_Clostridia;o_Clostridiales;f_Lachnospiraceae;g_;s_
331697	2.16878	0.627702	3.4551	0.000550079	0.00457227	p_Proteobacteria;c_Gammaproteobacteria;o_Enterobacteriales;f_Enterobacteriaceae;g_;s_
584241	2.382	0.690017	3.45209	0.000556271	0.00457227	p_Firmicutes;c_Bacilli;o_Lactobacillales;f_Enterococcaceae;g_Enterococcus;s_casseliflavus
362539	1.6665	0.483269	3.44839	0.000563943	0.00457949	p_Firmicutes;c_Clostridia;o_Clostridiales;f_Lachnospiraceae;g_;s_
174818	-2.16974	0.63273	-3.42917	0.000605435	0.00485789	p_Firmicutes;c_Clostridia;o_Clostridiales;f_Ruminococcaceae;g_;s_
365735	3.17641	0.928278	3.42183	0.000622002	0.00493211	p_Firmicutes;c_Clostridia;o_Clostridiales;f_Lachnospiraceae;g_Blautia;s_producta
368615	3.09147	0.913733	3.38334	0.00071609	0.00561214	p_Firmicutes;c_Clostridia;o_Clostridiales;f_;g_;s_
4453501	-2.88411	0.859175	-3.35684	0.000788382	0.0061077	p_Firmicutes;c_Clostridia;o_Clostridiales;f_Veillonellaceae;g_Veillonella;s_dispar
170462	2.42325	0.726829	3.33401	0.00085604	0.00655649	p_Firmicutes;c_Clostridia;o_Clostridiales;f_Lachnospiraceae;g_[Ruminococcus];s_
173874	-2.83369	0.855984	-3.31045	0.000931453	0.00691768	p_Firmicutes;c_Clostridia;o_Clostridiales;f_Ruminococcaceae;g_;s_
319708	2.27882	0.687755	3.31342	0.000921624	0.00691768	p_Firmicutes;c_Clostridia;o_Clostridiales;f_Clostridiaceae;g_SMB53;s_
177237	-2.22892	0.673452	-3.30969	0.000933989	0.00691768	p_Firmicutes;c_Clostridia;o_Clostridiales;f_Lachnospiraceae;g_Roseburia;s_
577170	-1.64769	0.498354	-3.30626	0.000945515	0.00692693	p_Bacteroidetes;c_Bacteroidia;o_Bacteroidales;f_Bacteroidaceae;g_Bacteroides;s_
193876	3.29294	1.00055	3.29112	0.000997888	0.00723201	p_Firmicutes;c_Clostridia;o_Clostridiales;f_Lachnospiraceae;g_Dorea;s_
2943548	2.74302	0.838489	3.27138	0.00107024	0.00767385	p_Firmicutes;c_Clostridia;o_Clostridiales;f_Ruminococcaceae;g_Ruminococcus;s_
1017181	2.2187	0.679437	3.2655	0.00109272	0.00775255	p_Actinobacteria;c_Actinobacteria;o_Actinomycetales;f_Micrococcaceae;g_Rothia;s_mucilaginosa
203579	2.83666	0.879593	3.22497	0.00125985	0.00875401	p_Proteobacteria;c_Gammaproteobacteria;o_Enterobacteriales;f_Enterobacteriaceae;g_;s_
102222	4.02055	1.24557	3.22789	0.00124709	0.00875401	p_Firmicutes;c_Bacilli;o_Lactobacillales;f_Lactobacillaceae;g_Pediococcus;s_acidilactici
215670	-3.20634	1.02165	-3.13838	0.00169882	0.0116837	p_Bacteroidetes;c_Bacteroidia;o_Bacteroidales;f_Prevotellaceae;g_Prevotella;s_copri
335701	1.25041	0.399512	3.12985	0.00174897	0.0118273	p_Firmicutes;c_Clostridia;o_Clostridiales;f_Lachnospiraceae;g_[Ruminococcus];s_gnavus
317205	1.97904	0.632508	3.12887	0.00175479	0.0118273	p_Firmicutes;c_Clostridia;o_Clostridiales;f_Lachnospiraceae;g_Blautia;s_
358781	-2.91151	0.931764	-3.12473	0.0017797	0.0118764	p_Firmicutes;c_Clostridia;o_Clostridiales;f_Ruminococcaceae;g_;s_
727507	10.0574	3.28792	3.0589	0.00222152	0.0146795	p_Firmicutes;c_Clostridia;o_Clostridiales;f_Lachnospiraceae;g_;s_
4372612	2.5857	0.846179	3.05574	0.00224508	0.0146911	p_Bacteroidetes;c_Bacteroidia;o_Bacteroidales;f_Bacteroidaceae;g_Bacteroides;s_
312835	2.55552	0.837823	3.05019	0.00228698	0.0148214	p_Firmicutes;c_Clostridia;o_Clostridiales;f_Lachnospiraceae;g_Coprococcus;s_
315391	-3.66939	1.20724	-3.03949	0.00236982	0.015212	p_Firmicutes;c_Clostridia;o_Clostridiales;f_Ruminococcaceae;g_Faecalibacterium;s_prausnitzii
4326870	-7.017	2.31877	-3.02618	0.00247669	0.015748	p_Firmicutes;c_Clostridia;o_Clostridiales;f_Veillonellaceae;g_Dialister;s_
554303	1.40242	0.465408	3.01331	0.00258413	0.0162776	p_Firmicutes;c_Clostridia;o_Clostridiales;f_Ruminococcaceae;g_;s_
696563	-1.78018	0.592156	-3.00626	0.0026448	0.0165055	p_Firmicutes;c_Clostridia;o_Clostridiales;f_Lachnospiraceae;g_Blautia;s_producta
318190	-3.94192	1.31282	-3.00264	0.00267646	0.0165499	p_Firmicutes;c_Clostridia;o_Clostridiales;f_Ruminococcaceae;g_;s_
67806	-2.05339	0.687144	-2.9883	0.00280536	0.0171892	p_Firmicutes;c_Bacilli;o_Lactobacillales;f_Lactobacillaceae;g_Lactobacillus;s_
311961	1.71122	0.575347	2.97425	0.00293707	0.0175185	p_Firmicutes;c_Clostridia;o_Clostridiales;f_Ruminococcaceae;g_Anaerotruncus;s_
184114	2.77524	0.932623	2.97574	0.00292281	0.0175185	p_Firmicutes;c_Clostridia;o_Clostridiales;f_Ruminococcaceae;g_;s_
4381430	-2.17796	0.731942	-2.9756	0.0029242	0.0175185	p_Firmicutes;c_Clostridia;o_Clostridiales;f_Ruminococcaceae;g_Faecalibacterium;s_prausnitzii
606927	3.12402	1.05314	2.96639	0.00301321	0.0176681	p_Firmicutes;c_Clostridia;o_Clostridiales;f_Peptostreptococcaceae;g_[Clostridium];s_difficile
175932	2.63645	0.888817	2.96625	0.00301458	0.0176681	p_Firmicutes;c_Clostridia;o_Clostridiales;f_Lachnospiraceae;g_Blautia;s_producta
190502	-1.29836	0.438434	-2.96136	0.00306282	0.017796	p_Firmicutes;c_Clostridia;o_Clostridiales;f_Lachnospiraceae;g_;s_
174138	1.89152	0.647662	2.92054	0.00349427	0.0201294	p_Firmicutes;c_Clostridia;o_Clostridiales;f_Lachnospiraceae;g_Blautia;s_
559204	2.50497	0.859129	2.91571	0.00354877	0.0202701	p_Proteobacteria;c_Gammaproteobacteria;o_Enterobacteriales;f_Enterobacteriaceae;g_;s_
798581	-3.42856	1.17746	-2.91183	0.00359322	0.0203515	p_Firmicutes;c_Clostridia;o_Clostridiales;f_Ruminococcaceae;g_Ruminococcus;s_bromii
509773	1.57211	0.541294	2.90437	0.00367998	0.0206692	p_Firmicutes;c_Bacilli;o_Lactobacillales;f_Streptococcaceae;g_Streptococcus;s_
1131894	3.51656	1.23714	2.84249	0.00447628	0.0247296	p_Cyanobacteria;c_Chloroplast;o_Streptophyta;f_;g_;s_
557570	1.84419	0.648555	2.84354	0.0044615	0.0247296	p_Firmicutes;c_Bacilli;o_Lactobacillales;f_Streptococcaceae;g_Lactococcus;s_
3449122	2.18173	0.769927	2.83368	0.00460158	0.0252152	p_Firmicutes;c_Bacilli;o_Lactobacillales;f_Streptococcaceae;g_Streptococcus;s_
4401373	-1.65304	0.584965	-2.82588	0.00471512	0.025629	p_Firmicutes;c_Clostridia;o_Clostridiales;f_Veillonellaceae;g_Veillonella;s_dispar
189384	-3.63007	1.2861	-2.82254	0.00476455	0.0256904	p_Bacteroidetes;c_Bacteroidia;o_Bacteroidales;f_Bacteroidaceae;g_Bacteroides;s_
370098	2.15877	0.768991	2.80728	0.00499621	0.0267258	p_Firmicutes;c_Clostridia;o_Clostridiales;f_Lachnospiraceae;g_Lachnospira;s_
535375	-2.15807	0.77314	-2.79131	0.00524957	0.0278599	p_Bacteroidetes;c_Bacteroidia;o_Bacteroidales;f_Bacteroidaceae;g_Bacteroides;s_ovatus
359581	4.7141	1.69839	2.77563	0.00550956	0.0288779	p_Firmicutes;c_Clostridia;o_Clostridiales;f_Ruminococcaceae;g_;s_
196047	2.26404	0.815989	2.77459	0.00552708	0.0288779	p_Firmicutes;c_Clostridia;o_Clostridiales;f_Lachnospiraceae;g_[Ruminococcus];s_
179319	1.67994	0.60965	2.75559	0.00585872	0.0303752	p_Firmicutes;c_Clostridia;o_Clostridiales;f_Lachnospiraceae;g_Dorea;s_
179116	2.01968	0.736913	2.74073	0.00613023	0.0315403	p_Firmicutes;c_Clostridia;o_Clostridiales;f_Ruminococcaceae;g_Oscillospira;s_
350091	2.39043	0.873517	2.73656	0.00620844	0.0317007	p_Firmicutes;c_Clostridia;o_Clostridiales;f_;g_;s_
4406684	-3.4028	1.24487	-2.73346	0.00626735	0.0317609	p_Bacteroidetes;c_Bacteroidia;o_Bacteroidales;f_Prevotellaceae;g_Prevotella;s_copri
553611	1.96517	0.722395	2.72035	0.00652122	0.0325578	p_Actinobacteria;c_Actinobacteria;o_Bifidobacteriales;f_Bifidobacteriaceae;g_Bifidobacterium;s_
574689	2.83386	1.04161	2.72066	0.00651513	0.0325578	p_Firmicutes;c_Clostridia;o_Clostridiales;f_Lachnospiraceae;g_;s_
213885	1.67757	0.618869	2.7107	0.00671423	0.0332749	p_Firmicutes;c_Clostridia;o_Clostridiales;f_Ruminococcaceae;g_Oscillospira;s_
3474081	2.26361	0.837925	2.70145	0.00690378	0.0337401	p_Bacteroidetes;c_Bacteroidia;o_Bacteroidales;f_Bacteroidaceae;g_Bacteroides;s_fragilis
180659	2.13643	0.79091	2.70124	0.00690822	0.0337401	p_Firmicutes;c_Clostridia;o_Clostridiales;f_Ruminococcaceae;g_Oscillospira;s_
329688	-4.06894	1.51846	-2.67965	0.00736993	0.0357362	p_Actinobacteria;c_Coriobacteriia;o_Coriobacteriales;f_Coriobacteriaceae;g_Collinsella;s_stercoris
132041	-2.64819	0.991165	-2.6718	0.00754465	0.0363221	p_Actinobacteria;c_Actinobacteria;o_Bifidobacteriales;f_Bifidobacteriaceae;g_Bifidobacterium;s_
4427366	-2.27433	0.853245	-2.66551	0.00768728	0.0367463	p_Firmicutes;c_Clostridia;o_Clostridiales;f_Ruminococcaceae;g_Faecalibacterium;s_prausnitzii
619140	-9.45547	3.57348	-2.64601	0.00814473	0.0386588	p_Firmicutes;c_Clostridia;o_Clostridiales;f_Ruminococcaceae;g_;s_
316267	2.32773	0.881761	2.63986	0.00829401	0.039092	p_Firmicutes;c_Clostridia;o_Clostridiales;f_Clostridiaceae;g_Clostridium;s_
4433823	2.12068	0.806854	2.62833	0.00858064	0.0401622	p_Bacteroidetes;c_Bacteroidia;o_Bacteroidales;f_Bacteroidaceae;g_Bacteroides;s_fragilis
174882	1.46737	0.559538	2.62247	0.00872942	0.0405767	p_Firmicutes;c_Clostridia;o_Clostridiales;f_Lachnospiraceae;g_Blautia;s_producta
4366843	1.99873	0.764631	2.61398	0.00894942	0.0412176	p_Bacteroidetes;c_Bacteroidia;o_Bacteroidales;f_Bacteroidaceae;g_Bacteroides;s_
174147	3.28636	1.25835	2.61164	0.00901083	0.0412176	p_Firmicutes;c_Clostridia;o_Clostridiales;f_Ruminococcaceae;g_Ruminococcus;s_
193749	1.63197	0.625245	2.61013	0.00905076	0.0412176	p_Firmicutes;c_Clostridia;o_Clostridiales;f_Lachnospiraceae;g_[Ruminococcus];s_gnavus
581782	1.92732	0.742052	2.59728	0.00939646	0.0425048	p_Proteobacteria;c_Gammaproteobacteria;o_Enterobacteriales;f_Enterobacteriaceae;g_;s_
179151	1.44798	0.564984	2.56286	0.0103813	0.0466466	p_Firmicutes;c_Clostridia;o_Clostridiales;f_Lachnospiraceae;g_Dorea;s_
187469	-3.96411	1.54977	-2.55787	0.0105315	0.0470081	p_Firmicutes;c_Clostridia;o_Clostridiales;f_Ruminococcaceae;g_;s_
176994	-1.5366	0.602362	-2.55096	0.0107426	0.047635	p_Firmicutes;c_Clostridia;o_Clostridiales;f_Ruminococcaceae;g_;s_
