# Supplementary material for: Colonizing multidrug-resistant bacteria and the longitudinal evolution of the intestinal microbiome after liver transplantation
Source: Nat Commun. 2019 Oct 17;10:4715. doi: 10.1038/s41467-019-12633-4 (PMC6797753; doi:10.1038/s41467-019-12633-4)
Supplement: Supplementary file 15 — Supplementary Dataset 12 [file 41467_2019_12633_MOESM15_ESM.xlsx]

## Sheet: Supplementary Data 12
Supplementary Data 12. Differential abundance analysis of gut microbiota at early post-LT (Months 1-3) vs. peri-LT (Weeks 1-3; baseline) using DESeq2 (p<0.05; FDR/padj<0.05)
Greengenes97 OTUID	log2-FC	lfcSE	stat	p	padj	Taxonomic classification
175617	56.086	3.83183	14.6369	1.63431e-48	1.18324e-45	p_Bacteroidetes;c_Bacteroidia;o_Bacteroidales;f_Bacteroidaceae;g_Bacteroides;s_
176750	41.4678	3.83205	10.8213	2.72854e-27	9.87733e-25	p_Firmicutes;c_Clostridia;o_Clostridiales;f_Ruminococcaceae;g_Ruminococcus;s_
548503	6.13616	0.775785	7.90961	2.58197e-15	6.23115e-13	p_Firmicutes;c_Clostridia;o_Clostridiales;f_Lachnospiraceae;g_;s_
784256	24.5962	3.16252	7.77742	7.40214e-15	1.33979e-12	p_Firmicutes;c_Clostridia;o_Clostridiales;f_Lachnospiraceae;g_;s_
3801267	3.84664	0.5151	7.46777	8.1568e-14	1.1811e-11	p_Firmicutes;c_Clostridia;o_Clostridiales;f_Veillonellaceae;g_Veillonella;s_parvula
290529	5.06903	0.717896	7.06096	1.65359e-12	1.99533e-10	p_Firmicutes;c_Clostridia;o_Clostridiales;f_Lachnospiraceae;g_Blautia;s_producta
759751	3.12722	0.469958	6.65425	2.84755e-11	2.94518e-09	p_Firmicutes;c_Clostridia;o_Clostridiales;f_Lachnospiraceae;g_;s_
578016	-3.57799	0.559896	-6.39045	1.65402e-10	1.49689e-08	p_Bacteroidetes;c_Bacteroidia;o_Bacteroidales;f_Porphyromonadaceae;g_Parabacteroides;s_distasonis
315517	4.5564	0.715378	6.36922	1.8999e-10	1.52836e-08	p_Firmicutes;c_Clostridia;o_Clostridiales;f_Lachnospiraceae;g_Blautia;s_
553611	-3.52069	0.561827	-6.26651	3.69234e-10	2.1482e-08	p_Actinobacteria;c_Actinobacteria;o_Bifidobacteriales;f_Bifidobacteriaceae;g_Bifidobacterium;s_
526682	-2.11877	0.338477	-6.2597	3.85727e-10	2.1482e-08	p_Actinobacteria;c_Actinobacteria;o_Actinomycetales;f_Actinomycetaceae;g_Actinomyces;s_
185186	-3.69167	0.588611	-6.27182	3.56843e-10	2.1482e-08	p_Verrucomicrobia;c_Verrucomicrobiae;o_Verrucomicrobiales;f_Verrucomicrobiaceae;g_Akkermansia;s_muciniphila
185141	22.1967	3.52403	6.29865	3.00254e-10	2.1482e-08	p_Firmicutes;c_Clostridia;o_Clostridiales;f_Ruminococcaceae;g_;s_
323746	3.64354	0.597742	6.0955	1.09094e-09	5.64173e-08	p_Firmicutes;c_Clostridia;o_Clostridiales;f_;g_;s_
182723	-7.29801	1.24509	-5.86143	4.58891e-09	2.21491e-07	p_Firmicutes;c_Clostridia;o_Clostridiales;f_Lachnospiraceae;g_;s_
563086	4.00033	0.691002	5.78918	7.07321e-09	3.20063e-07	p_Firmicutes;c_Clostridia;o_Clostridiales;f_Lachnospiraceae;g_[Ruminococcus];s_
190502	1.92595	0.340488	5.65645	1.54539e-08	6.58154e-07	p_Firmicutes;c_Clostridia;o_Clostridiales;f_Lachnospiraceae;g_;s_
2670715	5.86935	1.05318	5.573	2.50389e-08	9.54114e-07	p_Firmicutes;c_Clostridia;o_Clostridiales;f_Clostridiaceae;g_Clostridium;s_
326936	2.94438	0.527992	5.57656	2.45317e-08	9.54114e-07	p_Firmicutes;c_Clostridia;o_Clostridiales;f_Lachnospiraceae;g_Blautia;s_
4420570	-2.67655	0.482197	-5.55073	2.84478e-08	1.02981e-06	p_Cyanobacteria;c_Chloroplast;o_Streptophyta;f_;g_;s_
4446943	-2.67919	0.484569	-5.52901	3.22041e-08	1.11028e-06	p_Firmicutes;c_Clostridia;o_Clostridiales;f_Veillonellaceae;g_Veillonella;s_dispar
4310208	-2.33392	0.427439	-5.46024	4.75492e-08	1.5648e-06	p_Firmicutes;c_Clostridia;o_Clostridiales;f_Veillonellaceae;g_Veillonella;s_dispar
192111	-19.9047	3.80242	-5.23474	1.65213e-07	5.20062e-06	p_Bacteroidetes;c_Bacteroidia;o_Bacteroidales;f_Bacteroidaceae;g_Bacteroides;s_eggerthii
4454025	2.22423	0.43222	5.14605	2.66022e-07	8.025e-06	p_Firmicutes;c_Clostridia;o_Clostridiales;f_Lachnospiraceae;g_;s_
508968	2.3479	0.460781	5.09547	3.47886e-07	1.00748e-05	p_Firmicutes;c_Clostridia;o_Clostridiales;f_Lachnospiraceae;g_Roseburia;s_
341460	2.57663	0.507715	5.07494	3.87615e-07	1.07936e-05	p_Proteobacteria;c_Gammaproteobacteria;o_Pasteurellales;f_Pasteurellaceae;g_Haemophilus;s_
235262	-4.04076	0.797512	-5.06671	4.04755e-07	1.08534e-05	p_Actinobacteria;c_Actinobacteria;o_Bifidobacteriales;f_Bifidobacteriaceae;g_Bifidobacterium;s_adolescentis
314095	3.70069	0.73306	5.04828	4.45811e-07	1.15274e-05	p_Firmicutes;c_Clostridia;o_Clostridiales;f_Lachnospiraceae;g_Lachnospira;s_
311606	3.61303	0.732706	4.93108	8.17749e-07	2.04155e-05	p_Firmicutes;c_Clostridia;o_Clostridiales;f_Lachnospiraceae;g_Lachnospira;s_
177237	2.55661	0.524292	4.8763	1.08094e-06	2.60866e-05	p_Firmicutes;c_Clostridia;o_Clostridiales;f_Lachnospiraceae;g_Roseburia;s_
102222	-4.67664	0.965999	-4.84124	1.29031e-06	3.0135e-05	p_Firmicutes;c_Bacilli;o_Lactobacillales;f_Lactobacillaceae;g_Pediococcus;s_acidilactici
361108	2.67419	0.553571	4.8308	1.35989e-06	3.07674e-05	p_Firmicutes;c_Clostridia;o_Clostridiales;f_Lachnospiraceae;g_;s_
318320	-2.83148	0.588047	-4.81505	1.47161e-06	3.22863e-05	p_Firmicutes;c_Bacilli;o_Lactobacillales;f_Lactobacillaceae;g_Lactobacillus;s_
4386507	-4.03964	0.852221	-4.74014	2.13574e-06	4.42018e-05	p_Bacteroidetes;c_Bacteroidia;o_Bacteroidales;f_Bacteroidaceae;g_Bacteroides;s_fragilis
191999	1.75168	0.369551	4.74003	2.13683e-06	4.42018e-05	p_Firmicutes;c_Clostridia;o_Clostridiales;f_Lachnospiraceae;g_;s_
2724175	2.18913	0.462713	4.73109	2.23322e-06	4.49126e-05	p_Firmicutes;c_Clostridia;o_Clostridiales;f_Lachnospiraceae;g_;s_
364048	1.72899	0.367238	4.7081	2.50032e-06	4.89251e-05	p_Firmicutes;c_Clostridia;o_Clostridiales;f_Lachnospiraceae;g_Blautia;s_
392887	2.33065	0.502616	4.63705	3.53419e-06	6.73357e-05	p_Firmicutes;c_Clostridia;o_Clostridiales;f_Lachnospiraceae;g_Roseburia;s_
518033	-2.16487	0.474238	-4.56495	4.99621e-06	9.27501e-05	p_Firmicutes;c_Bacilli;o_Lactobacillales;f_Lactobacillaceae;g_Lactobacillus;s_zeae
4439603	-1.35966	0.300221	-4.52888	5.92967e-06	0.000107327	p_Firmicutes;c_Bacilli;o_Lactobacillales;f_Streptococcaceae;g_Streptococcus;s_
336325	3.06567	0.680168	4.50722	6.56819e-06	0.000115985	p_Firmicutes;c_Clostridia;o_Clostridiales;f_Clostridiaceae;g_SMB53;s_
179151	1.9689	0.438536	4.4897	7.13233e-06	0.000122948	p_Firmicutes;c_Clostridia;o_Clostridiales;f_Lachnospiraceae;g_Dorea;s_
4480189	-2.2809	0.509382	-4.47778	7.54221e-06	0.000124104	p_Firmicutes;c_Bacilli;o_Lactobacillales;f_Lactobacillaceae;g_Lactobacillus;s_zeae
564188	2.03339	0.453756	4.48123	7.42133e-06	0.000124104	p_Firmicutes;c_Clostridia;o_Clostridiales;f_Lachnospiraceae;g_Dorea;s_
1143045	-1.95158	0.43836	-4.45201	8.50712e-06	0.000131046	p_Firmicutes;c_Clostridia;o_Clostridiales;f_Veillonellaceae;g_Veillonella;s_dispar
184296	2.66396	0.598313	4.45245	8.4896e-06	0.000131046	p_Firmicutes;c_Clostridia;o_Clostridiales;f_Lachnospiraceae;g_;s_
175932	3.01558	0.676233	4.45938	8.21985e-06	0.000131046	p_Firmicutes;c_Clostridia;o_Clostridiales;f_Lachnospiraceae;g_Blautia;s_producta
871442	1.32273	0.298296	4.4343	9.2371e-06	0.000139326	p_Firmicutes;c_Bacilli;o_Lactobacillales;f_Streptococcaceae;g_Streptococcus;s_
523589	4.54674	1.03537	4.39141	1.12617e-05	0.000166397	p_Firmicutes;c_Clostridia;o_Clostridiales;f_Clostridiaceae;g_Clostridium;s_neonatale
3244896	3.8954	0.892849	4.36288	1.2836e-05	0.000185865	p_Firmicutes;c_Bacilli;o_Lactobacillales;f_Streptococcaceae;g_Streptococcus;s_
1121530	16.6631	3.83226	4.34811	1.37314e-05	0.000194932	p_Firmicutes;c_Bacilli;o_Lactobacillales;f_Lactobacillaceae;g_Lactobacillus;s_ruminis
581021	-2.11266	0.496668	-4.25366	2.10304e-05	0.000282148	p_Proteobacteria;c_Gammaproteobacteria;o_Enterobacteriales;f_Enterobacteriaceae;g_;s_
4480861	-5.17166	1.21418	-4.25938	2.04995e-05	0.000282148	p_Firmicutes;c_Erysipelotrichi;o_Erysipelotrichales;f_Erysipelotrichaceae;g_Catenibacterium;s_
4374753	1.96229	0.461333	4.25351	2.10442e-05	0.000282148	p_Firmicutes;c_Clostridia;o_Clostridiales;f_Veillonellaceae;g_Veillonella;s_dispar
356733	-1.98568	0.475777	-4.17356	2.99878e-05	0.000382218	p_Firmicutes;c_Bacilli;o_Bacillales;f_Staphylococcaceae;g_Staphylococcus;s_
196428	2.9414	0.704903	4.17277	3.00918e-05	0.000382218	p_Firmicutes;c_Clostridia;o_Clostridiales;f_Ruminococcaceae;g_;s_
357111	2.19597	0.525599	4.17804	2.94032e-05	0.000382218	p_Firmicutes;c_Clostridia;o_Clostridiales;f_Lachnospiraceae;g_;s_
3576174	2.43857	0.601913	4.05137	5.09178e-05	0.000635594	p_Firmicutes;c_Clostridia;o_Clostridiales;f_Clostridiaceae;g_;s_
360329	-4.57508	1.13091	-4.04548	5.22156e-05	0.000640748	p_Firmicutes;c_Clostridia;o_Clostridiales;f_Lachnospiraceae;g_;s_
319708	2.14406	0.531284	4.03563	5.44555e-05	0.000657097	p_Firmicutes;c_Clostridia;o_Clostridiales;f_Clostridiaceae;g_SMB53;s_
4402254	2.40366	0.597716	4.02141	5.785e-05	0.000686613	p_Firmicutes;c_Bacilli;o_Lactobacillales;f_Streptococcaceae;g_Streptococcus;s_
4358723	1.87912	0.468324	4.01244	6.00943e-05	0.000701747	p_Bacteroidetes;c_Bacteroidia;o_Bacteroidales;f_Bacteroidaceae;g_Bacteroides;s_
193233	-1.92325	0.480338	-4.00394	6.22957e-05	0.000715906	p_Bacteroidetes;c_Bacteroidia;o_Bacteroidales;f_Bacteroidaceae;g_Bacteroides;s_
355197	1.62783	0.407204	3.99757	6.3995e-05	0.000723944	p_Firmicutes;c_Clostridia;o_Clostridiales;f_;g_;s_
516966	1.44745	0.364167	3.97469	7.04712e-05	0.00078494	p_Firmicutes;c_Bacilli;o_Lactobacillales;f_Streptococcaceae;g_Streptococcus;s_
1127530	6.16766	1.55758	3.95978	7.50202e-05	0.000822949	p_Firmicutes;c_Clostridia;o_Clostridiales;f_Clostridiaceae;g_Clostridium;s_
332929	1.72185	0.436887	3.94119	8.10794e-05	0.000876142	p_Firmicutes;c_Clostridia;o_Clostridiales;f_Ruminococcaceae;g_;s_
2200896	-3.70861	0.950675	-3.90103	9.57857e-05	0.00100561	p_Bacteroidetes;c_Bacteroidia;o_Bacteroidales;f_Bacteroidaceae;g_Bacteroides;s_fragilis
610111	-5.16047	1.32399	-3.89766	9.71247e-05	0.00100561	p_Bacteroidetes;c_Bacteroidia;o_Bacteroidales;f_Prevotellaceae;g_Prevotella;s_
186022	1.99125	0.510916	3.89741	9.72271e-05	0.00100561	p_Firmicutes;c_Clostridia;o_Clostridiales;f_Lachnospiraceae;g_Blautia;s_
1601633	1.98765	0.514374	3.86422	0.000111445	0.00113643	p_Firmicutes;c_Clostridia;o_Clostridiales;f_Lachnospiraceae;g_Dorea;s_
298896	2.14759	0.556845	3.85671	0.000114923	0.00115562	p_Firmicutes;c_Clostridia;o_Clostridiales;f_Lachnospiraceae;g_Blautia;s_
329688	4.49201	1.18167	3.80142	0.00014387	0.00142687	p_Actinobacteria;c_Coriobacteriia;o_Coriobacteriales;f_Coriobacteriaceae;g_Collinsella;s_stercoris
593803	-1.15035	0.305641	-3.76374	0.000167391	0.00163771	p_Firmicutes;c_Bacilli;o_Lactobacillales;f_Streptococcaceae;g_Streptococcus;s_
166637	3.15036	0.853565	3.69083	0.000223527	0.00215778	p_Firmicutes;c_Clostridia;o_Clostridiales;f_Lachnospiraceae;g_Dorea;s_
330989	1.4164	0.389522	3.63626	0.000276624	0.0026352	p_Firmicutes;c_Clostridia;o_Clostridiales;f_Lachnospiraceae;g_Blautia;s_producta
4393962	1.71813	0.47338	3.62949	0.000283985	0.00267019	p_TM7;c_TM7-3;o_;f_;g_;s_
317205	1.777	0.490263	3.62459	0.000289421	0.00268642	p_Firmicutes;c_Clostridia;o_Clostridiales;f_Lachnospiraceae;g_Blautia;s_
196990	1.37943	0.381592	3.61494	0.000300415	0.00275317	p_Firmicutes;c_Clostridia;o_Clostridiales;f_Lachnospiraceae;g_;s_
199368	-5.24025	1.45256	-3.60759	0.000309056	0.00279695	p_Firmicutes;c_Clostridia;o_Clostridiales;f_Ruminococcaceae;g_Ruminococcus;s_
309433	2.23266	0.621408	3.59291	0.000327002	0.00292283	p_Firmicutes;c_Clostridia;o_Clostridiales;f_Lachnospiraceae;g_Lachnospira;s_
313968	-1.79356	0.501212	-3.57845	0.000345644	0.00305179	p_Firmicutes;c_Clostridia;o_Clostridiales;f_Ruminococcaceae;g_;s_
175535	-1.90445	0.53516	-3.55866	0.000372749	0.00324923	p_Bacteroidetes;c_Bacteroidia;o_Bacteroidales;f_Bacteroidaceae;g_Bacteroides;s_
2901965	1.10669	0.311245	3.55569	0.000376983	0.00324923	p_Firmicutes;c_Bacilli;o_Lactobacillales;f_Streptococcaceae;g_Streptococcus;s_
4324964	-2.31185	0.651716	-3.54732	0.000389166	0.00331478	p_Bacteroidetes;c_Bacteroidia;o_Bacteroidales;f_Bacteroidaceae;g_Bacteroides;s_
306261	2.16313	0.613387	3.52654	0.00042103	0.00354449	p_Firmicutes;c_Clostridia;o_Clostridiales;f_Lachnospiraceae;g_;s_
527413	6.30366	1.79696	3.50797	0.000451546	0.0037577	p_Firmicutes;c_Clostridia;o_Clostridiales;f_Lachnospiraceae;g_Coprococcus;s_
345362	-1.4273	0.408593	-3.49319	0.000477278	0.00388258	p_Proteobacteria;c_Gammaproteobacteria;o_Enterobacteriales;f_Enterobacteriaceae;g_;s_
182506	1.18375	0.338675	3.49523	0.000473658	0.00388258	p_Firmicutes;c_Clostridia;o_Clostridiales;f_Lachnospiraceae;g_[Ruminococcus];s_gnavus
3864823	3.09184	0.897694	3.4442	0.000572744	0.0046074	p_Firmicutes;c_Clostridia;o_Clostridiales;f_Veillonellaceae;g_Veillonella;s_dispar
311961	1.49206	0.438988	3.39888	0.000676633	0.00538332	p_Firmicutes;c_Clostridia;o_Clostridiales;f_Ruminococcaceae;g_Anaerotruncus;s_
562376	1.56865	0.463249	3.38619	0.000708699	0.00557715	p_Firmicutes;c_Clostridia;o_Clostridiales;f_;g_;s_
4420408	-2.03427	0.602728	-3.37511	0.000737861	0.00562328	p_Bacteroidetes;c_Bacteroidia;o_Bacteroidales;f_Bacteroidaceae;g_Bacteroides;s_
590982	-1.48892	0.440957	-3.37656	0.000733971	0.00562328	p_Firmicutes;c_Bacilli;o_Lactobacillales;f_Enterococcaceae;g_Enterococcus;s_
517754	1.52098	0.450641	3.37515	0.000737748	0.00562328	p_Firmicutes;c_Bacilli;o_Lactobacillales;f_Streptococcaceae;g_Streptococcus;s_
300136	2.82519	0.839056	3.3671	0.000759626	0.00572884	p_Firmicutes;c_Clostridia;o_Clostridiales;f_Lachnospiraceae;g_;s_
329313	1.88708	0.567162	3.32724	0.000877113	0.0065467	p_Firmicutes;c_Clostridia;o_Clostridiales;f_Lachnospiraceae;g_;s_
533969	1.25403	0.378131	3.31639	0.000911888	0.0067368	p_Firmicutes;c_Clostridia;o_Clostridiales;f_Lachnospiraceae;g_;s_
4033995	3.03548	0.922418	3.29078	0.000999087	0.00730646	p_Firmicutes;c_Clostridia;o_Clostridiales;f_Veillonellaceae;g_;s_
299267	-1.39457	0.427019	-3.26584	0.0010914	0.00790176	p_Proteobacteria;c_Gammaproteobacteria;o_Enterobacteriales;f_Enterobacteriaceae;g_;s_
292057	-1.6912	0.520178	-3.2512	0.00114918	0.00823766	p_Firmicutes;c_Bacilli;o_Lactobacillales;f_Lactobacillaceae;g_Lactobacillus;s_
198449	-1.67158	0.521227	-3.20702	0.0013412	0.00879801	p_Bacteroidetes;c_Bacteroidia;o_Bacteroidales;f_Bacteroidaceae;g_Bacteroides;s_
342025	3.35231	1.04426	3.21022	0.00132635	0.00879801	p_Fusobacteria;c_Fusobacteriia;o_Fusobacteriales;f_Fusobacteriaceae;g_Fusobacterium;s_
4392549	1.19161	0.369393	3.22585	0.00125598	0.00879801	p_Firmicutes;c_Bacilli;o_Lactobacillales;f_Streptococcaceae;g_Streptococcus;s_
2066056	3.78582	1.17464	3.22297	0.00126871	0.00879801	p_Firmicutes;c_Clostridia;o_Clostridiales;f_Ruminococcaceae;g_;s_
331150	2.85224	0.88783	3.2126	0.00131538	0.00879801	p_Firmicutes;c_Clostridia;o_Clostridiales;f_Lachnospiraceae;g_;s_
514996	1.8392	0.569826	3.22765	0.00124813	0.00879801	p_Firmicutes;c_Clostridia;o_Clostridiales;f_Lachnospiraceae;g_;s_
4422456	-1.40568	0.438537	-3.20537	0.00134887	0.00879801	p_Firmicutes;c_Clostridia;o_Clostridiales;f_Veillonellaceae;g_Veillonella;s_dispar
353149	1.56333	0.486278	3.21488	0.00130499	0.00879801	p_Firmicutes;c_Clostridia;o_Clostridiales;f_Lachnospiraceae;g_;s_
187736	1.82141	0.566838	3.21329	0.00131225	0.00879801	p_Firmicutes;c_Clostridia;o_Clostridiales;f_Lachnospiraceae;g_[Ruminococcus];s_
183651	1.76048	0.547997	3.21257	0.00131554	0.00879801	p_Firmicutes;c_Clostridia;o_Clostridiales;f_Lachnospiraceae;g_Blautia;s_
798581	2.93577	0.917393	3.20012	0.00137369	0.00887992	p_Firmicutes;c_Clostridia;o_Clostridiales;f_Ruminococcaceae;g_Ruminococcus;s_bromii
528421	2.09791	0.656606	3.19509	0.00139789	0.0089564	p_Proteobacteria;c_Gammaproteobacteria;o_Enterobacteriales;f_Enterobacteriaceae;g_;s_
182643	3.08757	0.970165	3.18252	0.00145998	0.00919151	p_Firmicutes;c_Clostridia;o_Clostridiales;f_Clostridiaceae;g_;s_
537661	1.85463	0.582528	3.18375	0.00145379	0.00919151	p_Firmicutes;c_Clostridia;o_Clostridiales;f_Lachnospiraceae;g_;s_
1995182	-1.31858	0.41589	-3.17051	0.00152174	0.00941281	p_Firmicutes;c_Bacilli;o_Lactobacillales;f_Lactobacillaceae;g_Lactobacillus;s_
335701	0.984475	0.310485	3.17077	0.00152035	0.00941281	p_Firmicutes;c_Clostridia;o_Clostridiales;f_Lachnospiraceae;g_[Ruminococcus];s_gnavus
198945	1.86215	0.587771	3.16815	0.00153413	0.00941281	p_Firmicutes;c_Clostridia;o_Clostridiales;f_Lachnospiraceae;g_;s_
181718	1.86724	0.592662	3.1506	0.00162937	0.00991313	p_Firmicutes;c_Clostridia;o_Clostridiales;f_Lachnospiraceae;g_;s_
363029	1.24591	0.396275	3.14404	0.00166631	0.0100534	p_Firmicutes;c_Clostridia;o_Clostridiales;f_Lachnospiraceae;g_Blautia;s_
176956	1.68567	0.543642	3.10069	0.00193068	0.0115521	p_Firmicutes;c_Clostridia;o_Clostridiales;f_Lachnospiraceae;g_Dorea;s_
328105	1.41664	0.457809	3.09439	0.00197218	0.0117038	p_Firmicutes;c_Clostridia;o_Clostridiales;f_Lachnospiraceae;g_;s_
364538	7.20451	2.37639	3.0317	0.00243183	0.0143142	p_Bacteroidetes;c_Bacteroidia;o_Bacteroidales;f_Porphyromonadaceae;g_Dysgonomonas;s_
342380	0.937194	0.3107	3.0164	0.00255799	0.0149354	p_Firmicutes;c_Clostridia;o_Clostridiales;f_Lachnospiraceae;g_Blautia;s_
192221	1.53577	0.516288	2.97464	0.00293336	0.01699	p_Firmicutes;c_Clostridia;o_Clostridiales;f_Lachnospiraceae;g_;s_
337379	3.01146	1.01322	2.97217	0.00295699	0.0169909	p_Firmicutes;c_Clostridia;o_Clostridiales;f_Clostridiaceae;g_;s_
866280	-0.994683	0.335302	-2.96653	0.00301181	0.0171697	p_Actinobacteria;c_Actinobacteria;o_Actinomycetales;f_Micrococcaceae;g_Rothia;s_mucilaginosa
332317	1.24098	0.418674	2.96406	0.00303606	0.0171727	p_Bacteroidetes;c_Bacteroidia;o_Bacteroidales;f_Bacteroidaceae;g_Bacteroides;s_
341724	1.85323	0.626568	2.95775	0.00309895	0.0173925	p_Firmicutes;c_Clostridia;o_Clostridiales;f_Ruminococcaceae;g_;s_
362539	1.09251	0.371247	2.94281	0.0032525	0.0181139	p_Firmicutes;c_Clostridia;o_Clostridiales;f_Lachnospiraceae;g_;s_
192963	2.92861	0.996986	2.93747	0.00330907	0.0181718	p_Verrucomicrobia;c_Verrucomicrobiae;o_Verrucomicrobiales;f_Verrucomicrobiaceae;g_Akkermansia;s_muciniphila
802262	1.25884	0.428603	2.93709	0.00331309	0.0181718	p_Firmicutes;c_Bacilli;o_Lactobacillales;f_Streptococcaceae;g_Streptococcus;s_
4396877	1.36626	0.467628	2.92169	0.00348137	0.0189512	p_Firmicutes;c_Erysipelotrichi;o_Erysipelotrichales;f_Erysipelotrichaceae;g_[Eubacterium];s_dolichum
362767	2.74545	0.940621	2.91876	0.00351426	0.0189875	p_Firmicutes;c_Clostridia;o_Clostridiales;f_Lachnospiraceae;g_;s_
3474081	1.88335	0.64881	2.90278	0.00369864	0.0198357	p_Bacteroidetes;c_Bacteroidia;o_Bacteroidales;f_Bacteroidaceae;g_Bacteroides;s_fragilis
547287	1.49238	0.515281	2.89625	0.00377656	0.0201046	p_Firmicutes;c_Clostridia;o_Clostridiales;f_;g_;s_
572476	-1.37943	0.477002	-2.89188	0.00382939	0.0202371	p_Bacteroidetes;c_Bacteroidia;o_Bacteroidales;f_Bacteroidaceae;g_Bacteroides;s_uniformis
331850	1.44792	0.501208	2.88886	0.00386645	0.0202849	p_Firmicutes;c_Clostridia;o_Clostridiales;f_Lachnospiraceae;g_Blautia;s_
305946	-1.24258	0.435268	-2.85475	0.00430708	0.022434	p_Bacteroidetes;c_Bacteroidia;o_Bacteroidales;f_Bacteroidaceae;g_Bacteroides;s_
555945	1.58888	0.557192	2.85159	0.00435012	0.0224963	p_Firmicutes;c_Clostridia;o_Clostridiales;f_Clostridiaceae;g_SMB53;s_
564806	1.08431	0.382255	2.8366	0.0045596	0.0234124	p_Firmicutes;c_Clostridia;o_Clostridiales;f_;g_;s_
335550	0.943957	0.336524	2.80502	0.00503132	0.0256526	p_Firmicutes;c_Clostridia;o_Clostridiales;f_Ruminococcaceae;g_Oscillospira;s_
1888677	-1.4474	0.516744	-2.80099	0.0050946	0.0257936	p_Firmicutes;c_Bacilli;o_Lactobacillales;f_Streptococcaceae;g_Streptococcus;s_anginosus
309720	0.965546	0.349814	2.76017	0.00577707	0.0290257	p_Firmicutes;c_Clostridia;o_Clostridiales;f_Ruminococcaceae;g_;s_
366195	2.49822	0.905764	2.75814	0.00581315	0.0290257	p_Firmicutes;c_Clostridia;o_Clostridiales;f_Ruminococcaceae;g_Ruminococcus;s_bromii
192383	1.81815	0.660226	2.75383	0.00589022	0.0292091	p_Firmicutes;c_Clostridia;o_Clostridiales;f_Ruminococcaceae;g_Ruminococcus;s_
577294	-2.04508	0.74707	-2.73747	0.00619147	0.030494	p_Bacteroidetes;c_Bacteroidia;o_Bacteroidales;f_Porphyromonadaceae;g_Parabacteroides;s_distasonis
358939	0.995942	0.364392	2.73316	0.00627293	0.0306048	p_Firmicutes;c_Clostridia;o_Clostridiales;f_Lachnospiraceae;g_;s_
190169	3.70106	1.3548	2.73182	0.00629849	0.0306048	p_Firmicutes;c_Clostridia;o_Clostridiales;f_Ruminococcaceae;g_Faecalibacterium;s_prausnitzii
195883	1.49005	0.553146	2.69376	0.00706501	0.0341004	p_Firmicutes;c_Clostridia;o_Clostridiales;f_Lachnospiraceae;g_;s_
174749	1.30003	0.490978	2.64783	0.00810106	0.0388422	p_Firmicutes;c_Clostridia;o_Clostridiales;f_Ruminococcaceae;g_;s_
137580	-1.69595	0.645226	-2.62846	0.00857721	0.0408546	p_Firmicutes;c_Bacilli;o_Lactobacillales;f_Lactobacillaceae;g_Lactobacillus;s_
187324	-1.64249	0.627035	-2.61946	0.00880688	0.0416744	p_Bacteroidetes;c_Bacteroidia;o_Bacteroidales;f_Bacteroidaceae;g_Bacteroides;s_caccae
4476780	-2.57624	0.986317	-2.61198	0.00900204	0.0422235	p_Bacteroidetes;c_Bacteroidia;o_Bacteroidales;f_Rikenellaceae;g_;s_
358781	1.89231	0.724869	2.61055	0.00903956	0.0422235	p_Firmicutes;c_Clostridia;o_Clostridiales;f_Ruminococcaceae;g_;s_
3014082	1.35624	0.524839	2.5841	0.00976333	0.0453118	p_Firmicutes;c_Clostridia;o_Clostridiales;f_Lachnospiraceae;g_Blautia;s_
289709	-1.09955	0.430563	-2.55374	0.0106572	0.0488302	p_Proteobacteria;c_Gammaproteobacteria;o_Enterobacteriales;f_Enterobacteriaceae;g_;s_
72820	-0.977795	0.383212	-2.55157	0.0107238	0.0488302	p_Actinobacteria;c_Actinobacteria;o_Bifidobacteriales;f_Bifidobacteriaceae;g_Bifidobacterium;s_longum
4451251	1.29035	0.505467	2.55279	0.0106864	0.0488302	p_Actinobacteria;c_Coriobacteriia;o_Coriobacteriales;f_Coriobacteriaceae;g_Atopobium;s_
4401375	-1.29359	0.508715	-2.54286	0.0109949	0.049752	p_Bacteroidetes;c_Bacteroidia;o_Bacteroidales;f_Bacteroidaceae;g_Bacteroides;s_uniformis
