# Supplementary material for: Colonizing multidrug-resistant bacteria and the longitudinal evolution of the intestinal microbiome after liver transplantation
Source: Nat Commun. 2019 Oct 17;10:4715. doi: 10.1038/s41467-019-12633-4 (PMC6797753; doi:10.1038/s41467-019-12633-4)
Supplement: Supplementary file 16 — Supplementary Dataset 13 [file 41467_2019_12633_MOESM16_ESM.xlsx]

## Sheet: Supplementary Data 13
Supplementary Data 13. Significantly differentially abundant gut microbiota at late post-LT (Months 6-12) vs. early post-LT (Months 1-3; baseline) using DESeq2 (p<0.05; FDR/padj<0.05)
Greengenes97 OTUID	log2-FC	lfcSE	stat	p	padj	Taxonomic classification
295296	11.0372	1.18536	9.31125	1.26339e-20	8.94478e-18	p_Firmicutes;c_Clostridia;o_Clostridiales;f_;g_;s_
182723	9.86808	1.23866	7.96673	1.62931e-15	5.76776e-13	p_Firmicutes;c_Clostridia;o_Clostridiales;f_Lachnospiraceae;g_;s_
1127530	-11.45	1.55335	-7.37117	1.69139e-13	3.99169e-11	p_Firmicutes;c_Clostridia;o_Clostridiales;f_Clostridiaceae;g_Clostridium;s_
4335293	26.3773	3.81882	6.90718	4.94372e-12	8.75039e-10	p_Bacteroidetes;c_Bacteroidia;o_Bacteroidales;f_Bacteroidaceae;g_Bacteroides;s_
4326870	11.5273	1.79208	6.43237	1.25632e-10	1.77895e-08	p_Firmicutes;c_Clostridia;o_Clostridiales;f_Veillonellaceae;g_Dialister;s_
360329	7.07785	1.124	6.29703	3.03394e-10	3.58005e-08	p_Firmicutes;c_Clostridia;o_Clostridiales;f_Lachnospiraceae;g_;s_
199368	9.04629	1.44343	6.26721	3.67567e-10	3.71768e-08	p_Firmicutes;c_Clostridia;o_Clostridiales;f_Ruminococcaceae;g_Ruminococcus;s_
590982	-2.72729	0.439457	-6.20604	5.43358e-10	4.80872e-08	p_Firmicutes;c_Bacilli;o_Lactobacillales;f_Enterococcaceae;g_Enterococcus;s_
255367	-7.00874	1.15468	-6.06985	1.2803e-09	1.00717e-07	p_Firmicutes;c_Bacilli;o_Lactobacillales;f_Lactobacillaceae;g_Lactobacillus;s_
359520	6.10291	1.03287	5.90868	3.44857e-09	2.44159e-07	p_Firmicutes;c_Clostridia;o_Clostridiales;f_Lachnospiraceae;g_Blautia;s_
357002	6.2695	1.07009	5.85887	4.66028e-09	2.74957e-07	p_Firmicutes;c_Clostridia;o_Clostridiales;f_Lachnospiraceae;g_;s_
518438	5.15202	0.877911	5.8685	4.39757e-09	2.74957e-07	p_Firmicutes;c_Clostridia;o_Clostridiales;f_Lachnospiraceae;g_;s_
4426163	-22.2129	3.81886	-5.81662	6.00487e-09	3.27034e-07	p_Bacteroidetes;c_Bacteroidia;o_Bacteroidales;f_Prevotellaceae;g_Prevotella;s_
192111	21.9392	3.7894	5.78962	7.05462e-09	3.56762e-07	p_Bacteroidetes;c_Bacteroidia;o_Bacteroidales;f_Bacteroidaceae;g_Bacteroides;s_eggerthii
334258	4.38118	0.766363	5.71684	1.08522e-08	5.12222e-07	p_Firmicutes;c_Clostridia;o_Clostridiales;f_;g_;s_
361722	2.41857	0.430359	5.61989	1.91077e-08	8.45518e-07	p_Firmicutes;c_Clostridia;o_Clostridiales;f_Ruminococcaceae;g_Faecalibacterium;s_prausnitzii
147702	3.39203	0.632474	5.3631	8.18041e-08	3.21763e-06	p_Firmicutes;c_Clostridia;o_Clostridiales;f_Ruminococcaceae;g_Faecalibacterium;s_prausnitzii
4452634	-4.69229	0.874647	-5.36478	8.1047e-08	3.21763e-06	p_Firmicutes;c_Clostridia;o_Clostridiales;f_Clostridiaceae;g_Clostridium;s_
174147	5.11109	0.964633	5.29848	1.16772e-07	4.3513e-06	p_Firmicutes;c_Clostridia;o_Clostridiales;f_Ruminococcaceae;g_Ruminococcus;s_
3474081	-3.37958	0.646707	-5.22582	1.73381e-07	6.13768e-06	p_Bacteroidetes;c_Bacteroidia;o_Bacteroidales;f_Bacteroidaceae;g_Bacteroides;s_fragilis
302975	-19.8869	3.81893	-5.20744	1.91465e-07	6.45511e-06	p_Firmicutes;c_Bacilli;o_Lactobacillales;f_Lactobacillaceae;g_Lactobacillus;s_
345111	5.7523	1.10702	5.1962	2.03407e-07	6.54602e-06	p_Firmicutes;c_Clostridia;o_Clostridiales;f_Lachnospiraceae;g_;s_
148987	2.69174	0.51958	5.18061	2.21159e-07	6.80785e-06	p_Firmicutes;c_Clostridia;o_Clostridiales;f_Lachnospiraceae;g_[Ruminococcus];s_torques
313143	-3.48129	0.679935	-5.12004	3.05479e-07	9.01162e-06	p_Firmicutes;c_Clostridia;o_Clostridiales;f_Peptostreptococcaceae;g_;s_
203579	3.31861	0.673771	4.92543	8.41757e-07	2.38386e-05	p_Proteobacteria;c_Gammaproteobacteria;o_Enterobacteriales;f_Enterobacteriaceae;g_;s_
194559	3.5752	0.740038	4.83111	1.35773e-06	3.69719e-05	p_Firmicutes;c_Clostridia;o_Clostridiales;f_;g_;s_
802262	-2.03097	0.426554	-4.76135	1.92304e-06	5.04264e-05	p_Firmicutes;c_Bacilli;o_Lactobacillales;f_Streptococcaceae;g_Streptococcus;s_
572476	2.2546	0.475154	4.74499	2.0852e-06	5.27258e-05	p_Bacteroidetes;c_Bacteroidia;o_Bacteroidales;f_Bacteroidaceae;g_Bacteroides;s_uniformis
365385	3.93002	0.835968	4.70116	2.58685e-06	6.22858e-05	p_Actinobacteria;c_Actinobacteria;o_Bifidobacteriales;f_Bifidobacteriaceae;g_Bifidobacterium;s_bifidum
3576174	-2.81561	0.599439	-4.69707	2.63923e-06	6.22858e-05	p_Firmicutes;c_Clostridia;o_Clostridiales;f_Clostridiaceae;g_;s_
246930	5.97466	1.31217	4.55326	5.28212e-06	0.000120637	p_Firmicutes;c_Clostridia;o_Clostridiales;f_Veillonellaceae;g_Dialister;s_
4480861	-5.47614	1.2174	-4.49821	6.85282e-06	0.000151619	p_Firmicutes;c_Erysipelotrichi;o_Erysipelotrichales;f_Erysipelotrichaceae;g_Catenibacterium;s_
185405	3.15273	0.701953	4.49137	7.07662e-06	0.000151826	p_Firmicutes;c_Clostridia;o_Clostridiales;f_Lachnospiraceae;g_;s_
337735	4.41877	0.992899	4.45037	8.57215e-06	0.000178502	p_Firmicutes;c_Clostridia;o_Clostridiales;f_Lachnospiraceae;g_Dorea;s_
361702	3.59453	0.822175	4.37197	1.23128e-05	0.00024907	p_Firmicutes;c_Clostridia;o_Clostridiales;f_Ruminococcaceae;g_Ruminococcus;s_
1121530	16.5241	3.81743	4.3286	1.5006e-05	0.000295117	p_Firmicutes;c_Bacilli;o_Lactobacillales;f_Lactobacillaceae;g_Lactobacillus;s_ruminis
565357	6.38641	1.48011	4.31481	1.5974e-05	0.000305665	p_Firmicutes;c_Clostridia;o_Clostridiales;f_;g_;s_
4381553	1.99583	0.464023	4.30116	1.69908e-05	0.000316566	p_Bacteroidetes;c_Bacteroidia;o_Bacteroidales;f_Bacteroidaceae;g_Bacteroides;s_
190169	5.76816	1.34598	4.28548	1.82346e-05	0.000331027	p_Firmicutes;c_Clostridia;o_Clostridiales;f_Ruminococcaceae;g_Faecalibacterium;s_prausnitzii
332846	1.9843	0.467282	4.24648	2.17156e-05	0.000384366	p_Firmicutes;c_Clostridia;o_Clostridiales;f_Lachnospiraceae;g_Coprococcus;s_
202829	4.94345	1.17146	4.2199	2.44411e-05	0.000422055	p_Proteobacteria;c_Gammaproteobacteria;o_Enterobacteriales;f_Enterobacteriaceae;g_Proteus;s_
542096	1.60844	0.383097	4.19851	2.68675e-05	0.00045291	p_Firmicutes;c_Clostridia;o_Clostridiales;f_Lachnospiraceae;g_;s_
578016	2.33686	0.557915	4.18855	2.80737e-05	0.000462236	p_Bacteroidetes;c_Bacteroidia;o_Bacteroidales;f_Porphyromonadaceae;g_Parabacteroides;s_distasonis
114621	-2.29963	0.552434	-4.16272	3.14476e-05	0.000506021	p_Proteobacteria;c_Epsilonproteobacteria;o_Campylobacterales;f_Campylobacteraceae;g_Campylobacter;s_
3014082	2.10376	0.508013	4.14115	3.4557e-05	0.000543696	p_Firmicutes;c_Clostridia;o_Clostridiales;f_Lachnospiraceae;g_Blautia;s_
367688	4.12185	1.00119	4.11696	3.83909e-05	0.000590886	p_Firmicutes;c_Clostridia;o_Clostridiales;f_Lachnospiraceae;g_Coprococcus;s_
1696853	-1.48394	0.362061	-4.09859	4.15672e-05	0.000626161	p_Firmicutes;c_Bacilli;o_Lactobacillales;f_Carnobacteriaceae;g_Granulicatella;s_
308598	1.7414	0.427741	4.07116	4.67797e-05	0.000690001	p_Bacteroidetes;c_Bacteroidia;o_Bacteroidales;f_Bacteroidaceae;g_Bacteroides;s_ovatus
696563	1.84391	0.455086	4.05178	5.08293e-05	0.000734432	p_Firmicutes;c_Clostridia;o_Clostridiales;f_Lachnospiraceae;g_Blautia;s_producta
825808	2.93873	0.73173	4.01613	5.91608e-05	0.000837716	p_Actinobacteria;c_Actinobacteria;o_Bifidobacteriales;f_Bifidobacteriaceae;g_Bifidobacterium;s_
322250	-2.19722	0.552031	-3.98024	6.88445e-05	0.000955724	p_Firmicutes;c_Bacilli;o_Lactobacillales;f_Lactobacillaceae;g_Lactobacillus;s_
326136	3.16307	0.798043	3.96354	7.3847e-05	0.00100546	p_Firmicutes;c_Clostridia;o_Clostridiales;f_;g_;s_
4372578	-2.93335	0.746311	-3.93047	8.47796e-05	0.00113253	p_Bacteroidetes;c_Bacteroidia;o_Bacteroidales;f_Bacteroidaceae;g_Bacteroides;s_fragilis
364048	1.40444	0.359842	3.90295	9.50269e-05	0.00124591	p_Firmicutes;c_Clostridia;o_Clostridiales;f_Lachnospiraceae;g_Blautia;s_
138389	-2.52291	0.648488	-3.89046	0.000100056	0.00127501	p_Firmicutes;c_Bacilli;o_Lactobacillales;f_Enterococcaceae;g_;s_
182643	3.72399	0.957683	3.88854	0.000100848	0.00127501	p_Firmicutes;c_Clostridia;o_Clostridiales;f_Clostridiaceae;g_;s_
1111582	-2.08477	0.540528	-3.85691	0.000114828	0.00142628	p_Firmicutes;c_Bacilli;o_Lactobacillales;f_Enterococcaceae;g_Enterococcus;s_
929836	-1.88072	0.48878	-3.84779	0.00011919	0.00145494	p_Firmicutes;c_Erysipelotrichi;o_Erysipelotrichales;f_Erysipelotrichaceae;g_Coprobacillus;s_cateniformis
222043	-8.80487	2.3031	-3.82305	0.000131809	0.00154081	p_Proteobacteria;c_Gammaproteobacteria;o_Enterobacteriales;f_Enterobacteriaceae;g_Serratia;s_
335550	1.27195	0.332857	3.82129	0.000132753	0.00154081	p_Firmicutes;c_Clostridia;o_Clostridiales;f_Ruminococcaceae;g_Oscillospira;s_
193749	1.82836	0.477513	3.82893	0.000128699	0.00154081	p_Firmicutes;c_Clostridia;o_Clostridiales;f_Lachnospiraceae;g_[Ruminococcus];s_gnavus
177237	1.90188	0.507695	3.74611	0.0001796	0.00205092	p_Firmicutes;c_Clostridia;o_Clostridiales;f_Lachnospiraceae;g_Roseburia;s_
362037	3.5039	0.939938	3.7278	0.000193157	0.00217072	p_Firmicutes;c_Clostridia;o_Clostridiales;f_Lachnospiraceae;g_Blautia;s_
358781	2.67691	0.719948	3.7182	0.000200646	0.00221965	p_Firmicutes;c_Clostridia;o_Clostridiales;f_Ruminococcaceae;g_;s_
4095596	4.56006	1.22936	3.70929	0.000207838	0.00226384	p_Proteobacteria;c_Betaproteobacteria;o_Burkholderiales;f_Alcaligenaceae;g_Sutterella;s_
356733	-1.75771	0.47994	-3.66236	0.000249905	0.0026808	p_Firmicutes;c_Bacilli;o_Bacillales;f_Staphylococcaceae;g_Staphylococcus;s_
4439360	3.20818	0.879919	3.646	0.000266358	0.00275405	p_Bacteroidetes;c_Bacteroidia;o_Bacteroidales;f_Bacteroidaceae;g_Bacteroides;s_
871442	-1.08046	0.296803	-3.64033	0.000272293	0.00275405	p_Firmicutes;c_Bacilli;o_Lactobacillales;f_Streptococcaceae;g_Streptococcus;s_
180099	3.46511	0.95002	3.64741	0.000264895	0.00275405	p_Firmicutes;c_Clostridia;o_Clostridiales;f_Lachnospiraceae;g_;s_
359954	6.51021	1.78786	3.64135	0.000271212	0.00275405	p_Firmicutes;c_Clostridia;o_Clostridiales;f_Veillonellaceae;g_;s_
2670715	-3.79935	1.04525	-3.63487	0.000278125	0.00277341	p_Firmicutes;c_Clostridia;o_Clostridiales;f_Clostridiaceae;g_Clostridium;s_
181718	2.09764	0.578858	3.62376	0.000290354	0.00285515	p_Firmicutes;c_Clostridia;o_Clostridiales;f_Lachnospiraceae;g_;s_
235262	2.87706	0.794941	3.61921	0.000295507	0.00286601	p_Actinobacteria;c_Actinobacteria;o_Bifidobacteriales;f_Bifidobacteriaceae;g_Bifidobacterium;s_adolescentis
1616059	-5.23154	1.46544	-3.56995	0.000357052	0.00341612	p_Proteobacteria;c_Epsilonproteobacteria;o_Campylobacterales;f_Campylobacteraceae;g_Campylobacter;s_
1017181	-1.85102	0.521283	-3.5509	0.000383918	0.00362418	p_Actinobacteria;c_Actinobacteria;o_Actinomycetales;f_Micrococcaceae;g_Rothia;s_mucilaginosa
3121406	9.88066	2.79009	3.54134	0.000398101	0.00366047	p_Synergistetes;c_Synergistia;o_Synergistales;f_Synergistaceae;g_Cloacibacillus;s_
184296	2.09759	0.592163	3.54226	0.00039672	0.00366047	p_Firmicutes;c_Clostridia;o_Clostridiales;f_Lachnospiraceae;g_;s_
851715	4.05074	1.15264	3.51433	0.000440872	0.00400176	p_Firmicutes;c_Erysipelotrichi;o_Erysipelotrichales;f_Erysipelotrichaceae;g_[Eubacterium];s_dolichum
351231	-1.92007	0.552238	-3.47688	0.000507285	0.0045463	p_Bacteroidetes;c_Bacteroidia;o_Bacteroidales;f_Bacteroidaceae;g_Bacteroides;s_fragilis
4396877	-1.59923	0.464487	-3.443	0.000575302	0.00509142	p_Firmicutes;c_Erysipelotrichi;o_Erysipelotrichales;f_Erysipelotrichaceae;g_[Eubacterium];s_dolichum
72820	1.31307	0.381876	3.43848	0.000585	0.00511333	p_Actinobacteria;c_Actinobacteria;o_Bifidobacteriales;f_Bifidobacteriaceae;g_Bifidobacterium;s_longum
327730	3.09172	0.909365	3.39987	0.000674179	0.00582096	p_Firmicutes;c_Clostridia;o_Clostridiales;f_Lachnospiraceae;g_Roseburia;s_
559204	-2.22398	0.657755	-3.38116	0.000721799	0.00606544	p_Proteobacteria;c_Gammaproteobacteria;o_Enterobacteriales;f_Enterobacteriaceae;g_;s_
336012	1.56922	0.464439	3.37874	0.000728195	0.00606544	p_Bacteroidetes;c_Bacteroidia;o_Bacteroidales;f_Bacteroidaceae;g_Bacteroides;s_
522511	1.76645	0.521939	3.38439	0.000713367	0.00606544	p_Firmicutes;c_Clostridia;o_Clostridiales;f_Ruminococcaceae;g_Faecalibacterium;s_prausnitzii
183686	3.48668	1.04498	3.3366	0.000848105	0.00698208	p_Firmicutes;c_Clostridia;o_Clostridiales;f_Ruminococcaceae;g_;s_
554303	-1.18764	0.360436	-3.29502	0.000984154	0.00786927	p_Firmicutes;c_Clostridia;o_Clostridiales;f_Ruminococcaceae;g_;s_
173874	2.17197	0.659455	3.29358	0.000989217	0.00786927	p_Firmicutes;c_Clostridia;o_Clostridiales;f_Ruminococcaceae;g_;s_
359044	2.78007	0.843793	3.29473	0.000985158	0.00786927	p_Firmicutes;c_Clostridia;o_Clostridiales;f_Lachnospiraceae;g_Blautia;s_
559527	1.64991	0.503234	3.27861	0.00104321	0.00820655	p_Actinobacteria;c_Actinobacteria;o_Bifidobacteriales;f_Bifidobacteriaceae;g_Bifidobacterium;s_longum
392887	1.60222	0.494694	3.23882	0.00120027	0.00933833	p_Firmicutes;c_Clostridia;o_Clostridiales;f_Lachnospiraceae;g_Roseburia;s_
353155	3.67871	1.13724	3.23476	0.00121743	0.00936893	p_Firmicutes;c_Clostridia;o_Clostridiales;f_Ruminococcaceae;g_Oscillospira;s_
102222	3.09767	0.963416	3.21529	0.00130311	0.00981494	p_Firmicutes;c_Bacilli;o_Lactobacillales;f_Lactobacillaceae;g_Pediococcus;s_acidilactici
359563	3.54739	1.10253	3.21752	0.00129306	0.00981494	p_Firmicutes;c_Clostridia;o_Clostridiales;f_Ruminococcaceae;g_Oscillospira;s_
327050	-2.98703	0.930509	-3.21011	0.00132686	0.00988101	p_Bacteroidetes;c_Bacteroidia;o_Bacteroidales;f_Bacteroidaceae;g_Bacteroides;s_
357389	2.27277	0.708621	3.20732	0.0013398	0.00988101	p_Firmicutes;c_Clostridia;o_Clostridiales;f_;g_;s_
4294749	-1.28774	0.404336	-3.18484	0.00144834	0.0102543	p_Actinobacteria;c_Actinobacteria;o_Actinomycetales;f_Actinomycetaceae;g_Actinomyces;s_
174818	1.55271	0.486449	3.19192	0.00141332	0.0102543	p_Firmicutes;c_Clostridia;o_Clostridiales;f_Ruminococcaceae;g_;s_
366195	2.86086	0.8978	3.18653	0.00143993	0.0102543	p_Firmicutes;c_Clostridia;o_Clostridiales;f_Ruminococcaceae;g_Ruminococcus;s_bromii
3021821	3.60593	1.13045	3.1898	0.00142369	0.0102543	p_Firmicutes;c_Clostridia;o_Clostridiales;f_Lachnospiraceae;g_[Ruminococcus];s_
354850	1.96751	0.620229	3.17223	0.00151272	0.010604	p_Bacteroidetes;c_Bacteroidia;o_Bacteroidales;f_Bacteroidaceae;g_Bacteroides;s_
369555	2.32215	0.737174	3.15007	0.00163232	0.0113302	p_Firmicutes;c_Clostridia;o_Clostridiales;f_Ruminococcaceae;g_Ruminococcus;s_
3472078	1.34379	0.429152	3.13128	0.00174047	0.0118486	p_Bacteroidetes;c_Bacteroidia;o_Bacteroidales;f_Bacteroidaceae;g_Bacteroides;s_
331902	2.65977	0.848677	3.13402	0.00172427	0.0118486	p_Firmicutes;c_Clostridia;o_Clostridiales;f_;g_;s_
189076	2.71552	0.868911	3.1252	0.00177686	0.011944	p_Proteobacteria;c_Betaproteobacteria;o_Burkholderiales;f_Alcaligenaceae;g_Sutterella;s_
195808	1.5375	0.492265	3.12332	0.00178823	0.011944	p_Firmicutes;c_Clostridia;o_Clostridiales;f_Lachnospiraceae;g_;s_
342397	1.09117	0.350348	3.11454	0.00184231	0.0121902	p_Firmicutes;c_Clostridia;o_Clostridiales;f_Lachnospiraceae;g_[Ruminococcus];s_gnavus
192055	4.4779	1.45221	3.08351	0.00204572	0.0134108	p_Bacteroidetes;c_Bacteroidia;o_Bacteroidales;f_Bacteroidaceae;g_Bacteroides;s_
579851	-0.970018	0.315659	-3.07299	0.00211923	0.0137653	p_Firmicutes;c_Erysipelotrichi;o_Erysipelotrichales;f_Erysipelotrichaceae;g_[Eubacterium];s_dolichum
137580	-1.96947	0.643669	-3.05976	0.00221514	0.0142574	p_Firmicutes;c_Bacilli;o_Lactobacillales;f_Lactobacillaceae;g_Lactobacillus;s_
355197	1.20859	0.395992	3.05205	0.00227288	0.0144148	p_Firmicutes;c_Clostridia;o_Clostridiales;f_;g_;s_
178859	-2.5248	0.827515	-3.05107	0.0022803	0.0144148	p_Firmicutes;c_Clostridia;o_Clostridiales;f_Ruminococcaceae;g_Ruminococcus;s_
183925	2.17842	0.715195	3.04591	0.00231974	0.0145343	p_Firmicutes;c_Clostridia;o_Clostridiales;f_Lachnospiraceae;g_;s_
358944	2.77319	0.911872	3.04121	0.00235633	0.014634	p_Firmicutes;c_Clostridia;o_Clostridiales;f_;g_;s_
357312	-2.06309	0.685924	-3.00775	0.00263186	0.0160634	p_Firmicutes;c_Clostridia;o_Clostridiales;f_Lachnospiraceae;g_;s_
344430	1.73521	0.576625	3.00926	0.00261885	0.0160634	p_Firmicutes;c_Clostridia;o_Clostridiales;f_Ruminococcaceae;g_Faecalibacterium;s_prausnitzii
575261	2.06153	0.686881	3.00129	0.00268838	0.0162682	p_Firmicutes;c_Clostridia;o_Clostridiales;f_Lachnospiraceae;g_;s_
312156	2.84806	0.950844	2.9953	0.00274177	0.0164506	p_Firmicutes;c_Clostridia;o_Clostridiales;f_;g_;s_
330989	1.15409	0.387944	2.97489	0.00293097	0.017438	p_Firmicutes;c_Clostridia;o_Clostridiales;f_Lachnospiraceae;g_Blautia;s_producta
174978	-2.6762	0.901486	-2.96865	0.0029911	0.0176475	p_Bacteroidetes;c_Bacteroidia;o_Bacteroidales;f_Bacteroidaceae;g_Bacteroides;s_
574038	1.293	0.437076	2.9583	0.00309338	0.0181001	p_Firmicutes;c_Clostridia;o_Clostridiales;f_Lachnospiraceae;g_;s_
578649	2.14738	0.730818	2.93832	0.00329991	0.0191503	p_Firmicutes;c_Clostridia;o_Clostridiales;f_Lachnospiraceae;g_;s_
331850	-1.46284	0.499375	-2.92935	0.00339676	0.0195521	p_Firmicutes;c_Clostridia;o_Clostridiales;f_Lachnospiraceae;g_Blautia;s_
187126	1.85723	0.634829	2.92555	0.00343846	0.0196325	p_Firmicutes;c_Clostridia;o_Clostridiales;f_Ruminococcaceae;g_;s_
197970	1.99005	0.683745	2.91051	0.00360838	0.0204379	p_Firmicutes;c_Clostridia;o_Clostridiales;f_Ruminococcaceae;g_;s_
183651	1.55309	0.534443	2.90599	0.00366089	0.0205707	p_Firmicutes;c_Clostridia;o_Clostridiales;f_Lachnospiraceae;g_Blautia;s_
192963	2.82969	0.985351	2.87176	0.00408189	0.0224029	p_Verrucomicrobia;c_Verrucomicrobiae;o_Verrucomicrobiales;f_Verrucomicrobiaceae;g_Akkermansia;s_muciniphila
949789	-1.08955	0.378818	-2.87618	0.00402523	0.0224029	p_Firmicutes;c_Bacilli;o_Bacillales;f_Planococcaceae;g_;s_
3235048	3.01601	1.04936	2.87413	0.00405144	0.0224029	p_Firmicutes;c_Clostridia;o_Clostridiales;f_Ruminococcaceae;g_Ruminococcus;s_
196004	3.05606	1.07274	2.84884	0.00438788	0.0237146	p_Firmicutes;c_Clostridia;o_Clostridiales;f_Lachnospiraceae;g_;s_
784256	8.97961	3.15115	2.84963	0.00437704	0.0237146	p_Firmicutes;c_Clostridia;o_Clostridiales;f_Lachnospiraceae;g_;s_
527413	-5.08333	1.78962	-2.84045	0.00450504	0.0238028	p_Firmicutes;c_Clostridia;o_Clostridiales;f_Lachnospiraceae;g_Coprococcus;s_
195883	1.5462	0.544294	2.84075	0.00450079	0.0238028	p_Firmicutes;c_Clostridia;o_Clostridiales;f_Lachnospiraceae;g_;s_
298896	1.5505	0.545215	2.84384	0.00445736	0.0238028	p_Firmicutes;c_Clostridia;o_Clostridiales;f_Lachnospiraceae;g_Blautia;s_
4307265	-5.39065	1.904	-2.83122	0.00463705	0.0243188	p_Firmicutes;c_Clostridia;o_Clostridiales;f_Lachnospiraceae;g_Coprococcus;s_
188674	1.50112	0.533429	2.81409	0.0048916	0.0254651	p_Firmicutes;c_Clostridia;o_Clostridiales;f_Lachnospiraceae;g_[Ruminococcus];s_gnavus
4390330	-3.78896	1.35606	-2.7941	0.00520439	0.0268957	p_Firmicutes;c_Clostridia;o_Clostridiales;f_Ruminococcaceae;g_Ruminococcus;s_
564806	1.05111	0.378112	2.77988	0.00543792	0.0278989	p_Firmicutes;c_Clostridia;o_Clostridiales;f_;g_;s_
509416	1.36617	0.491918	2.77722	0.00548253	0.0279254	p_Firmicutes;c_Clostridia;o_Clostridiales;f_;g_;s_
329688	3.23656	1.17137	2.76306	0.00572614	0.0289579	p_Actinobacteria;c_Coriobacteriia;o_Coriobacteriales;f_Coriobacteriaceae;g_Collinsella;s_stercoris
4296242	1.70961	0.620181	2.75663	0.00583997	0.0293241	p_Firmicutes;c_Clostridia;o_Clostridiales;f_Veillonellaceae;g_Megasphaera;s_
177670	1.88864	0.689062	2.74089	0.00612733	0.0305504	p_Firmicutes;c_Clostridia;o_Clostridiales;f_Lachnospiraceae;g_;s_
305946	1.18737	0.433742	2.73751	0.00619061	0.03065	p_Bacteroidetes;c_Bacteroidia;o_Bacteroidales;f_Bacteroidaceae;g_Bacteroides;s_
659361	1.38341	0.50606	2.73369	0.00626298	0.030793	p_Firmicutes;c_Clostridia;o_Clostridiales;f_Lachnospiraceae;g_Dorea;s_
175751	1.60878	0.590459	2.72463	0.0064374	0.0314323	p_Firmicutes;c_Clostridia;o_Clostridiales;f_Lachnospiraceae;g_;s_
967427	-0.853243	0.314512	-2.71291	0.00666948	0.0321224	p_Firmicutes;c_Bacilli;o_Lactobacillales;f_Streptococcaceae;g_Streptococcus;s_
537661	1.57013	0.578739	2.71302	0.00666739	0.0321224	p_Firmicutes;c_Clostridia;o_Clostridiales;f_Lachnospiraceae;g_;s_
3997242	1.19368	0.441655	2.70274	0.00687704	0.0328983	p_Bacteroidetes;c_Bacteroidia;o_Bacteroidales;f_Bacteroidaceae;g_Bacteroides;s_
332929	1.13395	0.421826	2.68819	0.00718409	0.0339089	p_Firmicutes;c_Clostridia;o_Clostridiales;f_Ruminococcaceae;g_;s_
175932	1.78054	0.662019	2.68955	0.00715474	0.0339089	p_Firmicutes;c_Clostridia;o_Clostridiales;f_Lachnospiraceae;g_Blautia;s_producta
25947	-5.45596	2.0384	-2.67659	0.00743753	0.0348727	p_Firmicutes;c_Clostridia;o_Clostridiales;f_Veillonellaceae;g_Acidaminococcus;s_
196990	0.996204	0.373189	2.66944	0.00759788	0.0353901	p_Firmicutes;c_Clostridia;o_Clostridiales;f_Lachnospiraceae;g_;s_
338177	4.65017	1.74531	2.66438	0.00771306	0.0356918	p_Firmicutes;c_Clostridia;o_Clostridiales;f_Lachnospiraceae;g_Roseburia;s_faecis
167950	-1.8595	0.699984	-2.65649	0.00789582	0.0360661	p_Proteobacteria;c_Gammaproteobacteria;o_Enterobacteriales;f_Enterobacteriaceae;g_Citrobacter;s_
300418	-4.34639	1.63602	-2.65668	0.00789134	0.0360661	p_Firmicutes;c_Clostridia;o_Clostridiales;f_Lachnospiraceae;g_;s_
903426	-1.8488	0.697233	-2.65162	0.00801074	0.0363564	p_Actinobacteria;c_Actinobacteria;o_Actinomycetales;f_Micrococcaceae;g_Rothia;s_mucilaginosa
202131	-1.33041	0.504039	-2.63951	0.00830272	0.0372046	p_Firmicutes;c_Bacilli;o_Lactobacillales;f_Lactobacillaceae;g_Lactobacillus;s_
291149	-2.12964	0.806488	-2.64064	0.00827495	0.0372046	p_Firmicutes;c_Bacilli;o_Lactobacillales;f_Leuconostocaceae;g_Leuconostoc;s_
357046	1.59237	0.60488	2.63254	0.00847497	0.0377376	p_Bacteroidetes;c_Bacteroidia;o_Bacteroidales;f_Rikenellaceae;g_;s_
1066410	-1.58586	0.604148	-2.62496	0.00866589	0.0383466	p_Actinobacteria;c_Actinobacteria;o_Actinomycetales;f_Actinomycetaceae;g_Actinomyces;s_
86428	1.98138	0.755591	2.62229	0.00873418	0.0384087	p_Firmicutes;c_Clostridia;o_Clostridiales;f_Veillonellaceae;g_Veillonella;s_dispar
4469233	4.41726	1.68612	2.61977	0.00879895	0.0384547	p_Firmicutes;c_Clostridia;o_Clostridiales;f_;g_;s_
1995182	-1.08007	0.414554	-2.60539	0.00917699	0.039381	p_Firmicutes;c_Bacilli;o_Lactobacillales;f_Lactobacillaceae;g_Lactobacillus;s_
188348	2.81228	1.07984	2.60435	0.00920479	0.039381	p_Firmicutes;c_Clostridia;o_Clostridiales;f_Ruminococcaceae;g_;s_
198252	3.55083	1.36398	2.60329	0.0092334	0.039381	p_Firmicutes;c_Clostridia;o_Clostridiales;f_Lachnospiraceae;g_Coprococcus;s_
180874	2.56722	0.986068	2.60349	0.00922787	0.039381	p_Firmicutes;c_Clostridia;o_Clostridiales;f_Lachnospiraceae;g_Roseburia;s_
320291	-2.97179	1.15038	-2.5833	0.00978598	0.0414879	p_Bacteroidetes;c_Bacteroidia;o_Bacteroidales;f_Bacteroidaceae;g_Bacteroides;s_plebeius
2283112	1.31429	0.510118	2.57644	0.00998245	0.0420689	p_Firmicutes;c_Clostridia;o_Clostridiales;f_Ruminococcaceae;g_;s_
368338	1.87803	0.730912	2.56943	0.0101866	0.0426754	p_Firmicutes;c_Clostridia;o_Clostridiales;f_;g_;s_
584241	-1.36542	0.532524	-2.56406	0.0103457	0.0430866	p_Firmicutes;c_Bacilli;o_Lactobacillales;f_Enterococcaceae;g_Enterococcus;s_casseliflavus
4315958	-1.03191	0.403216	-2.55919	0.0104918	0.0434397	p_Firmicutes;c_Bacilli;o_Lactobacillales;f_Streptococcaceae;g_Streptococcus;s_
768553	2.91031	1.15414	2.52164	0.011681	0.0479126	p_Proteobacteria;c_Gammaproteobacteria;o_Enterobacteriales;f_Enterobacteriaceae;g_Proteus;s_
4387453	2.53949	1.0074	2.52084	0.0117075	0.0479126	p_Firmicutes;c_Clostridia;o_Clostridiales;f_Clostridiaceae;g_;s_
276149	-2.42952	0.965152	-2.51724	0.0118277	0.0481265	p_Bacteroidetes;c_Bacteroidia;o_Bacteroidales;f_Porphyromonadaceae;g_Parabacteroides;s_
514996	1.41725	0.564095	2.51242	0.0119906	0.0485105	p_Firmicutes;c_Clostridia;o_Clostridiales;f_Lachnospiraceae;g_;s_
175335	2.515	1.00384	2.50538	0.0122319	0.0492058	p_Firmicutes;c_Clostridia;o_Clostridiales;f_Ruminococcaceae;g_;s_
