# Supplementary material for: Colonizing multidrug-resistant bacteria and the longitudinal evolution of the intestinal microbiome after liver transplantation
Source: Nat Commun. 2019 Oct 17;10:4715. doi: 10.1038/s41467-019-12633-4 (PMC6797753; doi:10.1038/s41467-019-12633-4)
Supplement: Supplementary file 17 — Supplementary Dataset 14 [file 41467_2019_12633_MOESM17_ESM.xlsx]

## Sheet: Supplementary Data 14
Supplementary Data 14. Significantly differentially abundant gut microbiota across transplant phase (pre-LT, peri-LT (Weeks 1-3), early post-LT (Months 1-3), and late post-LT (Months 6-12) stratified by primary underlying liver disease using longitudinal ANCOM 2.0
Greengenes97 OTUID	W_stat	detected_0.9	detected_0.8	detected_0.7	detected_0.6	Taxonomic Classification
138389	501	TRUE	TRUE	TRUE	TRUE	p_Firmicutes;c_Bacilli;o_Lactobacillales;f_Enterococcaceae;g_;s_
179151	541	TRUE	TRUE	TRUE	TRUE	p_Firmicutes;c_Clostridia;o_Clostridiales;f_Lachnospiraceae;g_Dorea;s_
183162	524	TRUE	TRUE	TRUE	TRUE	p_Firmicutes;c_Clostridia;o_Clostridiales;f_Ruminococcaceae;g_Oscillospira;s_
191999	525	TRUE	TRUE	TRUE	TRUE	p_Firmicutes;c_Clostridia;o_Clostridiales;f_Lachnospiraceae;g_;s_
193749	515	TRUE	TRUE	TRUE	TRUE	p_Firmicutes;c_Clostridia;o_Clostridiales;f_Lachnospiraceae;g_[Ruminococcus];s_gnavus
235262	535	TRUE	TRUE	TRUE	TRUE	p_Actinobacteria;c_Actinobacteria;o_Bifidobacteriales;f_Bifidobacteriaceae;g_Bifidobacterium;s_adolescentis
2901965	527	TRUE	TRUE	TRUE	TRUE	p_Firmicutes;c_Bacilli;o_Lactobacillales;f_Streptococcaceae;g_Streptococcus;s_
290529	495	TRUE	TRUE	TRUE	TRUE	p_Firmicutes;c_Clostridia;o_Clostridiales;f_Lachnospiraceae;g_Blautia;s_producta
309720	542	TRUE	TRUE	TRUE	TRUE	p_Firmicutes;c_Clostridia;o_Clostridiales;f_Ruminococcaceae;g_;s_
313143	536	TRUE	TRUE	TRUE	TRUE	p_Firmicutes;c_Clostridia;o_Clostridiales;f_Peptostreptococcaceae;g_;s_
317205	537	TRUE	TRUE	TRUE	TRUE	p_Firmicutes;c_Clostridia;o_Clostridiales;f_Lachnospiraceae;g_Blautia;s_
319708	539	TRUE	TRUE	TRUE	TRUE	p_Firmicutes;c_Clostridia;o_Clostridiales;f_Clostridiaceae;g_SMB53;s_
323746	512	TRUE	TRUE	TRUE	TRUE	p_Firmicutes;c_Clostridia;o_Clostridiales;f_;g_;s_
326936	532	TRUE	TRUE	TRUE	TRUE	p_Firmicutes;c_Clostridia;o_Clostridiales;f_Lachnospiraceae;g_Blautia;s_
328105	522	TRUE	TRUE	TRUE	TRUE	p_Firmicutes;c_Clostridia;o_Clostridiales;f_Lachnospiraceae;g_;s_
330989	545	TRUE	TRUE	TRUE	TRUE	p_Firmicutes;c_Clostridia;o_Clostridiales;f_Lachnospiraceae;g_Blautia;s_producta
332846	509	TRUE	TRUE	TRUE	TRUE	p_Firmicutes;c_Clostridia;o_Clostridiales;f_Lachnospiraceae;g_Coprococcus;s_
335701	539	TRUE	TRUE	TRUE	TRUE	p_Firmicutes;c_Clostridia;o_Clostridiales;f_Lachnospiraceae;g_[Ruminococcus];s_gnavus
336325	500	TRUE	TRUE	TRUE	TRUE	p_Firmicutes;c_Clostridia;o_Clostridiales;f_Clostridiaceae;g_SMB53;s_
342380	543	TRUE	TRUE	TRUE	TRUE	p_Firmicutes;c_Clostridia;o_Clostridiales;f_Lachnospiraceae;g_Blautia;s_
356733	498	TRUE	TRUE	TRUE	TRUE	p_Firmicutes;c_Bacilli;o_Bacillales;f_Staphylococcaceae;g_Staphylococcus;s_
3576174	512	TRUE	TRUE	TRUE	TRUE	p_Firmicutes;c_Clostridia;o_Clostridiales;f_Clostridiaceae;g_;s_
361722	527	TRUE	TRUE	TRUE	TRUE	p_Firmicutes;c_Clostridia;o_Clostridiales;f_Ruminococcaceae;g_Faecalibacterium;s_prausnitzii
3801267	496	TRUE	TRUE	TRUE	TRUE	p_Firmicutes;c_Clostridia;o_Clostridiales;f_Veillonellaceae;g_Veillonella;s_parvula
392887	534	TRUE	TRUE	TRUE	TRUE	p_Firmicutes;c_Clostridia;o_Clostridiales;f_Lachnospiraceae;g_Roseburia;s_
4315958	506	TRUE	TRUE	TRUE	TRUE	p_Firmicutes;c_Bacilli;o_Lactobacillales;f_Streptococcaceae;g_Streptococcus;s_
4374753	502	TRUE	TRUE	TRUE	TRUE	p_Firmicutes;c_Clostridia;o_Clostridiales;f_Veillonellaceae;g_Veillonella;s_dispar
4392549	532	TRUE	TRUE	TRUE	TRUE	p_Firmicutes;c_Bacilli;o_Lactobacillales;f_Streptococcaceae;g_Streptococcus;s_
4396877	513	TRUE	TRUE	TRUE	TRUE	p_Firmicutes;c_Erysipelotrichi;o_Erysipelotrichales;f_Erysipelotrichaceae;g_[Eubacterium];s_dolichum
4401373	523	TRUE	TRUE	TRUE	TRUE	p_Firmicutes;c_Clostridia;o_Clostridiales;f_Veillonellaceae;g_Veillonella;s_dispar
4420570	500	TRUE	TRUE	TRUE	TRUE	p_Cyanobacteria;c_Chloroplast;o_Streptophyta;f_;g_;s_
4452634	527	TRUE	TRUE	TRUE	TRUE	p_Firmicutes;c_Clostridia;o_Clostridiales;f_Clostridiaceae;g_Clostridium;s_
4480189	535	TRUE	TRUE	TRUE	TRUE	p_Firmicutes;c_Bacilli;o_Lactobacillales;f_Lactobacillaceae;g_Lactobacillus;s_zeae
508968	546	TRUE	TRUE	TRUE	TRUE	p_Firmicutes;c_Clostridia;o_Clostridiales;f_Lachnospiraceae;g_Roseburia;s_
517754	501	TRUE	TRUE	TRUE	TRUE	p_Firmicutes;c_Bacilli;o_Lactobacillales;f_Streptococcaceae;g_Streptococcus;s_
518033	547	TRUE	TRUE	TRUE	TRUE	p_Firmicutes;c_Bacilli;o_Lactobacillales;f_Lactobacillaceae;g_Lactobacillus;s_zeae
533969	526	TRUE	TRUE	TRUE	TRUE	p_Firmicutes;c_Clostridia;o_Clostridiales;f_Lachnospiraceae;g_;s_
537661	528	TRUE	TRUE	TRUE	TRUE	p_Firmicutes;c_Clostridia;o_Clostridiales;f_Lachnospiraceae;g_;s_
542096	510	TRUE	TRUE	TRUE	TRUE	p_Firmicutes;c_Clostridia;o_Clostridiales;f_Lachnospiraceae;g_;s_
551822	507	TRUE	TRUE	TRUE	TRUE	p_Firmicutes;c_Clostridia;o_Clostridiales;f_Clostridiaceae;g_;s_
553611	542	TRUE	TRUE	TRUE	TRUE	p_Actinobacteria;c_Actinobacteria;o_Bifidobacteriales;f_Bifidobacteriaceae;g_Bifidobacterium;s_
554303	525	TRUE	TRUE	TRUE	TRUE	p_Firmicutes;c_Clostridia;o_Clostridiales;f_Ruminococcaceae;g_;s_
555945	524	TRUE	TRUE	TRUE	TRUE	p_Firmicutes;c_Clostridia;o_Clostridiales;f_Clostridiaceae;g_SMB53;s_
562376	542	TRUE	TRUE	TRUE	TRUE	p_Firmicutes;c_Clostridia;o_Clostridiales;f_;g_;s_
579851	535	TRUE	TRUE	TRUE	TRUE	p_Firmicutes;c_Erysipelotrichi;o_Erysipelotrichales;f_Erysipelotrichaceae;g_[Eubacterium];s_dolichum
584241	515	TRUE	TRUE	TRUE	TRUE	p_Firmicutes;c_Bacilli;o_Lactobacillales;f_Enterococcaceae;g_Enterococcus;s_casseliflavus
590982	547	TRUE	TRUE	TRUE	TRUE	p_Firmicutes;c_Bacilli;o_Lactobacillales;f_Enterococcaceae;g_Enterococcus;s_
73609	500	TRUE	TRUE	TRUE	TRUE	p_Firmicutes;c_Bacilli;o_Lactobacillales;f_Lactobacillaceae;g_Lactobacillus;s_zeae
1017181	442	FALSE	TRUE	TRUE	TRUE	p_Actinobacteria;c_Actinobacteria;o_Actinomycetales;f_Micrococcaceae;g_Rothia;s_mucilaginosa
1076587	475	FALSE	TRUE	TRUE	TRUE	p_Firmicutes;c_Clostridia;o_Clostridiales;f_Lachnospiraceae;g_Dorea;s_formicigenerans
1089121	471	FALSE	TRUE	TRUE	TRUE	p_Actinobacteria;c_Actinobacteria;o_Actinomycetales;f_Actinomycetaceae;g_Actinomyces;s_
1131894	493	FALSE	TRUE	TRUE	TRUE	p_Cyanobacteria;c_Chloroplast;o_Streptophyta;f_;g_;s_
137580	469	FALSE	TRUE	TRUE	TRUE	p_Firmicutes;c_Bacilli;o_Lactobacillales;f_Lactobacillaceae;g_Lactobacillus;s_
1504042	457	FALSE	TRUE	TRUE	TRUE	p_Firmicutes;c_Clostridia;o_Clostridiales;f_Ruminococcaceae;g_Oscillospira;s_
167950	445	FALSE	TRUE	TRUE	TRUE	p_Proteobacteria;c_Gammaproteobacteria;o_Enterobacteriales;f_Enterobacteriaceae;g_Citrobacter;s_
173986	464	FALSE	TRUE	TRUE	TRUE	p_Firmicutes;c_Clostridia;o_Clostridiales;f_Ruminococcaceae;g_Faecalibacterium;s_prausnitzii
174882	469	FALSE	TRUE	TRUE	TRUE	p_Firmicutes;c_Clostridia;o_Clostridiales;f_Lachnospiraceae;g_Blautia;s_producta
175750	458	FALSE	TRUE	TRUE	TRUE	p_Firmicutes;c_Clostridia;o_Clostridiales;f_Lachnospiraceae;g_;s_
176956	477	FALSE	TRUE	TRUE	TRUE	p_Firmicutes;c_Clostridia;o_Clostridiales;f_Lachnospiraceae;g_Dorea;s_
177237	450	FALSE	TRUE	TRUE	TRUE	p_Firmicutes;c_Clostridia;o_Clostridiales;f_Lachnospiraceae;g_Roseburia;s_
179319	465	FALSE	TRUE	TRUE	TRUE	p_Firmicutes;c_Clostridia;o_Clostridiales;f_Lachnospiraceae;g_Dorea;s_
182506	492	FALSE	TRUE	TRUE	TRUE	p_Firmicutes;c_Clostridia;o_Clostridiales;f_Lachnospiraceae;g_[Ruminococcus];s_gnavus
184296	477	FALSE	TRUE	TRUE	TRUE	p_Firmicutes;c_Clostridia;o_Clostridiales;f_Lachnospiraceae;g_;s_
186521	453	FALSE	TRUE	TRUE	TRUE	p_Firmicutes;c_Clostridia;o_Clostridiales;f_Ruminococcaceae;g_;s_
188674	473	FALSE	TRUE	TRUE	TRUE	p_Firmicutes;c_Clostridia;o_Clostridiales;f_Lachnospiraceae;g_[Ruminococcus];s_gnavus
190502	474	FALSE	TRUE	TRUE	TRUE	p_Firmicutes;c_Clostridia;o_Clostridiales;f_Lachnospiraceae;g_;s_
194559	440	FALSE	TRUE	TRUE	TRUE	p_Firmicutes;c_Clostridia;o_Clostridiales;f_;g_;s_
196990	464	FALSE	TRUE	TRUE	TRUE	p_Firmicutes;c_Clostridia;o_Clostridiales;f_Lachnospiraceae;g_;s_
287645	488	FALSE	TRUE	TRUE	TRUE	p_Firmicutes;c_Clostridia;o_Clostridiales;f_Lachnospiraceae;g_[Ruminococcus];s_
298120	479	FALSE	TRUE	TRUE	TRUE	p_Firmicutes;c_Bacilli;o_Lactobacillales;f_Leuconostocaceae;g_;s_
298896	450	FALSE	TRUE	TRUE	TRUE	p_Firmicutes;c_Clostridia;o_Clostridiales;f_Lachnospiraceae;g_Blautia;s_
311961	483	FALSE	TRUE	TRUE	TRUE	p_Firmicutes;c_Clostridia;o_Clostridiales;f_Ruminococcaceae;g_Anaerotruncus;s_
315391	468	FALSE	TRUE	TRUE	TRUE	p_Firmicutes;c_Clostridia;o_Clostridiales;f_Ruminococcaceae;g_Faecalibacterium;s_prausnitzii
317135	476	FALSE	TRUE	TRUE	TRUE	p_Firmicutes;c_Clostridia;o_Clostridiales;f_Ruminococcaceae;g_;s_
318320	439	FALSE	TRUE	TRUE	TRUE	p_Firmicutes;c_Bacilli;o_Lactobacillales;f_Lactobacillaceae;g_Lactobacillus;s_
322250	472	FALSE	TRUE	TRUE	TRUE	p_Firmicutes;c_Bacilli;o_Lactobacillales;f_Lactobacillaceae;g_Lactobacillus;s_
326865	451	FALSE	TRUE	TRUE	TRUE	p_Firmicutes;c_Clostridia;o_Clostridiales;f_Lachnospiraceae;g_Blautia;s_producta
329313	491	FALSE	TRUE	TRUE	TRUE	p_Firmicutes;c_Clostridia;o_Clostridiales;f_Lachnospiraceae;g_;s_
341460	469	FALSE	TRUE	TRUE	TRUE	p_Proteobacteria;c_Gammaproteobacteria;o_Pasteurellales;f_Pasteurellaceae;g_Haemophilus;s_
342397	446	FALSE	TRUE	TRUE	TRUE	p_Firmicutes;c_Clostridia;o_Clostridiales;f_Lachnospiraceae;g_[Ruminococcus];s_gnavus
342427	445	FALSE	TRUE	TRUE	TRUE	p_Firmicutes;c_Clostridia;o_Clostridiales;f_Veillonellaceae;g_Veillonella;s_dispar
357111	469	FALSE	TRUE	TRUE	TRUE	p_Firmicutes;c_Clostridia;o_Clostridiales;f_Lachnospiraceae;g_;s_
359158	444	FALSE	TRUE	TRUE	TRUE	p_Firmicutes;c_Clostridia;o_Clostridiales;f_Lachnospiraceae;g_;s_
364048	471	FALSE	TRUE	TRUE	TRUE	p_Firmicutes;c_Clostridia;o_Clostridiales;f_Lachnospiraceae;g_Blautia;s_
368615	446	FALSE	TRUE	TRUE	TRUE	p_Firmicutes;c_Clostridia;o_Clostridiales;f_;g_;s_
3864823	458	FALSE	TRUE	TRUE	TRUE	p_Firmicutes;c_Clostridia;o_Clostridiales;f_Veillonellaceae;g_Veillonella;s_dispar
403853	457	FALSE	TRUE	TRUE	TRUE	p_Actinobacteria;c_Actinobacteria;o_Actinomycetales;f_Propionibacteriaceae;g_Propionibacterium;s_acnes
4294749	472	FALSE	TRUE	TRUE	TRUE	p_Actinobacteria;c_Actinobacteria;o_Actinomycetales;f_Actinomycetaceae;g_Actinomyces;s_
4439469	472	FALSE	TRUE	TRUE	TRUE	p_Firmicutes;c_Clostridia;o_Clostridiales;f_Ruminococcaceae;g_;s_
4446943	462	FALSE	TRUE	TRUE	TRUE	p_Firmicutes;c_Clostridia;o_Clostridiales;f_Veillonellaceae;g_Veillonella;s_dispar
509416	490	FALSE	TRUE	TRUE	TRUE	p_Firmicutes;c_Clostridia;o_Clostridiales;f_;g_;s_
516966	475	FALSE	TRUE	TRUE	TRUE	p_Firmicutes;c_Bacilli;o_Lactobacillales;f_Streptococcaceae;g_Streptococcus;s_
528421	439	FALSE	TRUE	TRUE	TRUE	p_Proteobacteria;c_Gammaproteobacteria;o_Enterobacteriales;f_Enterobacteriaceae;g_;s_
548587	488	FALSE	TRUE	TRUE	TRUE	p_Firmicutes;c_Erysipelotrichi;o_Erysipelotrichales;f_Erysipelotrichaceae;g_[Eubacterium];s_dolichum
558444	441	FALSE	TRUE	TRUE	TRUE	p_Firmicutes;c_Clostridia;o_Clostridiales;f_Ruminococcaceae;g_;s_
559204	442	FALSE	TRUE	TRUE	TRUE	p_Proteobacteria;c_Gammaproteobacteria;o_Enterobacteriales;f_Enterobacteriaceae;g_;s_
564806	447	FALSE	TRUE	TRUE	TRUE	p_Firmicutes;c_Clostridia;o_Clostridiales;f_;g_;s_
696563	446	FALSE	TRUE	TRUE	TRUE	p_Firmicutes;c_Clostridia;o_Clostridiales;f_Lachnospiraceae;g_Blautia;s_producta
72820	443	FALSE	TRUE	TRUE	TRUE	p_Actinobacteria;c_Actinobacteria;o_Bifidobacteriales;f_Bifidobacteriaceae;g_Bifidobacterium;s_longum
759751	439	FALSE	TRUE	TRUE	TRUE	p_Firmicutes;c_Clostridia;o_Clostridiales;f_Lachnospiraceae;g_;s_
782953	459	FALSE	TRUE	TRUE	TRUE	p_Proteobacteria;c_Gammaproteobacteria;o_Enterobacteriales;f_Enterobacteriaceae;g_;s_
802262	440	FALSE	TRUE	TRUE	TRUE	p_Firmicutes;c_Bacilli;o_Lactobacillales;f_Streptococcaceae;g_Streptococcus;s_
851865	465	FALSE	TRUE	TRUE	TRUE	p_Firmicutes;c_Clostridia;o_Clostridiales;f_Ruminococcaceae;g_Faecalibacterium;s_prausnitzii
871442	485	FALSE	TRUE	TRUE	TRUE	p_Firmicutes;c_Bacilli;o_Lactobacillales;f_Streptococcaceae;g_Streptococcus;s_
929836	484	FALSE	TRUE	TRUE	TRUE	p_Firmicutes;c_Erysipelotrichi;o_Erysipelotrichales;f_Erysipelotrichaceae;g_Coprobacillus;s_cateniformis
967427	444	FALSE	TRUE	TRUE	TRUE	p_Firmicutes;c_Bacilli;o_Lactobacillales;f_Streptococcaceae;g_Streptococcus;s_
1066410	423	FALSE	FALSE	TRUE	TRUE	p_Actinobacteria;c_Actinobacteria;o_Actinomycetales;f_Actinomycetaceae;g_Actinomyces;s_
1111582	403	FALSE	FALSE	TRUE	TRUE	p_Firmicutes;c_Bacilli;o_Lactobacillales;f_Enterococcaceae;g_Enterococcus;s_
114621	422	FALSE	FALSE	TRUE	TRUE	p_Proteobacteria;c_Epsilonproteobacteria;o_Campylobacterales;f_Campylobacteraceae;g_Campylobacter;s_
12574	407	FALSE	FALSE	TRUE	TRUE	p_Actinobacteria;c_Actinobacteria;o_Actinomycetales;f_Actinomycetaceae;g_Actinomyces;s_
132041	389	FALSE	FALSE	TRUE	TRUE	p_Actinobacteria;c_Actinobacteria;o_Bifidobacteriales;f_Bifidobacteriaceae;g_Bifidobacterium;s_
147702	385	FALSE	FALSE	TRUE	TRUE	p_Firmicutes;c_Clostridia;o_Clostridiales;f_Ruminococcaceae;g_Faecalibacterium;s_prausnitzii
148987	392	FALSE	FALSE	TRUE	TRUE	p_Firmicutes;c_Clostridia;o_Clostridiales;f_Lachnospiraceae;g_[Ruminococcus];s_torques
15728	403	FALSE	FALSE	TRUE	TRUE	p_Firmicutes;c_Erysipelotrichi;o_Erysipelotrichales;f_Erysipelotrichaceae;g_Holdemania;s_
1601633	400	FALSE	FALSE	TRUE	TRUE	p_Firmicutes;c_Clostridia;o_Clostridiales;f_Lachnospiraceae;g_Dorea;s_
175932	398	FALSE	FALSE	TRUE	TRUE	p_Firmicutes;c_Clostridia;o_Clostridiales;f_Lachnospiraceae;g_Blautia;s_producta
179116	404	FALSE	FALSE	TRUE	TRUE	p_Firmicutes;c_Clostridia;o_Clostridiales;f_Ruminococcaceae;g_Oscillospira;s_
181718	419	FALSE	FALSE	TRUE	TRUE	p_Firmicutes;c_Clostridia;o_Clostridiales;f_Lachnospiraceae;g_;s_
1888677	436	FALSE	FALSE	TRUE	TRUE	p_Firmicutes;c_Bacilli;o_Lactobacillales;f_Streptococcaceae;g_Streptococcus;s_anginosus
192221	412	FALSE	FALSE	TRUE	TRUE	p_Firmicutes;c_Clostridia;o_Clostridiales;f_Lachnospiraceae;g_;s_
195883	406	FALSE	FALSE	TRUE	TRUE	p_Firmicutes;c_Clostridia;o_Clostridiales;f_Lachnospiraceae;g_;s_
1995182	400	FALSE	FALSE	TRUE	TRUE	p_Firmicutes;c_Bacilli;o_Lactobacillales;f_Lactobacillaceae;g_Lactobacillus;s_
215670	417	FALSE	FALSE	TRUE	TRUE	p_Bacteroidetes;c_Bacteroidia;o_Bacteroidales;f_Prevotellaceae;g_Prevotella;s_copri
2200896	390	FALSE	FALSE	TRUE	TRUE	p_Bacteroidetes;c_Bacteroidia;o_Bacteroidales;f_Bacteroidaceae;g_Bacteroides;s_fragilis
259772	394	FALSE	FALSE	TRUE	TRUE	p_Firmicutes;c_Clostridia;o_Clostridiales;f_Lachnospiraceae;g_Coprococcus;s_
2670715	421	FALSE	FALSE	TRUE	TRUE	p_Firmicutes;c_Clostridia;o_Clostridiales;f_Clostridiaceae;g_Clostridium;s_
2724175	392	FALSE	FALSE	TRUE	TRUE	p_Firmicutes;c_Clostridia;o_Clostridiales;f_Lachnospiraceae;g_;s_
275845	429	FALSE	FALSE	TRUE	TRUE	p_Firmicutes;c_Bacilli;o_Lactobacillales;f_Lactobacillaceae;g_Lactobacillus;s_
291149	385	FALSE	FALSE	TRUE	TRUE	p_Firmicutes;c_Bacilli;o_Lactobacillales;f_Leuconostocaceae;g_Leuconostoc;s_
292735	396	FALSE	FALSE	TRUE	TRUE	p_Firmicutes;c_Clostridia;o_Clostridiales;f_Lachnospiraceae;g_Blautia;s_
308598	416	FALSE	FALSE	TRUE	TRUE	p_Bacteroidetes;c_Bacteroidia;o_Bacteroidales;f_Bacteroidaceae;g_Bacteroides;s_ovatus
3175741	400	FALSE	FALSE	TRUE	TRUE	p_Firmicutes;c_Clostridia;o_Clostridiales;f_Lachnospiraceae;g_;s_
3251419	427	FALSE	FALSE	TRUE	TRUE	p_Firmicutes;c_Clostridia;o_Clostridiales;f_Lachnospiraceae;g_;s_
332929	408	FALSE	FALSE	TRUE	TRUE	p_Firmicutes;c_Clostridia;o_Clostridiales;f_Ruminococcaceae;g_;s_
333178	406	FALSE	FALSE	TRUE	TRUE	p_Firmicutes;c_Bacilli;o_Lactobacillales;f_Lactobacillaceae;g_Lactobacillus;s_
335550	438	FALSE	FALSE	TRUE	TRUE	p_Firmicutes;c_Clostridia;o_Clostridiales;f_Ruminococcaceae;g_Oscillospira;s_
338992	430	FALSE	FALSE	TRUE	TRUE	p_Firmicutes;c_Clostridia;o_Clostridiales;f_Lachnospiraceae;g_;s_
345362	432	FALSE	FALSE	TRUE	TRUE	p_Proteobacteria;c_Gammaproteobacteria;o_Enterobacteriales;f_Enterobacteriaceae;g_;s_
347382	411	FALSE	FALSE	TRUE	TRUE	p_Firmicutes;c_Clostridia;o_Clostridiales;f_Lachnospiraceae;g_;s_
353149	412	FALSE	FALSE	TRUE	TRUE	p_Firmicutes;c_Clostridia;o_Clostridiales;f_Lachnospiraceae;g_;s_
355197	399	FALSE	FALSE	TRUE	TRUE	p_Firmicutes;c_Clostridia;o_Clostridiales;f_;g_;s_
358939	401	FALSE	FALSE	TRUE	TRUE	p_Firmicutes;c_Clostridia;o_Clostridiales;f_Lachnospiraceae;g_;s_
362539	434	FALSE	FALSE	TRUE	TRUE	p_Firmicutes;c_Clostridia;o_Clostridiales;f_Lachnospiraceae;g_;s_
363029	410	FALSE	FALSE	TRUE	TRUE	p_Firmicutes;c_Clostridia;o_Clostridiales;f_Lachnospiraceae;g_Blautia;s_
366797	433	FALSE	FALSE	TRUE	TRUE	p_Firmicutes;c_Clostridia;o_Clostridiales;f_Lachnospiraceae;g_;s_
4393962	424	FALSE	FALSE	TRUE	TRUE	p_TM7;c_TM7-3;o_;f_;g_;s_
4454025	384	FALSE	FALSE	TRUE	TRUE	p_Firmicutes;c_Clostridia;o_Clostridiales;f_Lachnospiraceae;g_;s_
4454586	389	FALSE	FALSE	TRUE	TRUE	p_Bacteroidetes;c_Bacteroidia;o_Bacteroidales;f_[Odoribacteraceae];g_Odoribacter;s_
503315	420	FALSE	FALSE	TRUE	TRUE	p_Firmicutes;c_Clostridia;o_Clostridiales;f_[Tissierellaceae];g_Finegoldia;s_
528357	396	FALSE	FALSE	TRUE	TRUE	p_Firmicutes;c_Bacilli;o_Lactobacillales;f_Streptococcaceae;g_Streptococcus;s_
548503	393	FALSE	FALSE	TRUE	TRUE	p_Firmicutes;c_Clostridia;o_Clostridiales;f_Lachnospiraceae;g_;s_
564188	412	FALSE	FALSE	TRUE	TRUE	p_Firmicutes;c_Clostridia;o_Clostridiales;f_Lachnospiraceae;g_Dorea;s_
579608	395	FALSE	FALSE	TRUE	TRUE	p_Firmicutes;c_Bacilli;o_Lactobacillales;f_Streptococcaceae;g_Streptococcus;s_
580629	388	FALSE	FALSE	TRUE	TRUE	p_Bacteroidetes;c_Bacteroidia;o_Bacteroidales;f_Bacteroidaceae;g_Bacteroides;s_
583974	403	FALSE	FALSE	TRUE	TRUE	p_Firmicutes;c_Clostridia;o_Clostridiales;f_Lachnospiraceae;g_;s_
591635	423	FALSE	FALSE	TRUE	TRUE	p_Firmicutes;c_Clostridia;o_Clostridiales;f_Ruminococcaceae;g_Ruminococcus;s_
606927	402	FALSE	FALSE	TRUE	TRUE	p_Firmicutes;c_Clostridia;o_Clostridiales;f_Peptostreptococcaceae;g_[Clostridium];s_difficile
659361	391	FALSE	FALSE	TRUE	TRUE	p_Firmicutes;c_Clostridia;o_Clostridiales;f_Lachnospiraceae;g_Dorea;s_
825808	426	FALSE	FALSE	TRUE	TRUE	p_Actinobacteria;c_Actinobacteria;o_Bifidobacteriales;f_Bifidobacteriaceae;g_Bifidobacterium;s_
86428	386	FALSE	FALSE	TRUE	TRUE	p_Firmicutes;c_Clostridia;o_Clostridiales;f_Veillonellaceae;g_Veillonella;s_dispar
102222	383	FALSE	FALSE	FALSE	TRUE	p_Firmicutes;c_Bacilli;o_Lactobacillales;f_Lactobacillaceae;g_Pediococcus;s_acidilactici
1696853	373	FALSE	FALSE	FALSE	TRUE	p_Firmicutes;c_Bacilli;o_Lactobacillales;f_Carnobacteriaceae;g_Granulicatella;s_
174147	330	FALSE	FALSE	FALSE	TRUE	p_Firmicutes;c_Clostridia;o_Clostridiales;f_Ruminococcaceae;g_Ruminococcus;s_
174749	340	FALSE	FALSE	FALSE	TRUE	p_Firmicutes;c_Clostridia;o_Clostridiales;f_Ruminococcaceae;g_;s_
174818	369	FALSE	FALSE	FALSE	TRUE	p_Firmicutes;c_Clostridia;o_Clostridiales;f_Ruminococcaceae;g_;s_
175518	367	FALSE	FALSE	FALSE	TRUE	p_Firmicutes;c_Clostridia;o_Clostridiales;f_Lachnospiraceae;g_;s_
176994	353	FALSE	FALSE	FALSE	TRUE	p_Firmicutes;c_Clostridia;o_Clostridiales;f_Ruminococcaceae;g_;s_
177742	361	FALSE	FALSE	FALSE	TRUE	p_Firmicutes;c_Clostridia;o_Clostridiales;f_;g_;s_
178253	372	FALSE	FALSE	FALSE	TRUE	p_Bacteroidetes;c_Bacteroidia;o_Bacteroidales;f_Bacteroidaceae;g_Bacteroides;s_
180659	334	FALSE	FALSE	FALSE	TRUE	p_Firmicutes;c_Clostridia;o_Clostridiales;f_Ruminococcaceae;g_Oscillospira;s_
180903	371	FALSE	FALSE	FALSE	TRUE	p_Firmicutes;c_Clostridia;o_Clostridiales;f_Lachnospiraceae;g_;s_
183651	359	FALSE	FALSE	FALSE	TRUE	p_Firmicutes;c_Clostridia;o_Clostridiales;f_Lachnospiraceae;g_Blautia;s_
185405	377	FALSE	FALSE	FALSE	TRUE	p_Firmicutes;c_Clostridia;o_Clostridiales;f_Lachnospiraceae;g_;s_
1860112	374	FALSE	FALSE	FALSE	TRUE	p_Firmicutes;c_Clostridia;o_Clostridiales;f_Lachnospiraceae;g_;s_
187841	376	FALSE	FALSE	FALSE	TRUE	p_Bacteroidetes;c_Bacteroidia;o_Bacteroidales;f_Bacteroidaceae;g_Bacteroides;s_
188113	346	FALSE	FALSE	FALSE	TRUE	p_Bacteroidetes;c_Bacteroidia;o_Bacteroidales;f_Bacteroidaceae;g_Bacteroides;s_
193591	372	FALSE	FALSE	FALSE	TRUE	p_Bacteroidetes;c_Bacteroidia;o_Bacteroidales;f_Bacteroidaceae;g_Bacteroides;s_
197286	347	FALSE	FALSE	FALSE	TRUE	p_Proteobacteria;c_Gammaproteobacteria;o_Enterobacteriales;f_Enterobacteriaceae;g_;s_
197499	331	FALSE	FALSE	FALSE	TRUE	p_Firmicutes;c_Clostridia;o_Clostridiales;f_Ruminococcaceae;g_;s_
213885	359	FALSE	FALSE	FALSE	TRUE	p_Firmicutes;c_Clostridia;o_Clostridiales;f_Ruminococcaceae;g_Oscillospira;s_
2201995	344	FALSE	FALSE	FALSE	TRUE	p_Proteobacteria;c_Betaproteobacteria;o_Burkholderiales;f_Alcaligenaceae;g_Sutterella;s_
2683271	370	FALSE	FALSE	FALSE	TRUE	p_Firmicutes;c_Clostridia;o_Clostridiales;f_Lachnospiraceae;g_[Ruminococcus];s_gnavus
289257	383	FALSE	FALSE	FALSE	TRUE	p_Bacteroidetes;c_Bacteroidia;o_Bacteroidales;f_Prevotellaceae;g_Prevotella;s_copri
289709	338	FALSE	FALSE	FALSE	TRUE	p_Proteobacteria;c_Gammaproteobacteria;o_Enterobacteriales;f_Enterobacteriaceae;g_;s_
3014082	355	FALSE	FALSE	FALSE	TRUE	p_Firmicutes;c_Clostridia;o_Clostridiales;f_Lachnospiraceae;g_Blautia;s_
308907	337	FALSE	FALSE	FALSE	TRUE	p_Firmicutes;c_Clostridia;o_Clostridiales;f_Lachnospiraceae;g_Roseburia;s_
314095	360	FALSE	FALSE	FALSE	TRUE	p_Firmicutes;c_Clostridia;o_Clostridiales;f_Lachnospiraceae;g_Lachnospira;s_
315517	350	FALSE	FALSE	FALSE	TRUE	p_Firmicutes;c_Clostridia;o_Clostridiales;f_Lachnospiraceae;g_Blautia;s_
320291	382	FALSE	FALSE	FALSE	TRUE	p_Bacteroidetes;c_Bacteroidia;o_Bacteroidales;f_Bacteroidaceae;g_Bacteroides;s_plebeius
327050	340	FALSE	FALSE	FALSE	TRUE	p_Bacteroidetes;c_Bacteroidia;o_Bacteroidales;f_Bacteroidaceae;g_Bacteroides;s_
331850	359	FALSE	FALSE	FALSE	TRUE	p_Firmicutes;c_Clostridia;o_Clostridiales;f_Lachnospiraceae;g_Blautia;s_
331902	369	FALSE	FALSE	FALSE	TRUE	p_Firmicutes;c_Clostridia;o_Clostridiales;f_;g_;s_
332317	332	FALSE	FALSE	FALSE	TRUE	p_Bacteroidetes;c_Bacteroidia;o_Bacteroidales;f_Bacteroidaceae;g_Bacteroides;s_
336228	340	FALSE	FALSE	FALSE	TRUE	p_Firmicutes;c_Clostridia;o_Clostridiales;f_Veillonellaceae;g_Dialister;s_
339948	341	FALSE	FALSE	FALSE	TRUE	p_Firmicutes;c_Clostridia;o_Clostridiales;f_Lachnospiraceae;g_Blautia;s_
344430	340	FALSE	FALSE	FALSE	TRUE	p_Firmicutes;c_Clostridia;o_Clostridiales;f_Ruminococcaceae;g_Faecalibacterium;s_prausnitzii
345319	337	FALSE	FALSE	FALSE	TRUE	p_Firmicutes;c_Clostridia;o_Clostridiales;f_Lachnospiraceae;g_;s_
345322	383	FALSE	FALSE	FALSE	TRUE	p_Firmicutes;c_Clostridia;o_Clostridiales;f_Clostridiaceae;g_SMB53;s_
346738	337	FALSE	FALSE	FALSE	TRUE	p_Firmicutes;c_Clostridia;o_Clostridiales;f_Lachnospiraceae;g_Blautia;s_
357312	346	FALSE	FALSE	FALSE	TRUE	p_Firmicutes;c_Clostridia;o_Clostridiales;f_Lachnospiraceae;g_;s_
359044	353	FALSE	FALSE	FALSE	TRUE	p_Firmicutes;c_Clostridia;o_Clostridiales;f_Lachnospiraceae;g_Blautia;s_
363735	352	FALSE	FALSE	FALSE	TRUE	p_Firmicutes;c_Clostridia;o_Clostridiales;f_Lachnospiraceae;g_Blautia;s_
365717	333	FALSE	FALSE	FALSE	TRUE	p_Firmicutes;c_Clostridia;o_Clostridiales;f_Ruminococcaceae;g_Faecalibacterium;s_prausnitzii
365735	354	FALSE	FALSE	FALSE	TRUE	p_Firmicutes;c_Clostridia;o_Clostridiales;f_Lachnospiraceae;g_Blautia;s_producta
366794	374	FALSE	FALSE	FALSE	TRUE	p_Firmicutes;c_Clostridia;o_Clostridiales;f_Ruminococcaceae;g_;s_
3997242	379	FALSE	FALSE	FALSE	TRUE	p_Bacteroidetes;c_Bacteroidia;o_Bacteroidales;f_Bacteroidaceae;g_Bacteroides;s_
4033995	382	FALSE	FALSE	FALSE	TRUE	p_Firmicutes;c_Clostridia;o_Clostridiales;f_Veillonellaceae;g_;s_
4278525	372	FALSE	FALSE	FALSE	TRUE	p_Bacteroidetes;c_Bacteroidia;o_Bacteroidales;f_Bacteroidaceae;g_Bacteroides;s_
4359797	368	FALSE	FALSE	FALSE	TRUE	p_Firmicutes;c_Clostridia;o_Clostridiales;f_Lachnospiraceae;g_Blautia;s_
4372795	360	FALSE	FALSE	FALSE	TRUE	p_Fusobacteria;c_Fusobacteriia;o_Fusobacteriales;f_Fusobacteriaceae;g_Fusobacterium;s_
4386507	369	FALSE	FALSE	FALSE	TRUE	p_Bacteroidetes;c_Bacteroidia;o_Bacteroidales;f_Bacteroidaceae;g_Bacteroides;s_fragilis
4393532	378	FALSE	FALSE	FALSE	TRUE	p_Actinobacteria;c_Coriobacteriia;o_Coriobacteriales;f_Coriobacteriaceae;g_Eggerthella;s_lenta
4406684	357	FALSE	FALSE	FALSE	TRUE	p_Bacteroidetes;c_Bacteroidia;o_Bacteroidales;f_Prevotellaceae;g_Prevotella;s_copri
4453501	329	FALSE	FALSE	FALSE	TRUE	p_Firmicutes;c_Clostridia;o_Clostridiales;f_Veillonellaceae;g_Veillonella;s_dispar
4458306	381	FALSE	FALSE	FALSE	TRUE	p_Firmicutes;c_Clostridia;o_Clostridiales;f_Veillonellaceae;g_Veillonella;s_dispar
4468234	335	FALSE	FALSE	FALSE	TRUE	p_Bacteroidetes;c_Bacteroidia;o_Bacteroidales;f_Bacteroidaceae;g_Bacteroides;s_
4476780	375	FALSE	FALSE	FALSE	TRUE	p_Bacteroidetes;c_Bacteroidia;o_Bacteroidales;f_Rikenellaceae;g_;s_
509516	360	FALSE	FALSE	FALSE	TRUE	p_Firmicutes;c_Bacilli;o_Lactobacillales;f_Enterococcaceae;g_Enterococcus;s_
509773	363	FALSE	FALSE	FALSE	TRUE	p_Firmicutes;c_Bacilli;o_Lactobacillales;f_Streptococcaceae;g_Streptococcus;s_
511475	370	FALSE	FALSE	FALSE	TRUE	p_Firmicutes;c_Bacilli;o_Lactobacillales;f_Streptococcaceae;g_Streptococcus;s_
522025	363	FALSE	FALSE	FALSE	TRUE	p_Firmicutes;c_Bacilli;o_Lactobacillales;f_Streptococcaceae;g_Streptococcus;s_
526804	334	FALSE	FALSE	FALSE	TRUE	p_Firmicutes;c_Bacilli;o_Lactobacillales;f_Streptococcaceae;g_Streptococcus;s_
539581	334	FALSE	FALSE	FALSE	TRUE	p_Firmicutes;c_Erysipelotrichi;o_Erysipelotrichales;f_Erysipelotrichaceae;g_[Eubacterium];s_dolichum
547287	374	FALSE	FALSE	FALSE	TRUE	p_Firmicutes;c_Clostridia;o_Clostridiales;f_;g_;s_
557570	377	FALSE	FALSE	FALSE	TRUE	p_Firmicutes;c_Bacilli;o_Lactobacillales;f_Streptococcaceae;g_Lactococcus;s_
561171	372	FALSE	FALSE	FALSE	TRUE	p_Firmicutes;c_Clostridia;o_Clostridiales;f_Lachnospiraceae;g_;s_
563086	360	FALSE	FALSE	FALSE	TRUE	p_Firmicutes;c_Clostridia;o_Clostridiales;f_Lachnospiraceae;g_[Ruminococcus];s_
570049	332	FALSE	FALSE	FALSE	TRUE	p_Firmicutes;c_Clostridia;o_Clostridiales;f_Lachnospiraceae;g_;s_
574038	382	FALSE	FALSE	FALSE	TRUE	p_Firmicutes;c_Clostridia;o_Clostridiales;f_Lachnospiraceae;g_;s_
839282	381	FALSE	FALSE	FALSE	TRUE	p_Firmicutes;c_Bacilli;o_Lactobacillales;f_Leuconostocaceae;g_;s_
