# Supplementary material for: Colonizing multidrug-resistant bacteria and the longitudinal evolution of the intestinal microbiome after liver transplantation
Source: Nat Commun. 2019 Oct 17;10:4715. doi: 10.1038/s41467-019-12633-4 (PMC6797753; doi:10.1038/s41467-019-12633-4)
Supplement: Supplementary file 18 — Supplementary Dataset 15 [file 41467_2019_12633_MOESM18_ESM.xlsx]

## Sheet: Supplementary Data 15
Supplementary Data 15. Significantly differentially abundant gut microbiota pre-LT in patients who subsequently developed colonization by multidrug-resistant bacteria (MDRB) within one-year of LT vs. those who did not using DESeq2 (p<0.05; FDR/padj<0.05)
Greengenes97 OTUID	log2-FC	lfcSE	stat	p	padj	Taxonomic classification
590982	6.90904	0.990747	6.97357	3.09001e-12	1.25145e-09	p_Firmicutes;c_Bacilli;o_Lactobacillales;f_Enterococcaceae;g_Enterococcus;s_
4422456	7.12685	1.04988	6.78825	1.13505e-11	2.29847e-09	p_Firmicutes;c_Clostridia;o_Clostridiales;f_Veillonellaceae;g_Veillonella;s_dispar
4446943	6.37278	1.05389	6.04691	1.47651e-09	1.99328e-07	p_Firmicutes;c_Clostridia;o_Clostridiales;f_Veillonellaceae;g_Veillonella;s_dispar
137580	8.54285	1.53874	5.55184	2.82677e-08	2.8621e-06	p_Firmicutes;c_Bacilli;o_Lactobacillales;f_Lactobacillaceae;g_Lactobacillus;s_
351231	5.60006	1.03709	5.39976	6.6729e-08	5.40505e-06	p_Bacteroidetes;c_Bacteroidia;o_Bacteroidales;f_Bacteroidaceae;g_Bacteroides;s_fragilis
588216	4.40682	0.862315	5.11046	3.21379e-07	2.16931e-05	p_Proteobacteria;c_Gammaproteobacteria;o_Enterobacteriales;f_Enterobacteriaceae;g_;s_
1995182	4.98062	1.0298	4.83649	1.32152e-06	7.64594e-05	p_Firmicutes;c_Bacilli;o_Lactobacillales;f_Lactobacillaceae;g_Lactobacillus;s_
579851	3.97023	0.834593	4.75709	1.96408e-06	9.94316e-05	p_Firmicutes;c_Erysipelotrichi;o_Erysipelotrichales;f_Erysipelotrichaceae;g_[Eubacterium];s_dolichum
365385	8.1954	1.7765	4.61323	3.96454e-06	0.000178404	p_Actinobacteria;c_Actinobacteria;o_Bifidobacteriales;f_Bifidobacteriaceae;g_Bifidobacterium;s_bifidum
185186	-5.78853	1.28111	-4.51839	6.23122e-06	0.000232077	p_Verrucomicrobia;c_Verrucomicrobiae;o_Verrucomicrobiales;f_Verrucomicrobiaceae;g_Akkermansia;s_muciniphila
4425368	8.53838	1.89072	4.51595	6.30331e-06	0.000232077	p_Firmicutes;c_Clostridia;o_Clostridiales;f_Veillonellaceae;g_Megasphaera;s_
318320	5.62475	1.38499	4.06123	4.88158e-05	0.00164753	p_Firmicutes;c_Bacilli;o_Lactobacillales;f_Lactobacillaceae;g_Lactobacillus;s_
4310208	3.70632	0.936188	3.95895	7.52815e-05	0.00234531	p_Firmicutes;c_Clostridia;o_Clostridiales;f_Veillonellaceae;g_Veillonella;s_dispar
3864823	7.18866	1.83161	3.92478	8.6808e-05	0.00251123	p_Firmicutes;c_Clostridia;o_Clostridiales;f_Veillonellaceae;g_Veillonella;s_dispar
564140	3.83886	0.995823	3.85496	0.000115749	0.00312522	p_Bacteroidetes;c_Bacteroidia;o_Bacteroidales;f_Porphyromonadaceae;g_Parabacteroides;s_distasonis
342427	5.66816	1.49173	3.79972	0.000144863	0.00366683	p_Firmicutes;c_Clostridia;o_Clostridiales;f_Veillonellaceae;g_Veillonella;s_dispar
345362	3.86358	1.04249	3.7061	0.000210475	0.0047357	p_Proteobacteria;c_Gammaproteobacteria;o_Enterobacteriales;f_Enterobacteriaceae;g_;s_
1111582	4.59696	1.23959	3.70844	0.000208539	0.0047357	p_Firmicutes;c_Bacilli;o_Lactobacillales;f_Enterococcaceae;g_Enterococcus;s_
124906	8.50435	2.31531	3.6731	0.000239628	0.00510786	p_Firmicutes;c_Clostridia;o_Clostridiales;f_Veillonellaceae;g_Megasphaera;s_
4357712	3.42198	0.937053	3.65185	0.000260354	0.00527217	p_Bacteroidetes;c_Bacteroidia;o_Bacteroidales;f_Bacteroidaceae;g_Bacteroides;s_
579608	2.75458	0.758248	3.63282	0.000280339	0.00540653	p_Firmicutes;c_Bacilli;o_Lactobacillales;f_Streptococcaceae;g_Streptococcus;s_
4256470	3.68057	1.04417	3.52488	0.000423682	0.00759709	p_Bacteroidetes;c_Bacteroidia;o_Bacteroidales;f_Bacteroidaceae;g_Bacteroides;s_ovatus
871442	2.70344	0.76801	3.52007	0.00043144	0.00759709	p_Firmicutes;c_Bacilli;o_Lactobacillales;f_Streptococcaceae;g_Streptococcus;s_
866280	2.65035	0.760621	3.48446	0.000493136	0.00832167	p_Actinobacteria;c_Actinobacteria;o_Actinomycetales;f_Micrococcaceae;g_Rothia;s_mucilaginosa
326482	-6.59228	1.91012	-3.45125	0.000558002	0.008965	p_Bacteroidetes;c_Bacteroidia;o_Bacteroidales;f_Prevotellaceae;g_Prevotella;s_copri
548587	4.40625	1.27981	3.44289	0.000575531	0.008965	p_Firmicutes;c_Erysipelotrichi;o_Erysipelotrichales;f_Erysipelotrichaceae;g_[Eubacterium];s_dolichum
583974	3.8078	1.13473	3.35569	0.000791684	0.0118753	p_Firmicutes;c_Clostridia;o_Clostridiales;f_Lachnospiraceae;g_;s_
4296242	3.99328	1.20967	3.30112	0.000962986	0.0139289	p_Firmicutes;c_Clostridia;o_Clostridiales;f_Veillonellaceae;g_Megasphaera;s_
593803	2.4838	0.778646	3.1899	0.00142324	0.0198762	p_Firmicutes;c_Bacilli;o_Lactobacillales;f_Streptococcaceae;g_Streptococcus;s_
949789	3.50289	1.10435	3.1719	0.00151444	0.020445	p_Firmicutes;c_Bacilli;o_Bacillales;f_Planococcaceae;g_;s_
558839	-6.78409	2.14768	-3.1588	0.0015842	0.0206968	p_Bacteroidetes;c_Bacteroidia;o_Bacteroidales;f_Prevotellaceae;g_Prevotella;s_copri
929836	3.32538	1.07025	3.10711	0.00188927	0.0231864	p_Firmicutes;c_Erysipelotrichi;o_Erysipelotrichales;f_Erysipelotrichaceae;g_Coprobacillus;s_cateniformis
4475758	3.30437	1.06297	3.10862	0.00187966	0.0231864	p_Firmicutes;c_Clostridia;o_Clostridiales;f_Veillonellaceae;g_Veillonella;s_dispar
4381553	3.36624	1.09928	3.06222	0.002197	0.0261702	p_Bacteroidetes;c_Bacteroidia;o_Bacteroidales;f_Bacteroidaceae;g_Bacteroides;s_
4374753	3.05459	1.00659	3.0346	0.00240851	0.0278699	p_Firmicutes;c_Clostridia;o_Clostridiales;f_Veillonellaceae;g_Veillonella;s_dispar
3801267	3.03361	1.00939	3.0054	0.00265235	0.029839	p_Firmicutes;c_Clostridia;o_Clostridiales;f_Veillonellaceae;g_Veillonella;s_parvula
297057	-3.58399	1.202	-2.98169	0.00286658	0.0313774	p_Bacteroidetes;c_Bacteroidia;o_Bacteroidales;f_Bacteroidaceae;g_Bacteroides;s_
577294	4.67051	1.57206	2.97095	0.00296882	0.0316414	p_Bacteroidetes;c_Bacteroidia;o_Bacteroidales;f_Porphyromonadaceae;g_Parabacteroides;s_distasonis
299267	3.16496	1.08091	2.92805	0.003411	0.0354219	p_Proteobacteria;c_Gammaproteobacteria;o_Enterobacteriales;f_Enterobacteriaceae;g_;s_
292057	3.25011	1.12172	2.89745	0.00376212	0.0371624	p_Firmicutes;c_Bacilli;o_Lactobacillales;f_Lactobacillaceae;g_Lactobacillus;s_
3138798	-3.95058	1.36107	-2.90255	0.00370136	0.0371624	p_Firmicutes;c_Clostridia;o_Clostridiales;f_Veillonellaceae;g_Phascolarctobacterium;s_
593043	6.10509	2.12078	2.8787	0.00399313	0.0376097	p_Verrucomicrobia;c_Verrucomicrobiae;o_Verrucomicrobiales;f_Verrucomicrobiaceae;g_Akkermansia;s_muciniphila
4393532	2.61532	0.908038	2.88019	0.00397437	0.0376097	p_Actinobacteria;c_Coriobacteriia;o_Coriobacteriales;f_Coriobacteriaceae;g_Eggerthella;s_lenta
320291	-5.38048	1.88783	-2.85009	0.00437073	0.0402306	p_Bacteroidetes;c_Bacteroidia;o_Bacteroidales;f_Bacteroidaceae;g_Bacteroides;s_plebeius
289709	3.89998	1.37394	2.83853	0.00453216	0.0407894	p_Proteobacteria;c_Gammaproteobacteria;o_Enterobacteriales;f_Enterobacteriaceae;g_;s_
2829179	4.33523	1.53528	2.82373	0.00474683	0.0417928	p_Firmicutes;c_Clostridia;o_Clostridiales;f_Veillonellaceae;g_Acidaminococcus;s_
308907	-3.5258	1.26129	-2.79539	0.00518377	0.0446686	p_Firmicutes;c_Clostridia;o_Clostridiales;f_Lachnospiraceae;g_Roseburia;s_
357111	-3.64946	1.32046	-2.76377	0.00571369	0.0482093	p_Firmicutes;c_Clostridia;o_Clostridiales;f_Lachnospiraceae;g_;s_
