# Supplementary material for: Colonizing multidrug-resistant bacteria and the longitudinal evolution of the intestinal microbiome after liver transplantation
Source: Nat Commun. 2019 Oct 17;10:4715. doi: 10.1038/s41467-019-12633-4 (PMC6797753; doi:10.1038/s41467-019-12633-4)
Supplement: Supplementary file 19 — Supplementary Dataset 16 [file 41467_2019_12633_MOESM19_ESM.xlsx]

## Sheet: Supplementary Data 16
Supplementary Data 16. Significantly differentially abundant gut microbiota pre-LT in patients who subsequently developed colonization by multidrug-resistant bacteria (MDRB) within one-year of LT vs. those who did not using ANCOM 2.0
Greengenes97 OTUID	W_stat	detected_0.9	detected_0.8	detected_0.7	detected_0.6	Taxonomic Classification
364824	449	FALSE	TRUE	TRUE	TRUE	p_Firmicutes;c_Clostridia;o_Clostridiales;f_Lachnospiraceae;g_Blautia;s_obeum
1076587	368	FALSE	FALSE	TRUE	TRUE	p_Firmicutes;c_Clostridia;o_Clostridiales;f_Lachnospiraceae;g_Dorea;s_formicigenerans
342380	408	FALSE	FALSE	TRUE	TRUE	p_Firmicutes;c_Clostridia;o_Clostridiales;f_Lachnospiraceae;g_Blautia;s_
590982	385	FALSE	FALSE	TRUE	TRUE	p_Firmicutes;c_Bacilli;o_Lactobacillales;f_Enterococcaceae;g_Enterococcus;s_
331850	350	FALSE	FALSE	FALSE	TRUE	p_Firmicutes;c_Clostridia;o_Clostridiales;f_Lachnospiraceae;g_Blautia;s_
