# Supplementary material for: Colonizing multidrug-resistant bacteria and the longitudinal evolution of the intestinal microbiome after liver transplantation
Source: Nat Commun. 2019 Oct 17;10:4715. doi: 10.1038/s41467-019-12633-4 (PMC6797753; doi:10.1038/s41467-019-12633-4)
Supplement: Supplementary file 20 — Supplementary Dataset 17 [file 41467_2019_12633_MOESM20_ESM.xlsx]

## Sheet: Supplementary Data 17
Supplementary Data 17. Significantly differentially abundant gut microbiota across all timepoints in patients with vs. without carbapenem-resistant Enterobacteriaceae (CRE) colonization at time of sample collection using DESeq2 (p<0.05; FDR/padj<0.05)
Greengenes97 OTUID	log2-FC	lfcSE	stat	p	padj	Taxonomic classification
335701	-4.08647	0.464758	-8.79268	1.46027e-18	9.52099e-16	p_Firmicutes;c_Clostridia;o_Clostridiales;f_Lachnospiraceae;g_[Ruminococcus];s_gnavus
533969	-4.86692	0.567208	-8.58048	9.4476e-18	3.07992e-15	p_Firmicutes;c_Clostridia;o_Clostridiales;f_Lachnospiraceae;g_;s_
317205	-5.56369	0.729725	-7.62436	2.45254e-14	5.33018e-12	p_Firmicutes;c_Clostridia;o_Clostridiales;f_Lachnospiraceae;g_Blautia;s_
357312	-7.87843	1.04093	-7.56865	3.7713e-14	6.14722e-12	p_Firmicutes;c_Clostridia;o_Clostridiales;f_Lachnospiraceae;g_;s_
851865	-5.28707	0.71974	-7.3458	2.04525e-13	2.66701e-11	p_Firmicutes;c_Clostridia;o_Clostridiales;f_Ruminococcaceae;g_Faecalibacterium;s_prausnitzii
310608	-6.12099	0.867428	-7.05647	1.70782e-12	1.85584e-10	p_Firmicutes;c_Clostridia;o_Clostridiales;f_Lachnospiraceae;g_Dorea;s_
299267	4.26805	0.613411	6.9579	3.45382e-12	3.21699e-10	p_Proteobacteria;c_Gammaproteobacteria;o_Enterobacteriales;f_Enterobacteriaceae;g_;s_
359538	-6.24007	0.908207	-6.87076	6.3863e-12	5.20483e-10	p_Bacteroidetes;c_Bacteroidia;o_Bacteroidales;f_Bacteroidaceae;g_Bacteroides;s_
173986	-4.63375	0.685612	-6.75856	1.39369e-11	9.98028e-10	p_Firmicutes;c_Clostridia;o_Clostridiales;f_Ruminococcaceae;g_Faecalibacterium;s_prausnitzii
330989	-3.82134	0.566547	-6.74496	1.53072e-11	9.98028e-10	p_Firmicutes;c_Clostridia;o_Clostridiales;f_Lachnospiraceae;g_Blautia;s_producta
542096	-3.70455	0.589299	-6.28638	3.24957e-10	1.92611e-08	p_Firmicutes;c_Clostridia;o_Clostridiales;f_Lachnospiraceae;g_;s_
522511	-4.51677	0.722434	-6.25216	4.04806e-10	2.19944e-08	p_Firmicutes;c_Clostridia;o_Clostridiales;f_Ruminococcaceae;g_Faecalibacterium;s_prausnitzii
4358723	-4.00237	0.658928	-6.07406	1.24719e-09	6.25512e-08	p_Bacteroidetes;c_Bacteroidia;o_Bacteroidales;f_Bacteroidaceae;g_Bacteroides;s_
311961	-4.11452	0.682661	-6.02718	1.66849e-09	7.34147e-08	p_Firmicutes;c_Clostridia;o_Clostridiales;f_Ruminococcaceae;g_Anaerotruncus;s_
294606	-4.12594	0.684781	-6.0252	1.68899e-09	7.34147e-08	p_Firmicutes;c_Clostridia;o_Clostridiales;f_Lachnospiraceae;g_Blautia;s_
308907	-5.45984	0.91191	-5.98725	2.13417e-09	8.69674e-08	p_Firmicutes;c_Clostridia;o_Clostridiales;f_Lachnospiraceae;g_Roseburia;s_
361722	-3.85613	0.646756	-5.96227	2.48758e-09	9.54059e-08	p_Firmicutes;c_Clostridia;o_Clostridiales;f_Ruminococcaceae;g_Faecalibacterium;s_prausnitzii
1995182	-3.63517	0.611963	-5.94019	2.84698e-09	1.03124e-07	p_Firmicutes;c_Bacilli;o_Lactobacillales;f_Lactobacillaceae;g_Lactobacillus;s_
197286	4.9787	0.844411	5.89606	3.72278e-09	1.21745e-07	p_Proteobacteria;c_Gammaproteobacteria;o_Enterobacteriales;f_Enterobacteriaceae;g_;s_
561171	-4.74968	0.805638	-5.89554	3.7345e-09	1.21745e-07	p_Firmicutes;c_Clostridia;o_Clostridiales;f_Lachnospiraceae;g_;s_
175750	-3.31649	0.565423	-5.86551	4.47759e-09	1.39018e-07	p_Firmicutes;c_Clostridia;o_Clostridiales;f_Lachnospiraceae;g_;s_
572476	-3.9964	0.688193	-5.8071	6.35658e-09	1.88386e-07	p_Bacteroidetes;c_Bacteroidia;o_Bacteroidales;f_Bacteroidaceae;g_Bacteroides;s_uniformis
361108	-5.07439	0.876922	-5.7866	7.18269e-09	2.03614e-07	p_Firmicutes;c_Clostridia;o_Clostridiales;f_Lachnospiraceae;g_;s_
342380	-2.64536	0.462469	-5.72009	1.06469e-08	2.89241e-07	p_Firmicutes;c_Clostridia;o_Clostridiales;f_Lachnospiraceae;g_Blautia;s_
124906	-7.89634	1.39217	-5.67197	1.41161e-08	3.68149e-07	p_Firmicutes;c_Clostridia;o_Clostridiales;f_Veillonellaceae;g_Megasphaera;s_
331850	-3.99966	0.708153	-5.64802	1.62302e-08	4.07004e-07	p_Firmicutes;c_Clostridia;o_Clostridiales;f_Lachnospiraceae;g_Blautia;s_
4387250	-3.4553	0.615225	-5.61631	1.95076e-08	4.2662e-07	p_Bacteroidetes;c_Bacteroidia;o_Bacteroidales;f_Bacteroidaceae;g_Bacteroides;s_ovatus
176994	-4.08308	0.726605	-5.61939	1.91627e-08	4.2662e-07	p_Firmicutes;c_Clostridia;o_Clostridiales;f_Ruminococcaceae;g_;s_
333096	-7.40346	1.31688	-5.62197	1.88792e-08	4.2662e-07	p_Firmicutes;c_Clostridia;o_Clostridiales;f_Ruminococcaceae;g_Ruminococcus;s_
179151	-3.66683	0.653014	-5.61523	1.96298e-08	4.2662e-07	p_Firmicutes;c_Clostridia;o_Clostridiales;f_Lachnospiraceae;g_Dorea;s_
144814	3.85393	0.690463	5.58166	2.38233e-08	5.01058e-07	p_Proteobacteria;c_Gammaproteobacteria;o_Enterobacteriales;f_Enterobacteriaceae;g_;s_
3327894	-6.59262	1.18752	-5.5516	2.83066e-08	5.76747e-07	p_Bacteroidetes;c_Bacteroidia;o_Bacteroidales;f_Bacteroidaceae;g_Bacteroides;s_uniformis
1860112	-3.73123	0.676958	-5.51176	3.55271e-08	7.01929e-07	p_Firmicutes;c_Clostridia;o_Clostridiales;f_Lachnospiraceae;g_;s_
174882	-3.57043	0.652177	-5.47463	4.38429e-08	8.40753e-07	p_Firmicutes;c_Clostridia;o_Clostridiales;f_Lachnospiraceae;g_Blautia;s_producta
336012	-3.74883	0.686487	-5.46088	4.73771e-08	8.58051e-07	p_Bacteroidetes;c_Bacteroidia;o_Bacteroidales;f_Bacteroidaceae;g_Bacteroides;s_
308598	-3.43144	0.628164	-5.46266	4.69051e-08	8.58051e-07	p_Bacteroidetes;c_Bacteroidia;o_Bacteroidales;f_Bacteroidaceae;g_Bacteroides;s_ovatus
4425368	-6.61307	1.21453	-5.44496	5.18182e-08	9.13121e-07	p_Firmicutes;c_Clostridia;o_Clostridiales;f_Veillonellaceae;g_Megasphaera;s_
259772	-3.75846	0.695671	-5.40265	6.56649e-08	1.12667e-06	p_Firmicutes;c_Clostridia;o_Clostridiales;f_Lachnospiraceae;g_Coprococcus;s_
191999	-3.06827	0.572144	-5.36275	8.19642e-08	1.37027e-06	p_Firmicutes;c_Clostridia;o_Clostridiales;f_Lachnospiraceae;g_;s_
4393532	-3.14167	0.588064	-5.34239	9.173e-08	1.4952e-06	p_Actinobacteria;c_Coriobacteriia;o_Coriobacteriales;f_Coriobacteriaceae;g_Eggerthella;s_lenta
345362	3.13686	0.589232	5.32364	1.01709e-07	1.61742e-06	p_Proteobacteria;c_Gammaproteobacteria;o_Enterobacteriales;f_Enterobacteriaceae;g_;s_
509416	-3.83963	0.724064	-5.30289	1.13984e-07	1.70572e-06	p_Firmicutes;c_Clostridia;o_Clostridiales;f_;g_;s_
345319	-4.73637	0.892989	-5.30395	1.13323e-07	1.70572e-06	p_Firmicutes;c_Clostridia;o_Clostridiales;f_Lachnospiraceae;g_;s_
547287	-4.2209	0.796233	-5.3011	1.1511e-07	1.70572e-06	p_Firmicutes;c_Clostridia;o_Clostridiales;f_;g_;s_
578016	-4.52692	0.859982	-5.26396	1.40981e-07	2.04266e-06	p_Bacteroidetes;c_Bacteroidia;o_Bacteroidales;f_Porphyromonadaceae;g_Parabacteroides;s_distasonis
335041	-3.94079	0.760443	-5.18223	2.19244e-07	3.10754e-06	p_Firmicutes;c_Clostridia;o_Clostridiales;f_Ruminococcaceae;g_;s_
4468234	-2.93601	0.569743	-5.15321	2.56061e-07	3.55217e-06	p_Bacteroidetes;c_Bacteroidia;o_Bacteroidales;f_Bacteroidaceae;g_Bacteroides;s_
297057	-4.07641	0.792187	-5.14577	2.66424e-07	3.61892e-06	p_Bacteroidetes;c_Bacteroidia;o_Bacteroidales;f_Bacteroidaceae;g_Bacteroides;s_
314095	-5.50528	1.07321	-5.12975	2.90129e-07	3.86049e-06	p_Firmicutes;c_Clostridia;o_Clostridiales;f_Lachnospiraceae;g_Lachnospira;s_
192383	-4.94446	0.972613	-5.08368	3.70184e-07	4.82719e-06	p_Firmicutes;c_Clostridia;o_Clostridiales;f_Ruminococcaceae;g_Ruminococcus;s_
562376	-3.67014	0.723732	-5.07113	3.95456e-07	5.05563e-06	p_Firmicutes;c_Clostridia;o_Clostridiales;f_;g_;s_
4401580	-4.75595	0.940092	-5.05903	4.2139e-07	5.28359e-06	p_Bacteroidetes;c_Bacteroidia;o_Bacteroidales;f_Bacteroidaceae;g_Bacteroides;s_
558444	-4.03112	0.798259	-5.04989	4.42058e-07	5.43815e-06	p_Firmicutes;c_Clostridia;o_Clostridiales;f_Ruminococcaceae;g_;s_
564806	-2.82383	0.560409	-5.03887	4.6829e-07	5.65417e-06	p_Firmicutes;c_Clostridia;o_Clostridiales;f_;g_;s_
336228	-4.67024	0.928919	-5.02761	4.96627e-07	5.88729e-06	p_Firmicutes;c_Clostridia;o_Clostridiales;f_Veillonellaceae;g_Dialister;s_
365484	-5.05959	1.00879	-5.01552	5.28906e-07	6.15797e-06	p_Firmicutes;c_Clostridia;o_Clostridiales;f_;g_;s_
581079	-2.7954	0.564107	-4.95543	7.21687e-07	8.25508e-06	p_Firmicutes;c_Clostridia;o_Clostridiales;f_Ruminococcaceae;g_Oscillospira;s_
4315958	-3.13058	0.635243	-4.92815	8.30102e-07	9.33149e-06	p_Firmicutes;c_Bacilli;o_Lactobacillales;f_Streptococcaceae;g_Streptococcus;s_
551822	-2.70905	0.555844	-4.87375	1.09497e-06	1.21004e-05	p_Firmicutes;c_Clostridia;o_Clostridiales;f_Clostridiaceae;g_;s_
213885	-3.47326	0.713941	-4.86491	1.14508e-06	1.22392e-05	p_Firmicutes;c_Clostridia;o_Clostridiales;f_Ruminococcaceae;g_Oscillospira;s_
4033995	-6.99198	1.43686	-4.86614	1.13801e-06	1.22392e-05	p_Firmicutes;c_Clostridia;o_Clostridiales;f_Veillonellaceae;g_;s_
370098	-4.18519	0.862607	-4.8518	1.22349e-06	1.28087e-05	p_Firmicutes;c_Clostridia;o_Clostridiales;f_Lachnospiraceae;g_Lachnospira;s_
175751	-4.3115	0.889631	-4.84639	1.2573e-06	1.28087e-05	p_Firmicutes;c_Clostridia;o_Clostridiales;f_Lachnospiraceae;g_;s_
366584	-6.02788	1.24317	-4.84881	1.24202e-06	1.28087e-05	p_Firmicutes;c_Clostridia;o_Clostridiales;f_;g_;s_
182506	-2.6299	0.545392	-4.82204	1.42099e-06	1.42536e-05	p_Firmicutes;c_Clostridia;o_Clostridiales;f_Lachnospiraceae;g_[Ruminococcus];s_gnavus
215269	-6.34406	1.32077	-4.80331	1.56063e-06	1.5187e-05	p_Firmicutes;c_Clostridia;o_Clostridiales;f_Ruminococcaceae;g_;s_
365735	-5.17539	1.07698	-4.80548	1.54378e-06	1.5187e-05	p_Firmicutes;c_Clostridia;o_Clostridiales;f_Lachnospiraceae;g_Blautia;s_producta
357111	-3.89404	0.811206	-4.80031	1.58421e-06	1.51897e-05	p_Firmicutes;c_Clostridia;o_Clostridiales;f_Lachnospiraceae;g_;s_
588216	2.63324	0.549501	4.79206	1.65078e-06	1.55987e-05	p_Proteobacteria;c_Gammaproteobacteria;o_Enterobacteriales;f_Enterobacteriaceae;g_;s_
329313	-4.07233	0.853943	-4.76886	1.85272e-06	1.72568e-05	p_Firmicutes;c_Clostridia;o_Clostridiales;f_Lachnospiraceae;g_;s_
3864823	-6.88879	1.44723	-4.76	1.93597e-06	1.77782e-05	p_Firmicutes;c_Clostridia;o_Clostridiales;f_Veillonellaceae;g_Veillonella;s_dispar
328105	-3.20206	0.673505	-4.75433	1.9911e-06	1.80305e-05	p_Firmicutes;c_Clostridia;o_Clostridiales;f_Lachnospiraceae;g_;s_
366797	-2.35103	0.494922	-4.7503	2.03111e-06	1.80739e-05	p_Firmicutes;c_Clostridia;o_Clostridiales;f_Lachnospiraceae;g_;s_
514996	-3.93932	0.829628	-4.7483	2.05134e-06	1.80739e-05	p_Firmicutes;c_Clostridia;o_Clostridiales;f_Lachnospiraceae;g_;s_
1076587	-4.18053	0.883716	-4.73063	2.23823e-06	1.94576e-05	p_Firmicutes;c_Clostridia;o_Clostridiales;f_Lachnospiraceae;g_Dorea;s_formicigenerans
4256470	-3.17003	0.675143	-4.69534	2.6616e-06	2.28338e-05	p_Bacteroidetes;c_Bacteroidia;o_Bacteroidales;f_Bacteroidaceae;g_Bacteroides;s_ovatus
1504042	-3.03871	0.661472	-4.59385	4.35142e-06	3.68458e-05	p_Firmicutes;c_Clostridia;o_Clostridiales;f_Ruminococcaceae;g_Oscillospira;s_
2724175	-3.36611	0.734204	-4.5847	4.54634e-06	3.80027e-05	p_Firmicutes;c_Clostridia;o_Clostridiales;f_Lachnospiraceae;g_;s_
517754	-2.95721	0.645578	-4.58072	4.63389e-06	3.82442e-05	p_Firmicutes;c_Bacilli;o_Lactobacillales;f_Streptococcaceae;g_Streptococcus;s_
2943548	-4.13049	0.904013	-4.56905	4.89928e-06	3.99292e-05	p_Firmicutes;c_Clostridia;o_Clostridiales;f_Ruminococcaceae;g_Ruminococcus;s_
326936	-3.70474	0.81168	-4.56428	5.01203e-06	4.03438e-05	p_Firmicutes;c_Clostridia;o_Clostridiales;f_Lachnospiraceae;g_Blautia;s_
292735	-2.60569	0.575302	-4.52926	5.91913e-06	4.70643e-05	p_Firmicutes;c_Clostridia;o_Clostridiales;f_Lachnospiraceae;g_Blautia;s_
537661	-3.99586	0.883175	-4.52442	6.05606e-06	4.75729e-05	p_Firmicutes;c_Clostridia;o_Clostridiales;f_Lachnospiraceae;g_;s_
518002	3.40367	0.754954	4.50845	6.53022e-06	5.00564e-05	p_Proteobacteria;c_Gammaproteobacteria;o_Enterobacteriales;f_Enterobacteriaceae;g_;s_
187324	-4.26262	0.945965	-4.50611	6.60254e-06	5.00564e-05	p_Bacteroidetes;c_Bacteroidia;o_Bacteroidales;f_Bacteroidaceae;g_Bacteroides;s_caccae
289257	-7.15942	1.58865	-4.5066	6.58742e-06	5.00564e-05	p_Bacteroidetes;c_Bacteroidia;o_Bacteroidales;f_Prevotellaceae;g_Prevotella;s_copri
342397	-2.55917	0.568843	-4.49891	6.83023e-06	5.11875e-05	p_Firmicutes;c_Clostridia;o_Clostridiales;f_Lachnospiraceae;g_[Ruminococcus];s_gnavus
1601633	-3.60431	0.801962	-4.49437	6.97766e-06	5.16981e-05	p_Firmicutes;c_Clostridia;o_Clostridiales;f_Lachnospiraceae;g_Dorea;s_
365496	-6.6832	1.48796	-4.49152	7.0717e-06	5.18061e-05	p_Bacteroidetes;c_Bacteroidia;o_Bacteroidales;f_Bacteroidaceae;g_Bacteroides;s_plebeius
179116	-3.75862	0.841624	-4.46591	7.97296e-06	5.77597e-05	p_Firmicutes;c_Clostridia;o_Clostridiales;f_Ruminococcaceae;g_Oscillospira;s_
338757	-7.05176	1.59624	-4.41773	9.97423e-06	7.05683e-05	p_Firmicutes;c_Bacilli;o_Lactobacillales;f_Lactobacillaceae;g_Lactobacillus;s_mucosae
335550	-2.22826	0.504352	-4.41807	9.95866e-06	7.05683e-05	p_Firmicutes;c_Clostridia;o_Clostridiales;f_Ruminococcaceae;g_Oscillospira;s_
193240	-3.06403	0.693885	-4.41576	1.00657e-05	7.05683e-05	p_Firmicutes;c_Clostridia;o_Clostridiales;f_Ruminococcaceae;g_;s_
347382	-2.96028	0.671175	-4.41058	1.03092e-05	7.15066e-05	p_Firmicutes;c_Clostridia;o_Clostridiales;f_Lachnospiraceae;g_;s_
362539	-2.38244	0.542068	-4.3951	1.10723e-05	7.5991e-05	p_Firmicutes;c_Clostridia;o_Clostridiales;f_Lachnospiraceae;g_;s_
4325533	-4.20208	0.958607	-4.38352	1.16776e-05	7.93101e-05	p_Bacteroidetes;c_Bacteroidia;o_Bacteroidales;f_Rikenellaceae;g_;s_
72820	-2.46082	0.56318	-4.36952	1.24521e-05	8.36983e-05	p_Actinobacteria;c_Actinobacteria;o_Bifidobacteriales;f_Bifidobacteriaceae;g_Bifidobacterium;s_longum
1089121	-2.05814	0.471389	-4.36612	1.26472e-05	8.41425e-05	p_Actinobacteria;c_Actinobacteria;o_Actinomycetales;f_Actinomycetaceae;g_Actinomyces;s_
193591	-7.29786	1.67244	-4.36359	1.27946e-05	8.42637e-05	p_Bacteroidetes;c_Bacteroidia;o_Bacteroidales;f_Bacteroidaceae;g_Bacteroides;s_
357046	-3.60335	0.82848	-4.34934	1.36545e-05	8.90273e-05	p_Bacteroidetes;c_Bacteroidia;o_Bacteroidales;f_Rikenellaceae;g_;s_
659361	-3.56186	0.820082	-4.34329	1.40365e-05	9.06116e-05	p_Firmicutes;c_Clostridia;o_Clostridiales;f_Lachnospiraceae;g_Dorea;s_
196428	-4.37679	1.01105	-4.32897	1.4981e-05	9.57609e-05	p_Firmicutes;c_Clostridia;o_Clostridiales;f_Ruminococcaceae;g_;s_
813217	2.87236	0.664113	4.32511	1.52458e-05	9.65077e-05	p_Proteobacteria;c_Gammaproteobacteria;o_Enterobacteriales;f_Enterobacteriaceae;g_Klebsiella;s_
313968	-3.12031	0.723163	-4.31481	1.59743e-05	0.000100147	p_Firmicutes;c_Clostridia;o_Clostridiales;f_Ruminococcaceae;g_;s_
4454025	-2.77279	0.64435	-4.30323	1.68323e-05	0.000103534	p_Firmicutes;c_Clostridia;o_Clostridiales;f_Lachnospiraceae;g_;s_
195883	-3.70667	0.861055	-4.3048	1.6714e-05	0.000103534	p_Firmicutes;c_Clostridia;o_Clostridiales;f_Lachnospiraceae;g_;s_
215670	-5.15466	1.20496	-4.27786	1.88701e-05	0.000114984	p_Bacteroidetes;c_Bacteroidia;o_Bacteroidales;f_Prevotellaceae;g_Prevotella;s_copri
145801	-2.05782	0.481677	-4.27221	1.93549e-05	0.000115774	p_Firmicutes;c_Erysipelotrichi;o_Erysipelotrichales;f_Erysipelotrichaceae;g_;s_
193876	-4.85112	1.13543	-4.2725	1.93292e-05	0.000115774	p_Firmicutes;c_Clostridia;o_Clostridiales;f_Lachnospiraceae;g_Dorea;s_
174493	-2.82181	0.663128	-4.25531	2.08762e-05	0.000123739	p_Firmicutes;c_Clostridia;o_Clostridiales;f_Ruminococcaceae;g_;s_
366451	3.6397	0.859734	4.23352	2.30057e-05	0.000131637	p_Proteobacteria;c_Gammaproteobacteria;o_Enterobacteriales;f_Enterobacteriaceae;g_;s_
4449054	-3.93702	0.928735	-4.23912	2.24396e-05	0.000131637	p_Bacteroidetes;c_Bacteroidia;o_Bacteroidales;f_Bacteroidaceae;g_Bacteroides;s_
344430	-3.59274	0.848174	-4.23585	2.27687e-05	0.000131637	p_Firmicutes;c_Clostridia;o_Clostridiales;f_Ruminococcaceae;g_Faecalibacterium;s_prausnitzii
364824	-2.89247	0.683246	-4.23342	2.30163e-05	0.000131637	p_Firmicutes;c_Clostridia;o_Clostridiales;f_Lachnospiraceae;g_Blautia;s_obeum
198945	-3.65597	0.864146	-4.23074	2.32927e-05	0.000132059	p_Firmicutes;c_Clostridia;o_Clostridiales;f_Lachnospiraceae;g_;s_
196990	-2.50407	0.594619	-4.21122	2.53991e-05	0.00014276	p_Firmicutes;c_Clostridia;o_Clostridiales;f_Lachnospiraceae;g_;s_
782953	3.3897	0.8085	4.19258	2.75799e-05	0.000152391	p_Proteobacteria;c_Gammaproteobacteria;o_Enterobacteriales;f_Enterobacteriaceae;g_;s_
369555	-4.52898	1.07976	-4.19442	2.73566e-05	0.000152391	p_Firmicutes;c_Clostridia;o_Clostridiales;f_Ruminococcaceae;g_Ruminococcus;s_
174978	-5.87638	1.40469	-4.18339	2.87196e-05	0.000157354	p_Bacteroidetes;c_Bacteroidia;o_Bacteroidales;f_Bacteroidaceae;g_Bacteroides;s_
293843	-7.11509	1.72018	-4.13625	3.53034e-05	0.00019023	p_Bacteroidetes;c_Bacteroidia;o_Bacteroidales;f_Prevotellaceae;g_Prevotella;s_copri
317135	-3.72491	0.900459	-4.13667	3.52378e-05	0.00019023	p_Firmicutes;c_Clostridia;o_Clostridiales;f_Ruminococcaceae;g_;s_
187841	-7.23236	1.75057	-4.13143	3.60511e-05	0.0001911	p_Bacteroidetes;c_Bacteroidia;o_Bacteroidales;f_Bacteroidaceae;g_Bacteroides;s_
579851	-1.90018	0.459919	-4.13155	3.60326e-05	0.0001911	p_Firmicutes;c_Erysipelotrichi;o_Erysipelotrichales;f_Erysipelotrichaceae;g_[Eubacterium];s_dolichum
4357712	-2.6649	0.645337	-4.12948	3.63591e-05	0.000191178	p_Bacteroidetes;c_Bacteroidia;o_Bacteroidales;f_Bacteroidaceae;g_Bacteroides;s_
358939	-2.17458	0.52698	-4.12649	3.68346e-05	0.000192129	p_Firmicutes;c_Clostridia;o_Clostridiales;f_Lachnospiraceae;g_;s_
186521	-2.56509	0.623562	-4.11361	3.89519e-05	0.000201561	p_Firmicutes;c_Clostridia;o_Clostridiales;f_Ruminococcaceae;g_;s_
368615	-4.37581	1.06571	-4.10599	4.02586e-05	0.000206682	p_Firmicutes;c_Clostridia;o_Clostridiales;f_;g_;s_
184610	-5.27847	1.28755	-4.09962	4.13825e-05	0.000210792	p_Bacteroidetes;c_Bacteroidia;o_Bacteroidales;f_Bacteroidaceae;g_Bacteroides;s_caccae
752354	-4.28549	1.05147	-4.07572	4.5872e-05	0.000231849	p_Firmicutes;c_Clostridia;o_Clostridiales;f_Lachnospiraceae;g_Coprococcus;s_
4455163	-2.50424	0.617188	-4.0575	4.96009e-05	0.000248767	p_Bacteroidetes;c_Bacteroidia;o_Bacteroidales;f_Bacteroidaceae;g_Bacteroides;s_
322250	-3.31694	0.818027	-4.0548	5.01773e-05	0.000249737	p_Firmicutes;c_Bacilli;o_Lactobacillales;f_Lactobacillaceae;g_Lactobacillus;s_
197072	-2.75196	0.679498	-4.04998	5.12216e-05	0.000253004	p_Bacteroidetes;c_Bacteroidia;o_Bacteroidales;f_Bacteroidaceae;g_Bacteroides;s_uniformis
205904	-6.27224	1.55086	-4.04436	5.24657e-05	0.0002572	p_Bacteroidetes;c_Bacteroidia;o_Bacteroidales;f_Bacteroidaceae;g_Bacteroides;s_
2683271	-3.09519	0.768655	-4.02677	5.65495e-05	0.000275151	p_Firmicutes;c_Clostridia;o_Clostridiales;f_Lachnospiraceae;g_[Ruminococcus];s_gnavus
269937	-9.30212	2.34411	-3.96829	7.23916e-05	0.000349625	p_Bacteroidetes;c_Bacteroidia;o_Bacteroidales;f_Prevotellaceae;g_Prevotella;s_stercorea
606927	-4.98269	1.26584	-3.93628	8.27538e-05	0.000396731	p_Firmicutes;c_Clostridia;o_Clostridiales;f_Peptostreptococcaceae;g_[Clostridium];s_difficile
287645	-2.66529	0.679331	-3.9234	8.73086e-05	0.000415512	p_Firmicutes;c_Clostridia;o_Clostridiales;f_Lachnospiraceae;g_[Ruminococcus];s_
210269	5.33289	1.36807	3.8981	9.69486e-05	0.000458047	p_Proteobacteria;c_Gammaproteobacteria;o_Enterobacteriales;f_Enterobacteriaceae;g_Enterobacter;s_cloacae
177670	-3.88864	0.999121	-3.89206	9.93959e-05	0.000466231	p_Firmicutes;c_Clostridia;o_Clostridiales;f_Lachnospiraceae;g_;s_
148987	-2.94727	0.762421	-3.86567	0.000110783	0.000515931	p_Firmicutes;c_Clostridia;o_Clostridiales;f_Lachnospiraceae;g_[Ruminococcus];s_torques
175518	-3.12055	0.812655	-3.83994	0.000123063	0.000569059	p_Firmicutes;c_Clostridia;o_Clostridiales;f_Lachnospiraceae;g_;s_
851733	-4.05959	1.06047	-3.82809	0.00012914	0.000592952	p_Firmicutes;c_Bacilli;o_Lactobacillales;f_Lactobacillaceae;g_Lactobacillus;s_
456774	-3.42944	0.897282	-3.82203	0.000132358	0.000603478	p_Firmicutes;c_Clostridia;o_Clostridiales;f_Lachnospiraceae;g_Coprococcus;s_
195157	-2.75902	0.724618	-3.80755	0.000140352	0.000635483	p_Bacteroidetes;c_Bacteroidia;o_Bacteroidales;f_Bacteroidaceae;g_Bacteroides;s_
583974	-2.41292	0.639393	-3.77376	0.000160807	0.000723077	p_Firmicutes;c_Clostridia;o_Clostridiales;f_Lachnospiraceae;g_;s_
270094	-2.387	0.634695	-3.76086	0.000169329	0.000745963	p_Bacteroidetes;c_Bacteroidia;o_Bacteroidales;f_Bacteroidaceae;g_Bacteroides;s_
2949328	-3.21448	0.854114	-3.76353	0.00016753	0.000745963	p_Bacteroidetes;c_Bacteroidia;o_Bacteroidales;f_Bacteroidaceae;g_Bacteroides;s_
2979308	-3.06048	0.81375	-3.76096	0.000169262	0.000745963	p_Firmicutes;c_Clostridia;o_Clostridiales;f_Ruminococcaceae;g_Ruminococcus;s_
4420408	-4.16721	1.11588	-3.73447	0.000188109	0.000817649	p_Bacteroidetes;c_Bacteroidia;o_Bacteroidales;f_Bacteroidaceae;g_Bacteroides;s_
359520	-6.68639	1.79044	-3.73449	0.000188097	0.000817649	p_Firmicutes;c_Clostridia;o_Clostridiales;f_Lachnospiraceae;g_Blautia;s_
195651	-3.46144	0.930175	-3.72128	0.000198219	0.000855887	p_Firmicutes;c_Clostridia;o_Clostridiales;f_Ruminococcaceae;g_;s_
4294749	-2.4032	0.646496	-3.71727	0.000201386	0.000863842	p_Actinobacteria;c_Actinobacteria;o_Actinomycetales;f_Actinomycetaceae;g_Actinomyces;s_
188674	-2.96734	0.799485	-3.71156	0.000205985	0.000877792	p_Firmicutes;c_Clostridia;o_Clostridiales;f_Lachnospiraceae;g_[Ruminococcus];s_gnavus
190676	-4.17145	1.13233	-3.68395	0.000229646	0.000972268	p_Firmicutes;c_Clostridia;o_Clostridiales;f_Ruminococcaceae;g_Oscillospira;s_
320291	-6.65884	1.81591	-3.66695	0.000245462	0.00103253	p_Bacteroidetes;c_Bacteroidia;o_Bacteroidales;f_Bacteroidaceae;g_Bacteroides;s_plebeius
360553	-4.0308	1.10316	-3.65386	0.000258327	0.00107968	p_Firmicutes;c_Clostridia;o_Clostridiales;f_Lachnospiraceae;g_;s_
195270	-3.82108	1.04652	-3.65124	0.000260974	0.00108379	p_Firmicutes;c_Clostridia;o_Clostridiales;f_Ruminococcaceae;g_;s_
4480189	-2.89207	0.794945	-3.63808	0.000274678	0.00113348	p_Firmicutes;c_Bacilli;o_Lactobacillales;f_Lactobacillaceae;g_Lactobacillus;s_zeae
198423	-2.55503	0.703022	-3.63435	0.000278686	0.00114279	p_Firmicutes;c_Clostridia;o_Clostridiales;f_Lachnospiraceae;g_[Ruminococcus];s_gnavus
362997	-3.35559	0.926528	-3.62169	0.000292686	0.0011927	p_Bacteroidetes;c_Bacteroidia;o_Bacteroidales;f_Bacteroidaceae;g_Bacteroides;s_uniformis
4463892	-2.18828	0.606637	-3.60723	0.000309488	0.00125333	p_Bacteroidetes;c_Bacteroidia;o_Bacteroidales;f_Bacteroidaceae;g_Bacteroides;s_
315391	-4.76606	1.32233	-3.6043	0.000313001	0.00125973	p_Firmicutes;c_Clostridia;o_Clostridiales;f_Ruminococcaceae;g_Faecalibacterium;s_prausnitzii
312835	-3.28721	0.921863	-3.56583	0.000362705	0.00145082	p_Firmicutes;c_Clostridia;o_Clostridiales;f_Lachnospiraceae;g_Coprococcus;s_
195808	-2.76657	0.777184	-3.55974	0.000371219	0.00147582	p_Firmicutes;c_Clostridia;o_Clostridiales;f_Lachnospiraceae;g_;s_
4393962	-2.67114	0.750922	-3.55715	0.000374906	0.00147898	p_TM7;c_TM7-3;o_;f_;g_;s_
195839	-4.15675	1.16946	-3.55442	0.000378818	0.00147898	p_Firmicutes;c_Clostridia;o_Clostridiales;f_;g_;s_
4310208	-2.18261	0.613844	-3.55565	0.000377048	0.00147898	p_Firmicutes;c_Clostridia;o_Clostridiales;f_Veillonellaceae;g_Veillonella;s_dispar
363794	-2.63659	0.745157	-3.53831	0.000402703	0.00156287	p_Actinobacteria;c_Coriobacteriia;o_Coriobacteriales;f_Coriobacteriaceae;g_Collinsella;s_aerofaciens
186022	-2.60079	0.738424	-3.52208	0.000428171	0.00165188	p_Firmicutes;c_Clostridia;o_Clostridiales;f_Lachnospiraceae;g_Blautia;s_
591635	-2.08224	0.592526	-3.51418	0.000441117	0.00169181	p_Firmicutes;c_Clostridia;o_Clostridiales;f_Ruminococcaceae;g_Ruminococcus;s_
3175741	-2.27378	0.647932	-3.50928	0.000449315	0.00171318	p_Firmicutes;c_Clostridia;o_Clostridiales;f_Lachnospiraceae;g_;s_
554303	-1.79085	0.513528	-3.48734	0.000487847	0.00184406	p_Firmicutes;c_Clostridia;o_Clostridiales;f_Ruminococcaceae;g_;s_
367176	-2.73668	0.784925	-3.48655	0.000489299	0.00184406	p_Firmicutes;c_Clostridia;o_Clostridiales;f_Ruminococcaceae;g_Oscillospira;s_
187736	-2.94358	0.845259	-3.48246	0.000496824	0.00186166	p_Firmicutes;c_Clostridia;o_Clostridiales;f_Lachnospiraceae;g_[Ruminococcus];s_
353149	-2.51073	0.722208	-3.47647	0.000508066	0.00189291	p_Firmicutes;c_Clostridia;o_Clostridiales;f_Lachnospiraceae;g_;s_
553611	-2.93613	0.845717	-3.47176	0.000517058	0.00191546	p_Actinobacteria;c_Actinobacteria;o_Bifidobacteriales;f_Bifidobacteriaceae;g_Bifidobacterium;s_
350277	-2.19635	0.635055	-3.45852	0.000543145	0.00200074	p_Bacteroidetes;c_Bacteroidia;o_Bacteroidales;f_Bacteroidaceae;g_Bacteroides;s_uniformis
528357	-1.59928	0.465698	-3.43416	0.000594384	0.00217063	p_Firmicutes;c_Bacilli;o_Lactobacillales;f_Streptococcaceae;g_Streptococcus;s_
759751	-2.44091	0.710918	-3.43346	0.000595925	0.00217063	p_Firmicutes;c_Clostridia;o_Clostridiales;f_Lachnospiraceae;g_;s_
580629	-2.7877	0.812543	-3.43083	0.000601731	0.0021796	p_Bacteroidetes;c_Bacteroidia;o_Bacteroidales;f_Bacteroidaceae;g_Bacteroides;s_
4439469	-2.22799	0.650151	-3.42689	0.000610539	0.00219929	p_Firmicutes;c_Clostridia;o_Clostridiales;f_Ruminococcaceae;g_;s_
2819725	-1.95263	0.574899	-3.39647	0.000682618	0.00240577	p_Firmicutes;c_Bacilli;o_Lactobacillales;f_Streptococcaceae;g_Streptococcus;s_
193968	-2.80355	0.825273	-3.39712	0.000680998	0.00240577	p_Firmicutes;c_Clostridia;o_Clostridiales;f_Ruminococcaceae;g_;s_
184296	-3.23001	0.950853	-3.39696	0.000681392	0.00240577	p_Firmicutes;c_Clostridia;o_Clostridiales;f_Lachnospiraceae;g_;s_
696563	-2.33867	0.687716	-3.40064	0.000672292	0.00240577	p_Firmicutes;c_Clostridia;o_Clostridiales;f_Lachnospiraceae;g_Blautia;s_producta
180082	-2.36977	0.698884	-3.39079	0.000696914	0.00244294	p_Bacteroidetes;c_Bacteroidia;o_Bacteroidales;f_Porphyromonadaceae;g_Parabacteroides;s_
235262	-3.73703	1.11102	-3.3636	0.000769321	0.00268234	p_Actinobacteria;c_Actinobacteria;o_Bifidobacteriales;f_Bifidobacteriaceae;g_Bifidobacterium;s_adolescentis
196047	-3.16013	0.940028	-3.36174	0.000774537	0.00268616	p_Firmicutes;c_Clostridia;o_Clostridiales;f_Lachnospiraceae;g_[Ruminococcus];s_
4460021	-3.97352	1.1863	-3.34951	0.000809539	0.00279269	p_Firmicutes;c_Clostridia;o_Clostridiales;f_Ruminococcaceae;g_Ruminococcus;s_
174818	-2.67073	0.797874	-3.3473	0.000816019	0.00280023	p_Firmicutes;c_Clostridia;o_Clostridiales;f_Ruminococcaceae;g_;s_
174749	-2.61217	0.781957	-3.34055	0.000836126	0.00285421	p_Firmicutes;c_Clostridia;o_Clostridiales;f_Ruminococcaceae;g_;s_
178859	-4.16933	1.25007	-3.33527	0.00085217	0.00289383	p_Firmicutes;c_Clostridia;o_Clostridiales;f_Ruminococcaceae;g_Ruminococcus;s_
185405	-4.08531	1.22716	-3.32909	0.000871305	0.00294348	p_Firmicutes;c_Clostridia;o_Clostridiales;f_Lachnospiraceae;g_;s_
4427366	-3.24545	0.976096	-3.32492	0.000884428	0.00297241	p_Firmicutes;c_Clostridia;o_Clostridiales;f_Ruminococcaceae;g_Faecalibacterium;s_prausnitzii
4446943	-2.46132	0.740737	-3.32279	0.000891204	0.00297982	p_Firmicutes;c_Clostridia;o_Clostridiales;f_Veillonellaceae;g_Veillonella;s_dispar
550814	-2.95841	0.892725	-3.3139	0.000920029	0.0030605	p_Bacteroidetes;c_Bacteroidia;o_Bacteroidales;f_Bacteroidaceae;g_Bacteroides;s_
185186	-3.345	1.01493	-3.2958	0.00098141	0.00324812	p_Verrucomicrobia;c_Verrucomicrobiae;o_Verrucomicrobiales;f_Verrucomicrobiaceae;g_Akkermansia;s_muciniphila
4020502	-3.61505	1.09969	-3.28733	0.00101141	0.00333052	p_Bacteroidetes;c_Bacteroidia;o_Bacteroidales;f_Bacteroidaceae;g_Bacteroides;s_
345322	-3.44181	1.04883	-3.28158	0.00103228	0.00338213	p_Firmicutes;c_Clostridia;o_Clostridiales;f_Clostridiaceae;g_SMB53;s_
967427	-1.57794	0.482328	-3.27151	0.00106976	0.0034874	p_Firmicutes;c_Bacilli;o_Lactobacillales;f_Streptococcaceae;g_Streptococcus;s_
579608	1.58926	0.486418	3.26727	0.00108589	0.0035224	p_Firmicutes;c_Bacilli;o_Lactobacillales;f_Streptococcaceae;g_Streptococcus;s_
360015	-3.86443	1.18577	-3.259	0.00111808	0.00360884	p_Firmicutes;c_Clostridia;o_Clostridiales;f_Lachnospiraceae;g_[Ruminococcus];s_gnavus
577406	-3.66859	1.12653	-3.25654	0.00112781	0.00362232	p_Firmicutes;c_Clostridia;o_Clostridiales;f_Lachnospiraceae;g_Dorea;s_
331902	-3.91423	1.20905	-3.23743	0.00120611	0.00383602	p_Firmicutes;c_Clostridia;o_Clostridiales;f_;g_;s_
298896	-2.90455	0.896954	-3.23824	0.0012027	0.00383602	p_Firmicutes;c_Clostridia;o_Clostridiales;f_Lachnospiraceae;g_Blautia;s_
4406684	-4.82148	1.49275	-3.22994	0.00123816	0.00391883	p_Bacteroidetes;c_Bacteroidia;o_Bacteroidales;f_Prevotellaceae;g_Prevotella;s_copri
309720	-1.67233	0.521665	-3.20574	0.00134714	0.00424317	p_Firmicutes;c_Clostridia;o_Clostridiales;f_Ruminococcaceae;g_;s_
147702	-2.96962	0.927388	-3.20213	0.00136416	0.00426362	p_Firmicutes;c_Clostridia;o_Clostridiales;f_Ruminococcaceae;g_Faecalibacterium;s_prausnitzii
175932	-3.34577	1.04503	-3.20159	0.00136671	0.00426362	p_Firmicutes;c_Clostridia;o_Clostridiales;f_Lachnospiraceae;g_Blautia;s_producta
4372612	-3.28731	1.02869	-3.19563	0.00139527	0.00433199	p_Bacteroidetes;c_Bacteroidia;o_Bacteroidales;f_Bacteroidaceae;g_Bacteroides;s_
362078	-2.72996	0.855301	-3.19182	0.00141381	0.00436874	p_Firmicutes;c_Clostridia;o_Clostridiales;f_Ruminococcaceae;g_;s_
4365130	-3.06006	0.963655	-3.17547	0.00149592	0.00460066	p_Bacteroidetes;c_Bacteroidia;o_Bacteroidales;f_Porphyromonadaceae;g_Parabacteroides;s_distasonis
297648	-3.42757	1.08164	-3.16887	0.00153032	0.00468437	p_Firmicutes;c_Clostridia;o_Clostridiales;f_;g_;s_
1888677	2.4204	0.76725	3.15465	0.00160692	0.00489586	p_Firmicutes;c_Bacilli;o_Lactobacillales;f_Streptococcaceae;g_Streptococcus;s_anginosus
292057	-2.3507	0.748152	-3.142	0.00167796	0.00508851	p_Firmicutes;c_Bacilli;o_Lactobacillales;f_Lactobacillaceae;g_Lactobacillus;s_
292228	-3.22111	1.02651	-3.13794	0.00170141	0.00513574	p_Firmicutes;c_Clostridia;o_Clostridiales;f_Lachnospiraceae;g_Blautia;s_
564140	-2.21565	0.708246	-3.12837	0.00175781	0.00528154	p_Bacteroidetes;c_Bacteroidia;o_Bacteroidales;f_Porphyromonadaceae;g_Parabacteroides;s_distasonis
2497335	-3.18818	1.01992	-3.12591	0.00177258	0.00530148	p_Bacteroidetes;c_Bacteroidia;o_Bacteroidales;f_Porphyromonadaceae;g_Parabacteroides;s_distasonis
174138	-2.26467	0.72862	-3.10816	0.00188254	0.00560464	p_Firmicutes;c_Clostridia;o_Clostridiales;f_Lachnospiraceae;g_Blautia;s_
1132942	-3.75143	1.20907	-3.10273	0.00191746	0.00568265	p_Firmicutes;c_Clostridia;o_Clostridiales;f_Ruminococcaceae;g_Butyricicoccus;s_pullicaecorum
4386507	-4.22829	1.36552	-3.09646	0.00195846	0.00575187	p_Bacteroidetes;c_Bacteroidia;o_Bacteroidales;f_Bacteroidaceae;g_Bacteroides;s_fragilis
4480861	-6.40889	2.06927	-3.09717	0.00195377	0.00575187	p_Firmicutes;c_Erysipelotrichi;o_Erysipelotrichales;f_Erysipelotrichaceae;g_Catenibacterium;s_
183662	-2.50803	0.81063	-3.09393	0.00197523	0.00577512	p_Bacteroidetes;c_Bacteroidia;o_Bacteroidales;f_Bacteroidaceae;g_Bacteroides;s_
325419	-2.62247	0.848544	-3.09055	0.00199785	0.00581516	p_Firmicutes;c_Clostridia;o_Clostridiales;f_Clostridiaceae;g_;s_
4447950	-3.49648	1.13197	-3.08885	0.0020093	0.0058225	p_Bacteroidetes;c_Bacteroidia;o_Bacteroidales;f_Bacteroidaceae;g_Bacteroides;s_
183439	-4.43078	1.44034	-3.07621	0.00209649	0.00604829	p_Firmicutes;c_Clostridia;o_Clostridiales;f_Ruminococcaceae;g_;s_
3449122	-2.69953	0.881095	-3.06383	0.0021852	0.00627644	p_Firmicutes;c_Bacilli;o_Lactobacillales;f_Streptococcaceae;g_Streptococcus;s_
798581	-4.30885	1.4154	-3.04427	0.00233248	0.00667007	p_Firmicutes;c_Clostridia;o_Clostridiales;f_Ruminococcaceae;g_Ruminococcus;s_bromii
197970	-3.17648	1.06305	-2.98809	0.00280728	0.00799278	p_Firmicutes;c_Clostridia;o_Clostridiales;f_Ruminococcaceae;g_;s_
2198356	-1.92361	0.645985	-2.97779	0.00290333	0.0082303	p_Bacteroidetes;c_Bacteroidia;o_Bacteroidales;f_Bacteroidaceae;g_Bacteroides;s_
2201995	-4.46851	1.50471	-2.96968	0.00298108	0.00841413	p_Proteobacteria;c_Betaproteobacteria;o_Burkholderiales;f_Alcaligenaceae;g_Sutterella;s_
189920	-1.99724	0.673027	-2.96755	0.00300181	0.00843612	p_Bacteroidetes;c_Bacteroidia;o_Bacteroidales;f_Bacteroidaceae;g_Bacteroides;s_
523589	-5.04104	1.71651	-2.93679	0.00331625	0.0092798	p_Firmicutes;c_Clostridia;o_Clostridiales;f_Clostridiaceae;g_Clostridium;s_neonatale
326482	-3.72796	1.27754	-2.91808	0.00352192	0.0098132	p_Bacteroidetes;c_Bacteroidia;o_Bacteroidales;f_Prevotellaceae;g_Prevotella;s_copri
583117	-1.92614	0.660562	-2.91591	0.00354655	0.00983408	p_Bacteroidetes;c_Bacteroidia;o_Bacteroidales;f_Bacteroidaceae;g_Bacteroides;s_
355197	-1.80128	0.617984	-2.91476	0.00355957	0.00983408	p_Firmicutes;c_Clostridia;o_Clostridiales;f_;g_;s_
178253	-4.43051	1.53009	-2.89558	0.00378457	0.0104116	p_Bacteroidetes;c_Bacteroidia;o_Bacteroidales;f_Bacteroidaceae;g_Bacteroides;s_
309433	-2.66338	0.921715	-2.88959	0.00385741	0.0105674	p_Firmicutes;c_Clostridia;o_Clostridiales;f_Lachnospiraceae;g_Lachnospira;s_
334258	-3.88967	1.35054	-2.88008	0.00397571	0.0108459	p_Firmicutes;c_Clostridia;o_Clostridiales;f_;g_;s_
2442708	-3.25357	1.1303	-2.87851	0.0039956	0.0108547	p_Bacteroidetes;c_Bacteroidia;o_Bacteroidales;f_Bacteroidaceae;g_Bacteroides;s_
341724	-2.65676	0.925338	-2.87113	0.00409011	0.0110654	p_Firmicutes;c_Clostridia;o_Clostridiales;f_Ruminococcaceae;g_;s_
182052	-3.24086	1.13327	-2.85974	0.00423992	0.0114233	p_Bacteroidetes;c_Bacteroidia;o_Bacteroidales;f_Bacteroidaceae;g_Bacteroides;s_
1978955	-3.06955	1.07592	-2.85297	0.00433133	0.0116215	p_Firmicutes;c_Clostridia;o_Clostridiales;f_Ruminococcaceae;g_;s_
548587	-1.55978	0.547529	-2.84876	0.00438895	0.0117278	p_Firmicutes;c_Erysipelotrichi;o_Erysipelotrichales;f_Erysipelotrichaceae;g_[Eubacterium];s_dolichum
592616	-2.06332	0.726307	-2.84084	0.00449947	0.0119741	p_Firmicutes;c_Erysipelotrichi;o_Erysipelotrichales;f_Erysipelotrichaceae;g_;s_
359158	-2.11454	0.75109	-2.8153	0.00487324	0.0129161	p_Firmicutes;c_Clostridia;o_Clostridiales;f_Lachnospiraceae;g_;s_
315517	-3.11058	1.10618	-2.81201	0.00492332	0.012996	p_Firmicutes;c_Clostridia;o_Clostridiales;f_Lachnospiraceae;g_Blautia;s_
4402960	-1.78432	0.636942	-2.80138	0.00508846	0.0133777	p_Bacteroidetes;c_Bacteroidia;o_Bacteroidales;f_Bacteroidaceae;g_Bacteroides;s_uniformis
2555599	-2.51934	0.899838	-2.79977	0.00511389	0.0133906	p_Firmicutes;c_Clostridia;o_Clostridiales;f_Lachnospiraceae;g_Dorea;s_
298120	-2.75617	0.984973	-2.79822	0.00513854	0.0134013	p_Firmicutes;c_Bacilli;o_Lactobacillales;f_Leuconostocaceae;g_;s_
332846	-2.05235	0.734536	-2.79408	0.00520472	0.0135198	p_Firmicutes;c_Clostridia;o_Clostridiales;f_Lachnospiraceae;g_Coprococcus;s_
176956	-2.40222	0.863758	-2.78112	0.00541718	0.0140159	p_Firmicutes;c_Clostridia;o_Clostridiales;f_Lachnospiraceae;g_Dorea;s_
193279	-2.76341	0.994337	-2.77915	0.00545017	0.0140455	p_Actinobacteria;c_Coriobacteriia;o_Coriobacteriales;f_Coriobacteriaceae;g_Adlercreutzia;s_
198449	-2.20258	0.79468	-2.77165	0.00557722	0.0142602	p_Bacteroidetes;c_Bacteroidia;o_Bacteroidales;f_Bacteroidaceae;g_Bacteroides;s_
4448492	-3.22558	1.16325	-2.7729	0.00555587	0.0142602	p_Firmicutes;c_Clostridia;o_Clostridiales;f_Lachnospiraceae;g_;s_
364048	-1.56201	0.564422	-2.76745	0.0056496	0.0143888	p_Firmicutes;c_Clostridia;o_Clostridiales;f_Lachnospiraceae;g_Blautia;s_
179319	-1.88798	0.682651	-2.76566	0.00568085	0.0144121	p_Firmicutes;c_Clostridia;o_Clostridiales;f_Lachnospiraceae;g_Dorea;s_
174755	-2.47738	0.898177	-2.75823	0.00581151	0.0146864	p_Actinobacteria;c_Coriobacteriia;o_Coriobacteriales;f_Coriobacteriaceae;g_Collinsella;s_aerofaciens
193233	-1.87833	0.68226	-2.7531	0.00590337	0.0148582	p_Bacteroidetes;c_Bacteroidia;o_Bacteroidales;f_Bacteroidaceae;g_Bacteroides;s_
2283112	-2.09611	0.761695	-2.7519	0.00592505	0.0148582	p_Firmicutes;c_Clostridia;o_Clostridiales;f_Ruminococcaceae;g_;s_
3154070	-1.92875	0.702708	-2.74474	0.00605593	0.0148999	p_Bacteroidetes;c_Bacteroidia;o_Bacteroidales;f_Bacteroidaceae;g_Bacteroides;s_
4401375	-2.09749	0.764177	-2.74477	0.0060553	0.0148999	p_Bacteroidetes;c_Bacteroidia;o_Bacteroidales;f_Bacteroidaceae;g_Bacteroides;s_uniformis
191975	-4.61427	1.68046	-2.74583	0.0060358	0.0148999	p_Firmicutes;c_Clostridia;o_Clostridiales;f_Eubacteriaceae;g_Pseudoramibacter_Eubacterium;s_
4381430	-2.29904	0.836612	-2.74804	0.00599531	0.0148999	p_Firmicutes;c_Clostridia;o_Clostridiales;f_Ruminococcaceae;g_Faecalibacterium;s_prausnitzii
299757	-3.10199	1.12891	-2.74778	0.00600008	0.0148999	p_Firmicutes;c_Clostridia;o_Clostridiales;f_Lachnospiraceae;g_Blautia;s_
313143	-2.92542	1.06676	-2.74234	0.00610034	0.0149527	p_Firmicutes;c_Clostridia;o_Clostridiales;f_Peptostreptococcaceae;g_;s_
173744	-5.12852	1.8758	-2.73404	0.00625632	0.0152776	p_Firmicutes;c_Clostridia;o_Clostridiales;f_Veillonellaceae;g_Megasphaera;s_
165118	-4.20525	1.54014	-2.73043	0.00632514	0.015388	p_Bacteroidetes;c_Bacteroidia;o_Bacteroidales;f_[Paraprevotellaceae];g_Paraprevotella;s_
185420	-2.92992	1.07559	-2.724	0.00644956	0.0156324	p_Bacteroidetes;c_Bacteroidia;o_Bacteroidales;f_Bacteroidaceae;g_Bacteroides;s_
563086	-3.0913	1.14009	-2.71146	0.00669874	0.0161762	p_Firmicutes;c_Clostridia;o_Clostridiales;f_Lachnospiraceae;g_[Ruminococcus];s_
203579	2.86728	1.05892	2.70775	0.00677406	0.0162977	p_Proteobacteria;c_Gammaproteobacteria;o_Enterobacteriales;f_Enterobacteriaceae;g_;s_
182595	-4.74587	1.75783	-2.69984	0.00693733	0.0166292	p_Firmicutes;c_Clostridia;o_Clostridiales;f_Ruminococcaceae;g_;s_
176323	-3.67016	1.36238	-2.69393	0.00706147	0.0168647	p_Firmicutes;c_Clostridia;o_Clostridiales;f_;g_;s_
180903	-3.77342	1.40241	-2.69068	0.00713074	0.0169681	p_Firmicutes;c_Clostridia;o_Clostridiales;f_Lachnospiraceae;g_;s_
4428929	-2.7647	1.02891	-2.68702	0.00720926	0.0170925	p_Bacteroidetes;c_Bacteroidia;o_Bacteroidales;f_Bacteroidaceae;g_Bacteroides;s_caccae
358410	-3.86696	1.44022	-2.68499	0.00725326	0.0171345	p_Firmicutes;c_Clostridia;o_Clostridiales;f_Ruminococcaceae;g_;s_
190529	-3.51577	1.31483	-2.67394	0.0074966	0.0176454	p_Firmicutes;c_Clostridia;o_Clostridiales;f_;g_;s_
368486	-3.18743	1.19589	-2.66532	0.00769143	0.0180389	p_Firmicutes;c_Erysipelotrichi;o_Erysipelotrichales;f_Erysipelotrichaceae;g_[Eubacterium];s_dolichum
157772	-4.69936	1.76457	-2.66318	0.00774068	0.0180893	p_Firmicutes;c_Clostridia;o_Clostridiales;f_Ruminococcaceae;g_Oscillospira;s_
196902	-3.15599	1.19268	-2.64614	0.0081415	0.0189581	p_Firmicutes;c_Clostridia;o_Clostridiales;f_Ruminococcaceae;g_Faecalibacterium;s_prausnitzii
318320	-2.15723	0.816168	-2.64312	0.00821453	0.01906	p_Firmicutes;c_Bacilli;o_Lactobacillales;f_Lactobacillaceae;g_Lactobacillus;s_
202131	-1.88328	0.712862	-2.64186	0.00824528	0.0190636	p_Firmicutes;c_Bacilli;o_Lactobacillales;f_Lactobacillaceae;g_Lactobacillus;s_
3997242	-1.67072	0.633381	-2.63778	0.00834505	0.019226	p_Bacteroidetes;c_Bacteroidia;o_Bacteroidales;f_Bacteroidaceae;g_Bacteroides;s_
2331530	-2.20492	0.836345	-2.63638	0.00837965	0.0192378	p_Bacteroidetes;c_Bacteroidia;o_Bacteroidales;f_Bacteroidaceae;g_Bacteroides;s_
358944	-3.98388	1.51409	-2.6312	0.00850848	0.019397	p_Firmicutes;c_Clostridia;o_Clostridiales;f_;g_;s_
176399	-3.17667	1.20729	-2.63123	0.00850761	0.019397	p_Firmicutes;c_Clostridia;o_Clostridiales;f_Lachnospiraceae;g_;s_
311606	-2.94341	1.1216	-2.62429	0.00868297	0.0197258	p_Firmicutes;c_Clostridia;o_Clostridiales;f_Lachnospiraceae;g_Lachnospira;s_
211706	-2.19314	0.837416	-2.61894	0.0088204	0.0198993	p_Bacteroidetes;c_Bacteroidia;o_Bacteroidales;f_Bacteroidaceae;g_Bacteroides;s_
132041	-2.98873	1.14104	-2.6193	0.00881111	0.0198993	p_Actinobacteria;c_Actinobacteria;o_Bifidobacteriales;f_Bifidobacteriaceae;g_Bifidobacterium;s_
355291	-3.17361	1.21342	-2.61542	0.00891179	0.0200362	p_Bacteroidetes;c_Bacteroidia;o_Bacteroidales;f_Bacteroidaceae;g_Bacteroides;s_
2829179	-2.44059	0.9353	-2.60942	0.00906948	0.0203206	p_Firmicutes;c_Clostridia;o_Clostridiales;f_Veillonellaceae;g_Acidaminococcus;s_
351231	-2.04349	0.785287	-2.60222	0.00926228	0.0206815	p_Bacteroidetes;c_Bacteroidia;o_Bacteroidales;f_Bacteroidaceae;g_Bacteroides;s_fragilis
331697	2.01203	0.776971	2.58958	0.0096093	0.0213831	p_Proteobacteria;c_Gammaproteobacteria;o_Enterobacteriales;f_Enterobacteriaceae;g_;s_
4437814	-1.76063	0.681223	-2.58451	0.0097518	0.0216264	p_Bacteroidetes;c_Bacteroidia;o_Bacteroidales;f_Bacteroidaceae;g_Bacteroides;s_
184760	-2.48007	0.962314	-2.57719	0.00996064	0.0220147	p_Firmicutes;c_Clostridia;o_Clostridiales;f_Ruminococcaceae;g_;s_
754778	5.32032	2.06762	2.57316	0.0100775	0.0221977	p_Proteobacteria;c_Gammaproteobacteria;o_Enterobacteriales;f_Enterobacteriaceae;g_;s_
189384	-4.10302	1.59877	-2.56637	0.010277	0.0225611	p_Bacteroidetes;c_Bacteroidia;o_Bacteroidales;f_Bacteroidaceae;g_Bacteroides;s_
354574	-4.59902	1.80505	-2.54787	0.0108383	0.0236341	p_Proteobacteria;c_Deltaproteobacteria;o_Desulfovibrionales;f_Desulfovibrionaceae;g_Bilophila;s_
181718	-2.46744	0.968359	-2.54807	0.0108322	0.0236341	p_Firmicutes;c_Clostridia;o_Clostridiales;f_Lachnospiraceae;g_;s_
339599	-2.38629	0.939564	-2.53978	0.0110923	0.0241072	p_Bacteroidetes;c_Bacteroidia;o_Bacteroidales;f_Bacteroidaceae;g_Bacteroides;s_fragilis
188850	-2.80901	1.10734	-2.53671	0.0111898	0.0242384	p_Firmicutes;c_Clostridia;o_Clostridiales;f_Lachnospiraceae;g_Blautia;s_
188113	-3.34948	1.32205	-2.53355	0.0112912	0.024377	p_Bacteroidetes;c_Bacteroidia;o_Bacteroidales;f_Bacteroidaceae;g_Bacteroides;s_
368338	-2.86618	1.13224	-2.53142	0.0113603	0.0244452	p_Firmicutes;c_Clostridia;o_Clostridiales;f_;g_;s_
358781	-2.77526	1.09971	-2.52361	0.0116155	0.0249122	p_Firmicutes;c_Clostridia;o_Clostridiales;f_Ruminococcaceae;g_;s_
326136	-3.44969	1.37043	-2.51724	0.0118279	0.0252845	p_Firmicutes;c_Clostridia;o_Clostridiales;f_;g_;s_
366794	-1.90528	0.758973	-2.51034	0.0120614	0.0256996	p_Firmicutes;c_Clostridia;o_Clostridiales;f_Ruminococcaceae;g_;s_
350091	-2.45354	0.978011	-2.5087	0.0121175	0.025735	p_Firmicutes;c_Clostridia;o_Clostridiales;f_;g_;s_
182157	-1.76175	0.704033	-2.50236	0.0123367	0.0261154	p_Bacteroidetes;c_Bacteroidia;o_Bacteroidales;f_Bacteroidaceae;g_Bacteroides;s_
174301	-2.74897	1.11194	-2.47222	0.0134275	0.0283325	p_Firmicutes;c_Clostridia;o_Clostridiales;f_Ruminococcaceae;g_;s_
4359213	-2.32317	0.940378	-2.47046	0.0134938	0.0283804	p_Firmicutes;c_Clostridia;o_Clostridiales;f_Lachnospiraceae;g_;s_
327050	-3.43915	1.39661	-2.46249	0.0137976	0.0289261	p_Bacteroidetes;c_Bacteroidia;o_Bacteroidales;f_Bacteroidaceae;g_Bacteroides;s_
308333	-2.90327	1.18108	-2.45814	0.013966	0.0290921	p_Firmicutes;c_Clostridia;o_Clostridiales;f_Ruminococcaceae;g_Faecalibacterium;s_prausnitzii
363029	-1.56958	0.63832	-2.45892	0.0139357	0.0290921	p_Firmicutes;c_Clostridia;o_Clostridiales;f_Lachnospiraceae;g_Blautia;s_
275845	-3.35692	1.36754	-2.45472	0.0140994	0.0292765	p_Firmicutes;c_Bacilli;o_Lactobacillales;f_Lactobacillaceae;g_Lactobacillus;s_
342427	-2.1732	0.889553	-2.44303	0.0145647	0.0301466	p_Firmicutes;c_Clostridia;o_Clostridiales;f_Veillonellaceae;g_Veillonella;s_dispar
4433823	-2.28076	0.939573	-2.42745	0.0152056	0.0313735	p_Bacteroidetes;c_Bacteroidia;o_Bacteroidales;f_Bacteroidaceae;g_Bacteroides;s_fragilis
341460	-1.76474	0.729049	-2.4206	0.0154949	0.0318696	p_Proteobacteria;c_Gammaproteobacteria;o_Pasteurellales;f_Pasteurellaceae;g_Haemophilus;s_
1889556	-1.87416	0.774847	-2.41875	0.0155738	0.0319312	p_Bacteroidetes;c_Bacteroidia;o_Bacteroidales;f_Bacteroidaceae;g_Bacteroides;s_uniformis
3180933	-2.91122	1.20774	-2.41048	0.0159318	0.0325627	p_Bacteroidetes;c_Bacteroidia;o_Bacteroidales;f_Bacteroidaceae;g_Bacteroides;s_ovatus
190309	-1.54628	0.650975	-2.37533	0.0175334	0.0357242	p_Bacteroidetes;c_Bacteroidia;o_Bacteroidales;f_Bacteroidaceae;g_Bacteroides;s_
183207	-2.67111	1.12993	-2.36395	0.0180811	0.0366464	p_Firmicutes;c_Clostridia;o_Clostridiales;f_Ruminococcaceae;g_;s_
574038	-1.64682	0.696743	-2.3636	0.0180984	0.0366464	p_Firmicutes;c_Clostridia;o_Clostridiales;f_Lachnospiraceae;g_;s_
4433947	-2.53328	1.07378	-2.35921	0.018314	0.0369682	p_Bacteroidetes;c_Bacteroidia;o_Bacteroidales;f_Bacteroidaceae;g_Bacteroides;s_
196004	-3.99148	1.69682	-2.35233	0.0186563	0.0375428	p_Firmicutes;c_Clostridia;o_Clostridiales;f_Lachnospiraceae;g_;s_
302746	-2.08595	0.889657	-2.34467	0.019044	0.0382052	p_Firmicutes;c_Clostridia;o_Clostridiales;f_Lachnospiraceae;g_;s_
516966	-1.22083	0.528811	-2.30864	0.0209638	0.0419276	p_Firmicutes;c_Bacilli;o_Lactobacillales;f_Streptococcaceae;g_Streptococcus;s_
3530697	-2.64244	1.1482	-2.30137	0.0213706	0.0426104	p_Firmicutes;c_Clostridia;o_Clostridiales;f_Ruminococcaceae;g_;s_
1952	-1.99911	0.871915	-2.29278	0.0218604	0.0434543	p_Bacteroidetes;c_Bacteroidia;o_Bacteroidales;f_Porphyromonadaceae;g_Parabacteroides;s_
3576174	-2.03247	0.888417	-2.28774	0.0221525	0.043901	p_Firmicutes;c_Clostridia;o_Clostridiales;f_Clostridiaceae;g_;s_
746679	2.85874	1.25048	2.28611	0.022248	0.0439567	p_Proteobacteria;c_Gammaproteobacteria;o_Enterobacteriales;f_Enterobacteriaceae;g_;s_
2801994	-4.42725	1.94952	-2.27095	0.0231502	0.045601	p_Firmicutes;c_Clostridia;o_Clostridiales;f_Veillonellaceae;g_Phascolarctobacterium;s_
511475	1.5429	0.682074	2.26207	0.0236933	0.0465303	p_Firmicutes;c_Bacilli;o_Lactobacillales;f_Streptococcaceae;g_Streptococcus;s_
584241	-1.84307	0.818341	-2.2522	0.0243095	0.0475969	p_Firmicutes;c_Bacilli;o_Lactobacillales;f_Enterococcaceae;g_Enterococcus;s_casseliflavus
