# Supplementary material for: Colonizing multidrug-resistant bacteria and the longitudinal evolution of the intestinal microbiome after liver transplantation
Source: Nat Commun. 2019 Oct 17;10:4715. doi: 10.1038/s41467-019-12633-4 (PMC6797753; doi:10.1038/s41467-019-12633-4)
Supplement: Supplementary file 22 — Supplementary Dataset 19 [file 41467_2019_12633_MOESM22_ESM.xlsx]

## Sheet: Supplementary Data 19
Supplementary Data 19. Significantly differentially abundant gut microbiota across all timepoints in patients with vs. without colonization by Enterobacteriaceae resistant to third-generation cephalosporins (Ceph-RE) at time of sample collection using DESeq2 (p<0.05; FDR/padj<0.05)
Greengenes97 OTUID	log2-FC	lfcSE	stat	p	padj	Taxonomic classification
345362	3.23462	0.336325	9.61755	6.74164e-22	2.23818e-19	p_Proteobacteria;c_Gammaproteobacteria;o_Enterobacteriales;f_Enterobacteriaceae;g_;s_
588216	2.98916	0.311887	9.58411	9.32575e-22	2.23818e-19	p_Proteobacteria;c_Gammaproteobacteria;o_Enterobacteriales;f_Enterobacteriaceae;g_;s_
297057	-4.3666	0.452918	-9.64105	5.36389e-22	2.23818e-19	p_Bacteroidetes;c_Bacteroidia;o_Bacteroidales;f_Bacteroidaceae;g_Bacteroides;s_
518002	3.77449	0.405493	9.30838	1.29792e-20	2.05475e-18	p_Proteobacteria;c_Gammaproteobacteria;o_Enterobacteriales;f_Enterobacteriaceae;g_;s_
581782	4.49263	0.483166	9.29831	1.42691e-20	2.05475e-18	p_Proteobacteria;c_Gammaproteobacteria;o_Enterobacteriales;f_Enterobacteriaceae;g_;s_
813217	3.25592	0.367964	8.84849	8.87145e-19	1.06457e-16	p_Proteobacteria;c_Gammaproteobacteria;o_Enterobacteriales;f_Enterobacteriaceae;g_Klebsiella;s_
4425368	-5.97732	0.679017	-8.80291	1.33311e-18	1.3712e-16	p_Firmicutes;c_Clostridia;o_Clostridiales;f_Veillonellaceae;g_Megasphaera;s_
299267	2.879	0.330537	8.71007	3.03686e-18	2.47587e-16	p_Proteobacteria;c_Gammaproteobacteria;o_Enterobacteriales;f_Enterobacteriaceae;g_;s_
196990	-2.89283	0.332206	-8.70793	3.09484e-18	2.47587e-16	p_Firmicutes;c_Clostridia;o_Clostridiales;f_Lachnospiraceae;g_;s_
3327894	-5.6781	0.65591	-8.65683	4.85077e-18	3.49256e-16	p_Bacteroidetes;c_Bacteroidia;o_Bacteroidales;f_Bacteroidaceae;g_Bacteroides;s_uniformis
144814	3.26665	0.381705	8.55804	1.148e-17	7.51417e-16	p_Proteobacteria;c_Gammaproteobacteria;o_Enterobacteriales;f_Enterobacteriaceae;g_;s_
336228	-4.44514	0.525611	-8.45708	2.74148e-17	1.64489e-15	p_Firmicutes;c_Clostridia;o_Clostridiales;f_Veillonellaceae;g_Dialister;s_
782953	3.65089	0.444787	8.20817	2.24587e-16	1.24387e-14	p_Proteobacteria;c_Gammaproteobacteria;o_Enterobacteriales;f_Enterobacteriaceae;g_;s_
190676	-4.94549	0.63264	-7.81722	5.40009e-15	2.77719e-13	p_Firmicutes;c_Clostridia;o_Clostridiales;f_Ruminococcaceae;g_Oscillospira;s_
179116	-3.55744	0.474413	-7.49861	6.4497e-14	3.09586e-12	p_Firmicutes;c_Clostridia;o_Clostridiales;f_Ruminococcaceae;g_Oscillospira;s_
191999	-2.38401	0.323223	-7.37573	1.63452e-13	7.35536e-12	p_Firmicutes;c_Clostridia;o_Clostridiales;f_Lachnospiraceae;g_;s_
547287	-3.21439	0.443689	-7.2447	4.33401e-13	1.83558e-11	p_Firmicutes;c_Clostridia;o_Clostridiales;f_;g_;s_
124906	-5.63452	0.78104	-7.21413	5.4279e-13	2.17116e-11	p_Firmicutes;c_Clostridia;o_Clostridiales;f_Veillonellaceae;g_Megasphaera;s_
197286	3.17478	0.446898	7.10403	1.21167e-12	4.36353e-11	p_Proteobacteria;c_Gammaproteobacteria;o_Enterobacteriales;f_Enterobacteriaceae;g_;s_
4401580	-3.74384	0.527006	-7.10399	1.21209e-12	4.36353e-11	p_Bacteroidetes;c_Bacteroidia;o_Bacteroidales;f_Bacteroidaceae;g_Bacteroides;s_
564806	-2.25216	0.319252	-7.05447	1.73254e-12	5.94014e-11	p_Firmicutes;c_Clostridia;o_Clostridiales;f_;g_;s_
4420408	-4.4392	0.632784	-7.01534	2.29384e-12	7.5071e-11	p_Bacteroidetes;c_Bacteroidia;o_Bacteroidales;f_Bacteroidaceae;g_Bacteroides;s_
357111	-3.19787	0.458301	-6.97765	3.00148e-12	9.39593e-11	p_Firmicutes;c_Clostridia;o_Clostridiales;f_Lachnospiraceae;g_;s_
357312	-4.05533	0.583244	-6.95306	3.57457e-12	1.07237e-10	p_Firmicutes;c_Clostridia;o_Clostridiales;f_Lachnospiraceae;g_;s_
186521	-2.39309	0.35074	-6.82298	8.91712e-12	2.56813e-10	p_Firmicutes;c_Clostridia;o_Clostridiales;f_Ruminococcaceae;g_;s_
4402960	-2.4108	0.361569	-6.66762	2.59985e-11	7.19959e-10	p_Bacteroidetes;c_Bacteroidia;o_Bacteroidales;f_Bacteroidaceae;g_Bacteroides;s_uniformis
578016	-3.23874	0.492612	-6.57462	4.87767e-11	1.30071e-09	p_Bacteroidetes;c_Bacteroidia;o_Bacteroidales;f_Porphyromonadaceae;g_Parabacteroides;s_distasonis
364048	-2.1285	0.327192	-6.50535	7.75124e-11	1.99318e-09	p_Firmicutes;c_Clostridia;o_Clostridiales;f_Lachnospiraceae;g_Blautia;s_
509416	-2.7233	0.420568	-6.4753	9.46257e-11	2.34933e-09	p_Firmicutes;c_Clostridia;o_Clostridiales;f_;g_;s_
360015	-4.34309	0.673888	-6.44483	1.15729e-10	2.7775e-09	p_Firmicutes;c_Clostridia;o_Clostridiales;f_Lachnospiraceae;g_[Ruminococcus];s_gnavus
4468234	-1.99652	0.318103	-6.27633	3.4665e-10	8.05123e-09	p_Bacteroidetes;c_Bacteroidia;o_Bacteroidales;f_Bacteroidaceae;g_Bacteroides;s_
15728	-2.82017	0.452206	-6.23648	4.47524e-10	1.00693e-08	p_Firmicutes;c_Erysipelotrichi;o_Erysipelotrichales;f_Erysipelotrichaceae;g_Holdemania;s_
2949328	-2.92413	0.483362	-6.04956	1.45246e-09	3.08793e-08	p_Bacteroidetes;c_Bacteroidia;o_Bacteroidales;f_Bacteroidaceae;g_Bacteroides;s_
361702	-4.45464	0.736435	-6.04892	1.45819e-09	3.08793e-08	p_Firmicutes;c_Clostridia;o_Clostridiales;f_Ruminococcaceae;g_Ruminococcus;s_
579608	1.66469	0.275809	6.03568	1.5829e-09	3.25625e-08	p_Firmicutes;c_Bacilli;o_Lactobacillales;f_Streptococcaceae;g_Streptococcus;s_
270094	-2.10423	0.352859	-5.96339	2.47052e-09	4.94103e-08	p_Bacteroidetes;c_Bacteroidia;o_Bacteroidales;f_Bacteroidaceae;g_Bacteroides;s_
1076587	-3.00119	0.503849	-5.95652	2.57668e-09	5.01409e-08	p_Firmicutes;c_Clostridia;o_Clostridiales;f_Lachnospiraceae;g_Dorea;s_formicigenerans
174882	-2.1043	0.365983	-5.74973	8.93843e-09	1.66282e-07	p_Firmicutes;c_Clostridia;o_Clostridiales;f_Lachnospiraceae;g_Blautia;s_producta
331850	-2.37231	0.412688	-5.74844	9.00692e-09	1.66282e-07	p_Firmicutes;c_Clostridia;o_Clostridiales;f_Lachnospiraceae;g_Blautia;s_
342397	-1.81894	0.317615	-5.72688	1.02296e-08	1.84133e-07	p_Firmicutes;c_Clostridia;o_Clostridiales;f_Lachnospiraceae;g_[Ruminococcus];s_gnavus
213885	-2.31679	0.404968	-5.72092	1.05949e-08	1.86056e-07	p_Firmicutes;c_Clostridia;o_Clostridiales;f_Ruminococcaceae;g_Oscillospira;s_
193240	-2.22061	0.389438	-5.7021	1.1834e-08	1.98843e-07	p_Firmicutes;c_Clostridia;o_Clostridiales;f_Ruminococcaceae;g_;s_
173744	-6.01556	1.05508	-5.70151	1.18753e-08	1.98843e-07	p_Firmicutes;c_Clostridia;o_Clostridiales;f_Veillonellaceae;g_Megasphaera;s_
329688	-6.16498	1.09333	-5.63871	1.71327e-08	2.80353e-07	p_Actinobacteria;c_Coriobacteriia;o_Coriobacteriales;f_Coriobacteriaceae;g_Collinsella;s_stercoris
310608	-2.72811	0.489949	-5.56815	2.57459e-08	4.11935e-07	p_Firmicutes;c_Clostridia;o_Clostridiales;f_Lachnospiraceae;g_Dorea;s_
542096	-1.82723	0.330472	-5.52916	3.2176e-08	5.03624e-07	p_Firmicutes;c_Clostridia;o_Clostridiales;f_Lachnospiraceae;g_;s_
189920	-2.05966	0.374978	-5.49274	3.95753e-08	5.9363e-07	p_Bacteroidetes;c_Bacteroidia;o_Bacteroidales;f_Bacteroidaceae;g_Bacteroides;s_
362078	-2.67482	0.486717	-5.49564	3.89294e-08	5.9363e-07	p_Firmicutes;c_Clostridia;o_Clostridiales;f_Ruminococcaceae;g_;s_
361108	-2.69128	0.492123	-5.46872	4.53292e-08	6.66061e-07	p_Firmicutes;c_Clostridia;o_Clostridiales;f_Lachnospiraceae;g_;s_
577406	-3.5165	0.644063	-5.45988	4.76467e-08	6.86112e-07	p_Firmicutes;c_Clostridia;o_Clostridiales;f_Lachnospiraceae;g_Dorea;s_
353149	-2.24839	0.422913	-5.31645	1.05812e-07	1.49382e-06	p_Firmicutes;c_Clostridia;o_Clostridiales;f_Lachnospiraceae;g_;s_
320291	-5.48757	1.03833	-5.28498	1.25716e-07	1.70901e-06	p_Bacteroidetes;c_Bacteroidia;o_Bacteroidales;f_Bacteroidaceae;g_Bacteroides;s_plebeius
325419	-2.56674	0.485677	-5.28486	1.25802e-07	1.70901e-06	p_Firmicutes;c_Clostridia;o_Clostridiales;f_Clostridiaceae;g_;s_
593043	-4.02088	0.764044	-5.26262	1.42015e-07	1.89353e-06	p_Verrucomicrobia;c_Verrucomicrobiae;o_Verrucomicrobiales;f_Verrucomicrobiaceae;g_Akkermansia;s_muciniphila
289709	1.94215	0.370947	5.23567	1.64391e-07	2.15202e-06	p_Proteobacteria;c_Gammaproteobacteria;o_Enterobacteriales;f_Enterobacteriaceae;g_;s_
308907	-2.71021	0.518889	-5.22311	1.75946e-07	2.26217e-06	p_Firmicutes;c_Clostridia;o_Clostridiales;f_Lachnospiraceae;g_Roseburia;s_
180903	-4.11408	0.793006	-5.18796	2.12609e-07	2.68558e-06	p_Firmicutes;c_Clostridia;o_Clostridiales;f_Lachnospiraceae;g_;s_
185186	-2.89547	0.565397	-5.12113	3.03707e-07	3.77015e-06	p_Verrucomicrobia;c_Verrucomicrobiae;o_Verrucomicrobiales;f_Verrucomicrobiaceae;g_Akkermansia;s_muciniphila
2829179	-2.75783	0.539169	-5.11496	3.13805e-07	3.82948e-06	p_Firmicutes;c_Clostridia;o_Clostridiales;f_Veillonellaceae;g_Acidaminococcus;s_
359538	-2.62437	0.517213	-5.07406	3.89411e-07	4.59633e-06	p_Bacteroidetes;c_Bacteroidia;o_Bacteroidales;f_Bacteroidaceae;g_Bacteroides;s_
175750	-1.58038	0.31128	-5.07703	3.83378e-07	4.59633e-06	p_Firmicutes;c_Clostridia;o_Clostridiales;f_Lachnospiraceae;g_;s_
577294	-3.27781	0.648865	-5.0516	4.3813e-07	5.08796e-06	p_Bacteroidetes;c_Bacteroidia;o_Bacteroidales;f_Porphyromonadaceae;g_Parabacteroides;s_distasonis
558444	-2.26171	0.448773	-5.03977	4.66084e-07	5.32667e-06	p_Firmicutes;c_Clostridia;o_Clostridiales;f_Ruminococcaceae;g_;s_
4460021	3.23157	0.643577	5.02126	5.13326e-07	5.77491e-06	p_Firmicutes;c_Clostridia;o_Clostridiales;f_Ruminococcaceae;g_Ruminococcus;s_
364824	-1.96899	0.395937	-4.97299	6.59279e-07	7.30278e-06	p_Firmicutes;c_Clostridia;o_Clostridiales;f_Lachnospiraceae;g_Blautia;s_obeum
570049	-2.43031	0.490162	-4.95817	7.11598e-07	7.76288e-06	p_Firmicutes;c_Clostridia;o_Clostridiales;f_Lachnospiraceae;g_;s_
193233	-1.93145	0.391909	-4.92832	8.29407e-07	8.91304e-06	p_Bacteroidetes;c_Bacteroidia;o_Bacteroidales;f_Bacteroidaceae;g_Bacteroides;s_
825808	-3.16043	0.643018	-4.91499	8.87877e-07	9.2648e-06	p_Actinobacteria;c_Actinobacteria;o_Bifidobacteriales;f_Bifidobacteriaceae;g_Bifidobacterium;s_
347382	-1.92141	0.390918	-4.91512	8.87284e-07	9.2648e-06	p_Firmicutes;c_Clostridia;o_Clostridiales;f_Lachnospiraceae;g_;s_
574038	-1.91099	0.392616	-4.86734	1.1311e-06	1.16342e-05	p_Firmicutes;c_Clostridia;o_Clostridiales;f_Lachnospiraceae;g_;s_
365735	-2.96708	0.613847	-4.83357	1.34104e-06	1.35993e-05	p_Firmicutes;c_Clostridia;o_Clostridiales;f_Lachnospiraceae;g_Blautia;s_producta
4449054	-2.5737	0.534122	-4.81856	1.44596e-06	1.44596e-05	p_Bacteroidetes;c_Bacteroidia;o_Bacteroidales;f_Bacteroidaceae;g_Bacteroides;s_
2979308	-2.22274	0.462595	-4.80494	1.54799e-06	1.52678e-05	p_Firmicutes;c_Clostridia;o_Clostridiales;f_Ruminococcaceae;g_Ruminococcus;s_
191975	-4.59323	0.957448	-4.79736	1.60768e-06	1.56423e-05	p_Firmicutes;c_Clostridia;o_Clostridiales;f_Eubacteriaceae;g_Pseudoramibacter_Eubacterium;s_
185420	-2.94564	0.61464	-4.79246	1.64746e-06	1.58156e-05	p_Bacteroidetes;c_Bacteroidia;o_Bacteroidales;f_Bacteroidaceae;g_Bacteroides;s_
3154070	-1.92105	0.403026	-4.76657	1.87389e-06	1.77526e-05	p_Bacteroidetes;c_Bacteroidia;o_Bacteroidales;f_Bacteroidaceae;g_Bacteroides;s_
338757	-4.27127	0.896979	-4.76185	1.9183e-06	1.79373e-05	p_Firmicutes;c_Bacilli;o_Lactobacillales;f_Lactobacillaceae;g_Lactobacillus;s_mucosae
203579	2.81246	0.602195	4.67034	3.007e-06	2.77548e-05	p_Proteobacteria;c_Gammaproteobacteria;o_Enterobacteriales;f_Enterobacteriaceae;g_;s_
365536	-2.37599	0.509025	-4.66774	3.04532e-06	2.77548e-05	p_Firmicutes;c_Clostridia;o_Clostridiales;f_Ruminococcaceae;g_Oscillospira;s_
357046	-2.25575	0.484727	-4.65366	3.26091e-06	2.93482e-05	p_Bacteroidetes;c_Bacteroidia;o_Bacteroidales;f_Rikenellaceae;g_;s_
4463892	-1.64151	0.354511	-4.63034	3.65058e-06	3.24496e-05	p_Bacteroidetes;c_Bacteroidia;o_Bacteroidales;f_Bacteroidaceae;g_Bacteroides;s_
581021	1.96119	0.427015	4.59279	4.37366e-06	3.84029e-05	p_Proteobacteria;c_Gammaproteobacteria;o_Enterobacteriales;f_Enterobacteriaceae;g_;s_
363794	-1.99934	0.437002	-4.57513	4.75917e-06	4.12843e-05	p_Actinobacteria;c_Coriobacteriia;o_Coriobacteriales;f_Coriobacteriaceae;g_Collinsella;s_aerofaciens
350277	-1.68244	0.370533	-4.54059	5.60959e-06	4.77629e-05	p_Bacteroidetes;c_Bacteroidia;o_Bacteroidales;f_Bacteroidaceae;g_Bacteroides;s_uniformis
1504042	-1.75312	0.386193	-4.5395	5.63868e-06	4.77629e-05	p_Firmicutes;c_Clostridia;o_Clostridiales;f_Ruminococcaceae;g_Oscillospira;s_
4433823	-2.45382	0.541656	-4.53022	5.89212e-06	4.93294e-05	p_Bacteroidetes;c_Bacteroidia;o_Bacteroidales;f_Bacteroidaceae;g_Bacteroides;s_fragilis
2497335	-2.63611	0.582544	-4.52518	6.03453e-06	4.99409e-05	p_Bacteroidetes;c_Bacteroidia;o_Bacteroidales;f_Porphyromonadaceae;g_Parabacteroides;s_distasonis
967427	-1.28644	0.286441	-4.49112	7.08489e-06	5.79673e-05	p_Firmicutes;c_Bacilli;o_Lactobacillales;f_Streptococcaceae;g_Streptococcus;s_
180082	-1.81061	0.403693	-4.48511	7.28757e-06	5.89556e-05	p_Bacteroidetes;c_Bacteroidia;o_Bacteroidales;f_Porphyromonadaceae;g_Parabacteroides;s_
560336	-1.73648	0.391082	-4.4402	8.98738e-06	7.18991e-05	p_Bacteroidetes;c_Bacteroidia;o_Bacteroidales;f_Bacteroidaceae;g_Bacteroides;s_
4358723	-1.70173	0.384646	-4.42416	9.68195e-06	7.56452e-05	p_Bacteroidetes;c_Bacteroidia;o_Bacteroidales;f_Bacteroidaceae;g_Bacteroides;s_
331150	-3.61654	0.818041	-4.42098	9.82535e-06	7.56452e-05	p_Firmicutes;c_Clostridia;o_Clostridiales;f_Lachnospiraceae;g_;s_
359158	-1.92599	0.435758	-4.41987	9.87591e-06	7.56452e-05	p_Firmicutes;c_Clostridia;o_Clostridiales;f_Lachnospiraceae;g_;s_
330989	-1.46589	0.331512	-4.42182	9.78717e-06	7.56452e-05	p_Firmicutes;c_Clostridia;o_Clostridiales;f_Lachnospiraceae;g_Blautia;s_producta
195839	-2.94346	0.669887	-4.39396	1.11304e-05	8.43565e-05	p_Firmicutes;c_Clostridia;o_Clostridiales;f_;g_;s_
339599	-2.35517	0.539844	-4.36269	1.2847e-05	9.63527e-05	p_Bacteroidetes;c_Bacteroidia;o_Bacteroidales;f_Bacteroidaceae;g_Bacteroides;s_fragilis
572750	1.83374	0.421709	4.34834	1.37169e-05	0.000101816	p_Proteobacteria;c_Gammaproteobacteria;o_Enterobacteriales;f_Enterobacteriaceae;g_Trabulsiella;s_
210269	3.36456	0.779068	4.3187	1.56949e-05	0.00011531	p_Proteobacteria;c_Gammaproteobacteria;o_Enterobacteriales;f_Enterobacteriaceae;g_Enterobacter;s_cloacae
182052	-2.83016	0.656275	-4.31245	1.61454e-05	0.000117421	p_Bacteroidetes;c_Bacteroidia;o_Bacteroidales;f_Bacteroidaceae;g_Bacteroides;s_
696563	-1.66917	0.387976	-4.30225	1.69072e-05	0.000121732	p_Firmicutes;c_Clostridia;o_Clostridiales;f_Lachnospiraceae;g_Blautia;s_producta
4401375	-1.86003	0.43455	-4.28036	1.86594e-05	0.000133017	p_Bacteroidetes;c_Bacteroidia;o_Bacteroidales;f_Bacteroidaceae;g_Bacteroides;s_uniformis
528421	2.39067	0.559228	4.27495	1.91184e-05	0.000134954	p_Proteobacteria;c_Gammaproteobacteria;o_Enterobacteriales;f_Enterobacteriaceae;g_;s_
355291	-2.96926	0.696913	-4.26059	2.03887e-05	0.000142523	p_Bacteroidetes;c_Bacteroidia;o_Bacteroidales;f_Bacteroidaceae;g_Bacteroides;s_
514996	-2.00254	0.470491	-4.25628	2.07854e-05	0.000143899	p_Firmicutes;c_Clostridia;o_Clostridiales;f_Lachnospiraceae;g_;s_
183651	-2.05028	0.482996	-4.24491	2.18681e-05	0.000149952	p_Firmicutes;c_Clostridia;o_Clostridiales;f_Lachnospiraceae;g_Blautia;s_
553611	-2.07292	0.489317	-4.23636	2.27176e-05	0.000154308	p_Actinobacteria;c_Actinobacteria;o_Bifidobacteriales;f_Bifidobacteriaceae;g_Bifidobacterium;s_
192684	-1.81391	0.433845	-4.181	2.90224e-05	0.000195291	p_Bacteroidetes;c_Bacteroidia;o_Bacteroidales;f_Bacteroidaceae;g_Bacteroides;s_
4435402	-4.71238	1.14136	-4.12873	3.64779e-05	0.000243186	p_Firmicutes;c_Clostridia;o_Clostridiales;f_Veillonellaceae;g_Megasphaera;s_
336012	-1.64675	0.399768	-4.11927	3.80068e-05	0.000251054	p_Bacteroidetes;c_Bacteroidia;o_Bacteroidales;f_Bacteroidaceae;g_Bacteroides;s_
365496	-3.48055	0.846997	-4.10927	3.96903e-05	0.000259616	p_Bacteroidetes;c_Bacteroidia;o_Bacteroidales;f_Bacteroidaceae;g_Bacteroides;s_plebeius
174755	-2.0941	0.509843	-4.10734	4.00242e-05	0.000259616	p_Actinobacteria;c_Coriobacteriia;o_Coriobacteriales;f_Coriobacteriaceae;g_Collinsella;s_aerofaciens
195157	-1.66803	0.408965	-4.07866	4.52965e-05	0.000291192	p_Bacteroidetes;c_Bacteroidia;o_Bacteroidales;f_Bacteroidaceae;g_Bacteroides;s_
4393532	-1.39294	0.342821	-4.06318	4.84091e-05	0.000305924	p_Actinobacteria;c_Coriobacteriia;o_Coriobacteriales;f_Coriobacteriaceae;g_Eggerthella;s_lenta
1860112	-1.53969	0.37895	-4.06304	4.8438e-05	0.000305924	p_Firmicutes;c_Clostridia;o_Clostridiales;f_Lachnospiraceae;g_;s_
132041	-2.68794	0.66554	-4.03874	5.37396e-05	0.000335918	p_Actinobacteria;c_Actinobacteria;o_Bifidobacteriales;f_Bifidobacteriaceae;g_Bifidobacterium;s_
192963	-3.61965	0.897049	-4.03507	5.45867e-05	0.000335918	p_Verrucomicrobia;c_Verrucomicrobiae;o_Verrucomicrobiales;f_Verrucomicrobiaceae;g_Akkermansia;s_muciniphila
4315958	-1.42502	0.352989	-4.03702	5.41339e-05	0.000335918	p_Firmicutes;c_Bacilli;o_Lactobacillales;f_Streptococcaceae;g_Streptococcus;s_
3180933	-2.78789	0.691739	-4.03026	5.57144e-05	0.000339952	p_Bacteroidetes;c_Bacteroidia;o_Bacteroidales;f_Bacteroidaceae;g_Bacteroides;s_ovatus
4278525	-1.8532	0.460806	-4.02164	5.77938e-05	0.000346349	p_Bacteroidetes;c_Bacteroidia;o_Bacteroidales;f_Bacteroidaceae;g_Bacteroides;s_
564140	-1.65436	0.411535	-4.01997	5.82058e-05	0.000346349	p_Bacteroidetes;c_Bacteroidia;o_Bacteroidales;f_Porphyromonadaceae;g_Parabacteroides;s_distasonis
177670	-2.27656	0.566271	-4.02026	5.81343e-05	0.000346349	p_Firmicutes;c_Clostridia;o_Clostridiales;f_Lachnospiraceae;g_;s_
187324	-2.18519	0.547123	-3.99397	6.49749e-05	0.000383459	p_Bacteroidetes;c_Bacteroidia;o_Bacteroidales;f_Bacteroidaceae;g_Bacteroides;s_caccae
193591	-3.84266	0.963574	-3.98792	6.66546e-05	0.000390173	p_Bacteroidetes;c_Bacteroidia;o_Bacteroidales;f_Bacteroidaceae;g_Bacteroides;s_
308598	-1.42413	0.357298	-3.98582	6.7248e-05	0.000390472	p_Bacteroidetes;c_Bacteroidia;o_Bacteroidales;f_Bacteroidaceae;g_Bacteroides;s_ovatus
3864823	-3.39433	0.853335	-3.97772	6.95785e-05	0.000400772	p_Firmicutes;c_Clostridia;o_Clostridiales;f_Veillonellaceae;g_Veillonella;s_dispar
215269	-3.00845	0.757888	-3.96952	7.20178e-05	0.00041153	p_Firmicutes;c_Clostridia;o_Clostridiales;f_Ruminococcaceae;g_;s_
2801994	-4.481	1.13053	-3.96363	7.38176e-05	0.000418494	p_Firmicutes;c_Clostridia;o_Clostridiales;f_Veillonellaceae;g_Phascolarctobacterium;s_
563086	-2.59539	0.655229	-3.96104	7.46244e-05	0.000419763	p_Firmicutes;c_Clostridia;o_Clostridiales;f_Lachnospiraceae;g_[Ruminococcus];s_
310301	3.66876	0.931936	3.93671	8.26078e-05	0.000461067	p_Firmicutes;c_Clostridia;o_Clostridiales;f_Ruminococcaceae;g_Faecalibacterium;s_prausnitzii
4301298	-3.93854	1.00176	-3.93162	8.43739e-05	0.000467302	p_Bacteroidetes;c_Bacteroidia;o_Bacteroidales;f_Bacteroidaceae;g_Bacteroides;s_
4387250	-1.40604	0.359979	-3.9059	9.38739e-05	0.000515948	p_Bacteroidetes;c_Bacteroidia;o_Bacteroidales;f_Bacteroidaceae;g_Bacteroides;s_ovatus
362539	-1.24095	0.318136	-3.90068	9.5921e-05	0.000523206	p_Firmicutes;c_Clostridia;o_Clostridiales;f_Lachnospiraceae;g_;s_
193876	-2.51397	0.647261	-3.88401	0.000102746	0.000556221	p_Firmicutes;c_Clostridia;o_Clostridiales;f_Lachnospiraceae;g_Dorea;s_
4454025	-1.41265	0.36612	-3.85843	0.000114116	0.00061316	p_Firmicutes;c_Clostridia;o_Clostridiales;f_Lachnospiraceae;g_;s_
368615	-2.32118	0.607464	-3.82109	0.000132861	0.000708591	p_Firmicutes;c_Clostridia;o_Clostridiales;f_;g_;s_
3562626	-4.8358	1.27285	-3.79919	0.000145167	0.000766855	p_Bacteroidetes;c_Bacteroidia;o_Bacteroidales;f_Bacteroidaceae;g_Bacteroides;s_
185405	-2.65389	0.698773	-3.79792	0.000145916	0.000766855	p_Firmicutes;c_Clostridia;o_Clostridiales;f_Lachnospiraceae;g_;s_
182157	-1.53805	0.407529	-3.7741	0.000160589	0.000833268	p_Bacteroidetes;c_Bacteroidia;o_Bacteroidales;f_Bacteroidaceae;g_Bacteroides;s_
176323	-3.01632	0.799307	-3.77366	0.000160867	0.000833268	p_Firmicutes;c_Clostridia;o_Clostridiales;f_;g_;s_
1089121	-1.02365	0.27143	-3.77131	0.000162395	0.000835174	p_Actinobacteria;c_Actinobacteria;o_Actinomycetales;f_Actinomycetaceae;g_Actinomyces;s_
331697	1.60843	0.426926	3.76747	0.000164913	0.000837477	p_Proteobacteria;c_Gammaproteobacteria;o_Enterobacteriales;f_Enterobacteriaceae;g_;s_
511475	1.42917	0.379385	3.76708	0.000165169	0.000837477	p_Firmicutes;c_Bacilli;o_Lactobacillales;f_Streptococcaceae;g_Streptococcus;s_
2724175	-1.53832	0.409596	-3.7557	0.000172859	0.000870339	p_Firmicutes;c_Clostridia;o_Clostridiales;f_Lachnospiraceae;g_;s_
2943548	-1.92522	0.513208	-3.75135	0.000175885	0.000879426	p_Firmicutes;c_Clostridia;o_Clostridiales;f_Ruminococcaceae;g_Ruminococcus;s_
193279	-2.14206	0.571455	-3.74844	0.000177941	0.000883568	p_Actinobacteria;c_Coriobacteriia;o_Coriobacteriales;f_Coriobacteriaceae;g_Adlercreutzia;s_
366797	-1.05516	0.281735	-3.74523	0.000180232	0.000888816	p_Firmicutes;c_Clostridia;o_Clostridiales;f_Lachnospiraceae;g_;s_
358944	-3.27367	0.875862	-3.73766	0.000185744	0.000909767	p_Firmicutes;c_Clostridia;o_Clostridiales;f_;g_;s_
345322	-2.23136	0.599604	-3.72138	0.000198135	0.000963898	p_Firmicutes;c_Clostridia;o_Clostridiales;f_Clostridiaceae;g_SMB53;s_
574689	-2.7995	0.756471	-3.70073	0.000214981	0.00103884	p_Firmicutes;c_Clostridia;o_Clostridiales;f_Lachnospiraceae;g_;s_
315517	-2.37589	0.642618	-3.69721	0.000217984	0.00104632	p_Firmicutes;c_Clostridia;o_Clostridiales;f_Lachnospiraceae;g_Blautia;s_
687940	4.49935	1.22371	3.67681	0.000236169	0.00111869	p_Proteobacteria;c_Gammaproteobacteria;o_Enterobacteriales;f_Enterobacteriaceae;g_Enterobacter;s_arachidis
332929	-1.43858	0.391193	-3.67743	0.000235599	0.00111869	p_Firmicutes;c_Clostridia;o_Clostridiales;f_Ruminococcaceae;g_;s_
4448492	-2.42983	0.664185	-3.65836	0.000253834	0.00119452	p_Firmicutes;c_Clostridia;o_Clostridiales;f_Lachnospiraceae;g_;s_
175535	-1.72531	0.472026	-3.65512	0.000257063	0.00120185	p_Bacteroidetes;c_Bacteroidia;o_Bacteroidales;f_Bacteroidaceae;g_Bacteroides;s_
366451	1.67124	0.461968	3.61766	0.000297281	0.00138092	p_Proteobacteria;c_Gammaproteobacteria;o_Enterobacteriales;f_Enterobacteriaceae;g_;s_
2237211	-3.54844	0.987813	-3.59222	0.000327874	0.00151326	p_Bacteroidetes;c_Bacteroidia;o_Bacteroidales;f_Bacteroidaceae;g_Bacteroides;s_
1889556	-1.59262	0.443922	-3.58761	0.000333717	0.00153042	p_Bacteroidetes;c_Bacteroidia;o_Bacteroidales;f_Bacteroidaceae;g_Bacteroides;s_uniformis
591635	-1.22753	0.342382	-3.58525	0.000336754	0.00153458	p_Firmicutes;c_Clostridia;o_Clostridiales;f_Ruminococcaceae;g_Ruminococcus;s_
287508	-4.16026	1.17347	-3.54525	0.000392238	0.00176776	p_Actinobacteria;c_Coriobacteriia;o_Coriobacteriales;f_Coriobacteriaceae;g_Slackia;s_
329313	-1.72141	0.485608	-3.54485	0.000392835	0.00176776	p_Firmicutes;c_Clostridia;o_Clostridiales;f_Lachnospiraceae;g_;s_
4310208	1.24293	0.352402	3.52702	0.000420267	0.00187946	p_Firmicutes;c_Clostridia;o_Clostridiales;f_Veillonellaceae;g_Veillonella;s_dispar
456774	-1.81973	0.517384	-3.51717	0.000436174	0.00193197	p_Firmicutes;c_Clostridia;o_Clostridiales;f_Lachnospiraceae;g_Coprococcus;s_
3175741	-1.33121	0.378568	-3.51644	0.000437377	0.00193197	p_Firmicutes;c_Clostridia;o_Clostridiales;f_Lachnospiraceae;g_;s_
365385	-2.61969	0.746798	-3.50789	0.000451672	0.00198295	p_Actinobacteria;c_Actinobacteria;o_Bifidobacteriales;f_Bifidobacteriaceae;g_Bifidobacterium;s_bifidum
315391	-2.6629	0.761835	-3.49537	0.000473404	0.00206576	p_Firmicutes;c_Clostridia;o_Clostridiales;f_Ruminococcaceae;g_Faecalibacterium;s_prausnitzii
337379	-3.20197	0.923877	-3.4658	0.000528662	0.00229299	p_Firmicutes;c_Clostridia;o_Clostridiales;f_Clostridiaceae;g_;s_
368338	-2.24011	0.647763	-3.45822	0.000543751	0.00234431	p_Firmicutes;c_Clostridia;o_Clostridiales;f_;g_;s_
4357712	-1.31699	0.381202	-3.45484	0.000550624	0.00235913	p_Bacteroidetes;c_Bacteroidia;o_Bacteroidales;f_Bacteroidaceae;g_Bacteroides;s_
328105	-1.35672	0.392874	-3.45332	0.000553741	0.00235913	p_Firmicutes;c_Clostridia;o_Clostridiales;f_Lachnospiraceae;g_;s_
3449122	-1.73188	0.502659	-3.44544	0.000570134	0.00241468	p_Firmicutes;c_Bacilli;o_Lactobacillales;f_Streptococcaceae;g_Streptococcus;s_
329096	2.52039	0.732034	3.443	0.000575308	0.00242235	p_Proteobacteria;c_Gammaproteobacteria;o_Enterobacteriales;f_Enterobacteriaceae;g_;s_
183439	-2.92276	0.855154	-3.41782	0.000631246	0.00262752	p_Firmicutes;c_Clostridia;o_Clostridiales;f_Ruminococcaceae;g_;s_
187469	-3.45838	1.01188	-3.41778	0.000631335	0.00262752	p_Firmicutes;c_Clostridia;o_Clostridiales;f_Ruminococcaceae;g_;s_
2683271	-1.47339	0.431963	-3.41092	0.000647441	0.00267907	p_Firmicutes;c_Clostridia;o_Clostridiales;f_Lachnospiraceae;g_[Ruminococcus];s_gnavus
182506	-1.02548	0.302193	-3.39346	0.000690148	0.00283946	p_Firmicutes;c_Clostridia;o_Clostridiales;f_Lachnospiraceae;g_[Ruminococcus];s_gnavus
332846	-1.4391	0.426002	-3.37815	0.000729758	0.00298537	p_Firmicutes;c_Clostridia;o_Clostridiales;f_Lachnospiraceae;g_Coprococcus;s_
280706	2.39486	0.70952	3.37532	0.000737287	0.0029887	p_Proteobacteria;c_Gammaproteobacteria;o_Enterobacteriales;f_Enterobacteriaceae;g_Citrobacter;s_
195270	-2.02098	0.598857	-3.37473	0.000738874	0.0029887	p_Firmicutes;c_Clostridia;o_Clostridiales;f_Ruminococcaceae;g_;s_
4455163	-1.20927	0.360441	-3.35497	0.000793739	0.00315742	p_Bacteroidetes;c_Bacteroidia;o_Bacteroidales;f_Bacteroidaceae;g_Bacteroides;s_
198449	-1.51566	0.451409	-3.35761	0.000786195	0.00315742	p_Bacteroidetes;c_Bacteroidia;o_Bacteroidales;f_Bacteroidaceae;g_Bacteroides;s_
846127	-4.19616	1.25054	-3.35547	0.000792291	0.00315742	p_Bacteroidetes;c_Bacteroidia;o_Bacteroidales;f_Porphyromonadaceae;g_Parabacteroides;s_
2198356	-1.27411	0.38057	-3.34791	0.000814242	0.00322118	p_Bacteroidetes;c_Bacteroidia;o_Bacteroidales;f_Bacteroidaceae;g_Bacteroides;s_
1132942	-2.31084	0.69105	-3.34396	0.000825926	0.00323188	p_Firmicutes;c_Clostridia;o_Clostridiales;f_Ruminococcaceae;g_Butyricicoccus;s_pullicaecorum
147702	-1.79166	0.535582	-3.34525	0.000822072	0.00323188	p_Firmicutes;c_Clostridia;o_Clostridiales;f_Ruminococcaceae;g_Faecalibacterium;s_prausnitzii
533969	-1.08922	0.326486	-3.3362	0.000849333	0.00330551	p_Firmicutes;c_Clostridia;o_Clostridiales;f_Lachnospiraceae;g_;s_
4256470	-1.30398	0.391108	-3.33408	0.000855817	0.00331284	p_Bacteroidetes;c_Bacteroidia;o_Bacteroidales;f_Bacteroidaceae;g_Bacteroides;s_ovatus
167950	2.09304	0.628174	3.33195	0.000862409	0.00332051	p_Proteobacteria;c_Gammaproteobacteria;o_Enterobacteriales;f_Enterobacteriaceae;g_Citrobacter;s_
537661	-1.70797	0.513147	-3.32842	0.000873392	0.00334491	p_Firmicutes;c_Clostridia;o_Clostridiales;f_Lachnospiraceae;g_;s_
182723	-3.9499	1.19053	-3.31777	0.000907394	0.00345674	p_Firmicutes;c_Clostridia;o_Clostridiales;f_Lachnospiraceae;g_;s_
246930	-3.89144	1.17581	-3.30957	0.000934377	0.0035408	p_Firmicutes;c_Clostridia;o_Clostridiales;f_Veillonellaceae;g_Dialister;s_
3997242	-1.16218	0.35145	-3.30681	0.000943647	0.0035572	p_Bacteroidetes;c_Bacteroidia;o_Bacteroidales;f_Bacteroidaceae;g_Bacteroides;s_
2201995	-2.88571	0.876994	-3.29045	0.00100026	0.00375096	p_Proteobacteria;c_Betaproteobacteria;o_Burkholderiales;f_Alcaligenaceae;g_Sutterella;s_
311961	-1.24921	0.380673	-3.2816	0.00103221	0.00385074	p_Firmicutes;c_Clostridia;o_Clostridiales;f_Ruminococcaceae;g_Anaerotruncus;s_
183662	-1.51392	0.46156	-3.28	0.00103807	0.00385262	p_Bacteroidetes;c_Bacteroidia;o_Bacteroidales;f_Bacteroidaceae;g_Bacteroides;s_
358410	2.4817	0.759276	3.26851	0.00108114	0.00397153	p_Firmicutes;c_Clostridia;o_Clostridiales;f_Ruminococcaceae;g_;s_
346738	-3.05692	0.935022	-3.26936	0.00107791	0.00397153	p_Firmicutes;c_Clostridia;o_Clostridiales;f_Lachnospiraceae;g_Blautia;s_
4352747	-1.52941	0.468551	-3.26412	0.00109804	0.00401314	p_Bacteroidetes;c_Bacteroidia;o_Bacteroidales;f_Bacteroidaceae;g_Bacteroides;s_ovatus
342427	-1.66444	0.510456	-3.26069	0.0011114	0.00404144	p_Firmicutes;c_Clostridia;o_Clostridiales;f_Veillonellaceae;g_Veillonella;s_dispar
361727	-2.29733	0.706443	-3.25197	0.00114608	0.00414661	p_Firmicutes;c_Clostridia;o_Clostridiales;f_;g_;s_
2283112	-1.40565	0.435016	-3.23125	0.00123249	0.00443697	p_Firmicutes;c_Clostridia;o_Clostridiales;f_Ruminococcaceae;g_;s_
2066056	-3.24844	1.00677	-3.22658	0.00125278	0.00448756	p_Firmicutes;c_Clostridia;o_Clostridiales;f_Ruminococcaceae;g_;s_
359520	-3.26638	1.0192	-3.20485	0.00135133	0.00481661	p_Firmicutes;c_Clostridia;o_Clostridiales;f_Lachnospiraceae;g_Blautia;s_
2670715	3.04476	0.951715	3.19924	0.00137792	0.0048872	p_Firmicutes;c_Clostridia;o_Clostridiales;f_Clostridiaceae;g_Clostridium;s_
583117	-1.22758	0.387297	-3.1696	0.00152649	0.00538763	p_Bacteroidetes;c_Bacteroidia;o_Bacteroidales;f_Bacteroidaceae;g_Bacteroides;s_
347529	-2.21013	0.705722	-3.13172	0.00173783	0.0061036	p_Firmicutes;c_Bacilli;o_Turicibacterales;f_Turicibacteraceae;g_Turicibacter;s_
215670	-2.15857	0.691831	-3.12009	0.00180798	0.00631916	p_Bacteroidetes;c_Bacteroidia;o_Bacteroidales;f_Prevotellaceae;g_Prevotella;s_copri
185836	-3.31964	1.06679	-3.11181	0.00185944	0.00646763	p_Firmicutes;c_Clostridia;o_Clostridiales;f_Lachnospiraceae;g_Blautia;s_
4406684	-2.66845	0.85844	-3.10848	0.00188051	0.00650947	p_Bacteroidetes;c_Bacteroidia;o_Bacteroidales;f_Prevotellaceae;g_Prevotella;s_copri
195757	-1.99309	0.64201	-3.10446	0.00190628	0.00656709	p_Firmicutes;c_Clostridia;o_Clostridiales;f_Ruminococcaceae;g_;s_
583974	-1.13788	0.366769	-3.10244	0.00191935	0.00658063	p_Firmicutes;c_Clostridia;o_Clostridiales;f_Lachnospiraceae;g_;s_
188674	-1.41407	0.45729	-3.09228	0.00198627	0.0067778	p_Firmicutes;c_Clostridia;o_Clostridiales;f_Lachnospiraceae;g_[Ruminococcus];s_gnavus
3138798	-1.42265	0.462088	-3.07875	0.00207874	0.00705986	p_Firmicutes;c_Clostridia;o_Clostridiales;f_Veillonellaceae;g_Phascolarctobacterium;s_
802262	1.13205	0.368723	3.07019	0.00213923	0.00719743	p_Firmicutes;c_Bacilli;o_Lactobacillales;f_Streptococcaceae;g_Streptococcus;s_
358939	-0.91813	0.299018	-3.07048	0.00213712	0.00719743	p_Firmicutes;c_Clostridia;o_Clostridiales;f_Lachnospiraceae;g_;s_
189384	-2.83238	0.924534	-3.06358	0.00218706	0.00732412	p_Bacteroidetes;c_Bacteroidia;o_Bacteroidales;f_Bacteroidaceae;g_Bacteroides;s_
503315	-1.78106	0.583018	-3.05489	0.00225144	0.00747021	p_Firmicutes;c_Clostridia;o_Clostridiales;f_[Tissierellaceae];g_Finegoldia;s_
292735	-0.982268	0.321414	-3.05608	0.00224248	0.00747021	p_Firmicutes;c_Clostridia;o_Clostridiales;f_Lachnospiraceae;g_Blautia;s_
196004	-3.00145	0.983324	-3.05235	0.00227059	0.00749921	p_Firmicutes;c_Clostridia;o_Clostridiales;f_Lachnospiraceae;g_;s_
198945	-1.51587	0.497974	-3.04408	0.00233396	0.00767331	p_Firmicutes;c_Clostridia;o_Clostridiales;f_Lachnospiraceae;g_;s_
314095	-1.85942	0.611561	-3.04045	0.00236221	0.00769365	p_Firmicutes;c_Clostridia;o_Clostridiales;f_Lachnospiraceae;g_Lachnospira;s_
344430	-1.46583	0.482219	-3.03977	0.00236762	0.00769365	p_Firmicutes;c_Clostridia;o_Clostridiales;f_Ruminococcaceae;g_Faecalibacterium;s_prausnitzii
4475758	1.16386	0.382953	3.03918	0.00237221	0.00769365	p_Firmicutes;c_Clostridia;o_Clostridiales;f_Veillonellaceae;g_Veillonella;s_dispar
583500	-2.37815	0.783963	-3.0335	0.00241736	0.00780493	p_Firmicutes;c_Clostridia;o_Clostridiales;f_Lachnospiraceae;g_Dorea;s_
4386507	-2.30367	0.760518	-3.02908	0.00245301	0.00787088	p_Bacteroidetes;c_Bacteroidia;o_Bacteroidales;f_Bacteroidaceae;g_Bacteroides;s_fragilis
4381430	-1.45002	0.478829	-3.02826	0.00245965	0.00787088	p_Firmicutes;c_Clostridia;o_Clostridiales;f_Ruminococcaceae;g_Faecalibacterium;s_prausnitzii
174493	-1.18397	0.391291	-3.02581	0.00247966	0.00789981	p_Firmicutes;c_Clostridia;o_Clostridiales;f_Ruminococcaceae;g_;s_
2658061	-2.75693	0.912944	-3.01983	0.00252918	0.00802208	p_Bacteroidetes;c_Bacteroidia;o_Bacteroidales;f_Bacteroidaceae;g_Bacteroides;s_
3014082	-1.42502	0.472175	-3.01798	0.00254464	0.00803569	p_Firmicutes;c_Clostridia;o_Clostridiales;f_Lachnospiraceae;g_Blautia;s_
338992	-2.44074	0.814289	-2.99739	0.00272305	0.00856156	p_Firmicutes;c_Clostridia;o_Clostridiales;f_Lachnospiraceae;g_;s_
188113	-2.25575	0.75593	-2.98407	0.00284439	0.00890417	p_Bacteroidetes;c_Bacteroidia;o_Bacteroidales;f_Bacteroidaceae;g_Bacteroides;s_
866280	-0.914501	0.306773	-2.98104	0.00287275	0.00895404	p_Actinobacteria;c_Actinobacteria;o_Actinomycetales;f_Micrococcaceae;g_Rothia;s_mucilaginosa
197072	-1.14419	0.38574	-2.96622	0.00301487	0.00935649	p_Bacteroidetes;c_Bacteroidia;o_Bacteroidales;f_Bacteroidaceae;g_Bacteroides;s_uniformis
361722	-1.12163	0.378775	-2.9612	0.00306448	0.00946963	p_Firmicutes;c_Clostridia;o_Clostridiales;f_Ruminococcaceae;g_Faecalibacterium;s_prausnitzii
572476	-1.17718	0.397907	-2.95842	0.00309218	0.0094946	p_Bacteroidetes;c_Bacteroidia;o_Bacteroidales;f_Bacteroidaceae;g_Bacteroides;s_uniformis
297648	-1.84688	0.624421	-2.95775	0.00309893	0.0094946	p_Firmicutes;c_Clostridia;o_Clostridiales;f_;g_;s_
4033995	-2.45696	0.832066	-2.95284	0.00314866	0.00960608	p_Firmicutes;c_Clostridia;o_Clostridiales;f_Veillonellaceae;g_;s_
190309	-1.0875	0.370985	-2.93139	0.0033745	0.0102517	p_Bacteroidetes;c_Bacteroidia;o_Bacteroidales;f_Bacteroidaceae;g_Bacteroides;s_
4393962	-1.24892	0.426872	-2.92573	0.00343644	0.010362	p_TM7;c_TM7-3;o_;f_;g_;s_
4446943	-1.24027	0.423959	-2.92545	0.00343962	0.010362	p_Firmicutes;c_Clostridia;o_Clostridiales;f_Veillonellaceae;g_Veillonella;s_dispar
174301	-1.87623	0.641987	-2.92254	0.00347188	0.0104156	p_Firmicutes;c_Clostridia;o_Clostridiales;f_Ruminococcaceae;g_;s_
610111	-3.48308	1.19424	-2.91656	0.00353914	0.0105734	p_Bacteroidetes;c_Bacteroidia;o_Bacteroidales;f_Prevotellaceae;g_Prevotella;s_
580629	-1.35217	0.463981	-2.91427	0.00356521	0.0106072	p_Bacteroidetes;c_Bacteroidia;o_Bacteroidales;f_Bacteroidaceae;g_Bacteroides;s_
184753	-2.20249	0.757138	-2.90897	0.0036262	0.0107443	p_Bacteroidetes;c_Bacteroidia;o_Bacteroidales;f_Bacteroidaceae;g_Bacteroides;s_
368698	-2.08608	0.718201	-2.9046	0.00367725	0.0108509	p_Firmicutes;c_Clostridia;o_Clostridiales;f_Lachnospiraceae;g_;s_
522025	-1.24	0.427305	-2.9019	0.00370907	0.0109001	p_Firmicutes;c_Bacilli;o_Lactobacillales;f_Streptococcaceae;g_Streptococcus;s_
184296	-1.59892	0.551771	-2.89781	0.00375784	0.0109986	p_Firmicutes;c_Clostridia;o_Clostridiales;f_Lachnospiraceae;g_;s_
202829	-3.20227	1.10619	-2.89485	0.0037934	0.0110577	p_Proteobacteria;c_Gammaproteobacteria;o_Enterobacteriales;f_Enterobacteriaceae;g_Proteus;s_
317205	-1.19612	0.414532	-2.88547	0.00390833	0.0113468	p_Firmicutes;c_Clostridia;o_Clostridiales;f_Lachnospiraceae;g_Blautia;s_
178253	-2.55243	0.885298	-2.88312	0.00393752	0.0113856	p_Bacteroidetes;c_Bacteroidia;o_Bacteroidales;f_Bacteroidaceae;g_Bacteroides;s_
368490	-2.65741	0.926559	-2.86805	0.00413017	0.0118949	p_Firmicutes;c_Bacilli;o_Turicibacterales;f_Turicibacteraceae;g_Turicibacter;s_
4447950	-1.86732	0.652366	-2.86238	0.00420478	0.0120615	p_Bacteroidetes;c_Bacteroidia;o_Bacteroidales;f_Bacteroidaceae;g_Bacteroides;s_
188850	-1.83064	0.641415	-2.85406	0.00431645	0.0123327	p_Firmicutes;c_Clostridia;o_Clostridiales;f_Lachnospiraceae;g_Blautia;s_
276484	-3.56425	1.252	-2.84685	0.00441543	0.0125162	p_Bacteroidetes;c_Bacteroidia;o_Bacteroidales;f_Bacteroidaceae;g_Bacteroides;s_
174138	-1.17006	0.410991	-2.84693	0.00441434	0.0125162	p_Firmicutes;c_Clostridia;o_Clostridiales;f_Lachnospiraceae;g_Blautia;s_
2442708	-1.87217	0.659963	-2.83678	0.00455705	0.0127837	p_Bacteroidetes;c_Bacteroidia;o_Bacteroidales;f_Bacteroidaceae;g_Bacteroides;s_
4437814	-1.10039	0.387756	-2.83783	0.00454215	0.0127837	p_Bacteroidetes;c_Bacteroidia;o_Bacteroidales;f_Bacteroidaceae;g_Bacteroides;s_
130103	-2.89906	1.0221	-2.83636	0.00456308	0.0127837	p_Firmicutes;c_Clostridia;o_Clostridiales;f_Lachnospiraceae;g_Dorea;s_
2331530	-1.34867	0.477697	-2.82328	0.00475349	0.0132143	p_Bacteroidetes;c_Bacteroidia;o_Bacteroidales;f_Bacteroidaceae;g_Bacteroides;s_
3472078	-1.03273	0.365716	-2.82386	0.00474491	0.0132143	p_Bacteroidetes;c_Bacteroidia;o_Bacteroidales;f_Bacteroidaceae;g_Bacteroides;s_
359044	-2.13186	0.7583	-2.81137	0.00493309	0.0136609	p_Firmicutes;c_Clostridia;o_Clostridiales;f_Lachnospiraceae;g_Blautia;s_
365484	-1.61158	0.573832	-2.80845	0.00497799	0.0137324	p_Firmicutes;c_Clostridia;o_Clostridiales;f_;g_;s_
551822	-0.927679	0.330498	-2.80691	0.00500191	0.0137457	p_Firmicutes;c_Clostridia;o_Clostridiales;f_Clostridiaceae;g_;s_
4476780	-2.38123	0.848725	-2.80566	0.00502139	0.0137468	p_Bacteroidetes;c_Bacteroidia;o_Bacteroidales;f_Rikenellaceae;g_;s_
175335	-2.28482	0.818474	-2.79156	0.00524546	0.0143058	p_Firmicutes;c_Clostridia;o_Clostridiales;f_Ruminococcaceae;g_;s_
1137031	-3.00635	1.08185	-2.77889	0.00545457	0.01482	p_Firmicutes;c_Bacilli;o_Lactobacillales;f_Lactobacillaceae;g_Pediococcus;s_acidilactici
292242	-2.93016	1.05659	-2.77322	0.00555051	0.0150239	p_Firmicutes;c_Clostridia;o_Clostridiales;f_Ruminococcaceae;g_;s_
561171	-1.25754	0.455596	-2.76021	0.00577637	0.0155767	p_Firmicutes;c_Clostridia;o_Clostridiales;f_Lachnospiraceae;g_;s_
2819725	-0.878092	0.318333	-2.7584	0.00580843	0.0156047	p_Firmicutes;c_Bacilli;o_Lactobacillales;f_Streptococcaceae;g_Streptococcus;s_
342380	-0.752663	0.273166	-2.75533	0.00586324	0.0156934	p_Firmicutes;c_Clostridia;o_Clostridiales;f_Lachnospiraceae;g_Blautia;s_
403853	-1.37998	0.501465	-2.75189	0.00592526	0.015766	p_Actinobacteria;c_Actinobacteria;o_Actinomycetales;f_Propionibacteriaceae;g_Propionibacterium;s_acnes
341724	-1.46514	0.532741	-2.75019	0.00595606	0.015766	p_Firmicutes;c_Clostridia;o_Clostridiales;f_Ruminococcaceae;g_;s_
196047	-1.47936	0.537694	-2.7513	0.00593595	0.015766	p_Firmicutes;c_Clostridia;o_Clostridiales;f_Lachnospiraceae;g_[Ruminococcus];s_
335701	-0.754591	0.274707	-2.74689	0.00601631	0.0158672	p_Firmicutes;c_Clostridia;o_Clostridiales;f_Lachnospiraceae;g_[Ruminococcus];s_gnavus
4407515	-1.80304	0.656968	-2.74448	0.00606062	0.0159257	p_Bacteroidetes;c_Bacteroidia;o_Bacteroidales;f_Bacteroidaceae;g_Bacteroides;s_
294606	-1.0818	0.396667	-2.72723	0.00638682	0.0167219	p_Firmicutes;c_Clostridia;o_Clostridiales;f_Lachnospiraceae;g_Blautia;s_
2200896	-2.44591	0.898061	-2.72354	0.0064586	0.0168485	p_Bacteroidetes;c_Bacteroidia;o_Bacteroidales;f_Bacteroidaceae;g_Bacteroides;s_fragilis
363735	1.40752	0.519937	2.70709	0.00678762	0.0176429	p_Firmicutes;c_Clostridia;o_Clostridiales;f_Lachnospiraceae;g_Blautia;s_
3500642	-3.01357	1.11382	-2.70561	0.00681787	0.0176578	p_Bacteroidetes;c_Bacteroidia;o_Bacteroidales;f_[Barnesiellaceae];g_;s_
326482	-1.98246	0.735002	-2.69721	0.00699221	0.0180444	p_Bacteroidetes;c_Bacteroidia;o_Bacteroidales;f_Prevotellaceae;g_Prevotella;s_copri
358781	-1.72397	0.640494	-2.69163	0.00711044	0.018284	p_Firmicutes;c_Clostridia;o_Clostridiales;f_Ruminococcaceae;g_;s_
355424	-1.99417	0.742098	-2.68721	0.00720514	0.0184616	p_Firmicutes;c_Clostridia;o_Clostridiales;f_Lachnospiraceae;g_;s_
235262	-1.71672	0.641148	-2.67757	0.00741586	0.0189341	p_Actinobacteria;c_Actinobacteria;o_Bifidobacteriales;f_Bifidobacteriaceae;g_Bifidobacterium;s_adolescentis
4372795	-1.8512	0.692842	-2.6719	0.00754236	0.019189	p_Fusobacteria;c_Fusobacteriia;o_Fusobacteriales;f_Fusobacteriaceae;g_Fusobacterium;s_
259772	-1.04881	0.39505	-2.65488	0.00793375	0.0201137	p_Firmicutes;c_Clostridia;o_Clostridiales;f_Lachnospiraceae;g_Coprococcus;s_
4454586	-2.29219	0.866582	-2.64509	0.00816684	0.020632	p_Bacteroidetes;c_Bacteroidia;o_Bacteroidales;f_[Odoribacteraceae];g_Odoribacter;s_
182643	-2.18575	0.830135	-2.633	0.00846346	0.0213066	p_Firmicutes;c_Clostridia;o_Clostridiales;f_Clostridiaceae;g_;s_
798581	-2.12123	0.808043	-2.62514	0.0086613	0.0216533	p_Firmicutes;c_Clostridia;o_Clostridiales;f_Ruminococcaceae;g_Ruminococcus;s_bromii
295296	-3.09765	1.17959	-2.62603	0.00863862	0.0216533	p_Firmicutes;c_Clostridia;o_Clostridiales;f_;g_;s_
575261	-1.67523	0.638905	-2.62203	0.00874065	0.021776	p_Firmicutes;c_Clostridia;o_Clostridiales;f_Lachnospiraceae;g_;s_
349809	-1.88885	0.72671	-2.59918	0.00934462	0.0232004	p_Bacteroidetes;c_Bacteroidia;o_Bacteroidales;f_Bacteroidaceae;g_Bacteroides;s_
334258	-2.00247	0.771215	-2.59652	0.00941742	0.0233008	p_Firmicutes;c_Clostridia;o_Clostridiales;f_;g_;s_
185059	-2.25156	0.868389	-2.59281	0.00951965	0.0234731	p_Firmicutes;c_Clostridia;o_Clostridiales;f_Lachnospiraceae;g_Blautia;s_
193749	-1.09296	0.42291	-2.58438	0.00975533	0.0239721	p_Firmicutes;c_Clostridia;o_Clostridiales;f_Lachnospiraceae;g_[Ruminococcus];s_gnavus
202131	1.06418	0.411988	2.58304	0.00979328	0.0239835	p_Firmicutes;c_Bacilli;o_Lactobacillales;f_Lactobacillaceae;g_Lactobacillus;s_
175518	-1.1871	0.463329	-2.5621	0.0104041	0.025393	p_Firmicutes;c_Clostridia;o_Clostridiales;f_Lachnospiraceae;g_;s_
362997	-1.3597	0.53182	-2.5567	0.0105671	0.0257037	p_Bacteroidetes;c_Bacteroidia;o_Bacteroidales;f_Bacteroidaceae;g_Bacteroides;s_uniformis
526682	-0.738308	0.296537	-2.48977	0.0127828	0.0309885	p_Actinobacteria;c_Actinobacteria;o_Actinomycetales;f_Actinomycetaceae;g_Actinomyces;s_
183686	-2.46989	0.992673	-2.48812	0.0128419	0.0310275	p_Firmicutes;c_Clostridia;o_Clostridiales;f_Ruminococcaceae;g_;s_
368486	-1.67997	0.679474	-2.47246	0.0134187	0.0322409	p_Firmicutes;c_Erysipelotrichi;o_Erysipelotrichales;f_Erysipelotrichaceae;g_[Eubacterium];s_dolichum
360553	-1.55834	0.630381	-2.47206	0.0134337	0.0322409	p_Firmicutes;c_Clostridia;o_Clostridiales;f_Lachnospiraceae;g_;s_
350091	-1.39278	0.563945	-2.46972	0.013522	0.0323449	p_Firmicutes;c_Clostridia;o_Clostridiales;f_;g_;s_
558839	-3.40476	1.38081	-2.46576	0.0136721	0.0325958	p_Bacteroidetes;c_Bacteroidia;o_Bacteroidales;f_Prevotellaceae;g_Prevotella;s_copri
4428929	-1.45111	0.59293	-2.44736	0.0143907	0.0341818	p_Bacteroidetes;c_Bacteroidia;o_Bacteroidales;f_Bacteroidaceae;g_Bacteroides;s_caccae
335041	-1.09156	0.446206	-2.44632	0.0144323	0.0341818	p_Firmicutes;c_Clostridia;o_Clostridiales;f_Ruminococcaceae;g_;s_
4365130	-1.35971	0.556256	-2.44439	0.0145095	0.034252	p_Bacteroidetes;c_Bacteroidia;o_Bacteroidales;f_Porphyromonadaceae;g_Parabacteroides;s_distasonis
173874	-1.44808	0.594597	-2.4354	0.0148754	0.0350009	p_Firmicutes;c_Clostridia;o_Clostridiales;f_Ruminococcaceae;g_;s_
355197	-0.849258	0.349938	-2.42688	0.0152293	0.0357169	p_Firmicutes;c_Clostridia;o_Clostridiales;f_;g_;s_
187736	-1.16134	0.48669	-2.3862	0.0170233	0.039666	p_Firmicutes;c_Clostridia;o_Clostridiales;f_Lachnospiraceae;g_[Ruminococcus];s_
300136	-1.75996	0.73734	-2.3869	0.0169909	0.039666	p_Firmicutes;c_Clostridia;o_Clostridiales;f_Lachnospiraceae;g_;s_
3600504	-0.981134	0.41259	-2.37799	0.0174073	0.0404299	p_Bacteroidetes;c_Bacteroidia;o_Bacteroidales;f_Bacteroidaceae;g_Bacteroides;s_
336325	1.42642	0.602194	2.36871	0.0178501	0.0413249	p_Firmicutes;c_Clostridia;o_Clostridiales;f_Clostridiaceae;g_SMB53;s_
354574	-2.52047	1.06855	-2.35876	0.0183359	0.0423137	p_Proteobacteria;c_Deltaproteobacteria;o_Desulfovibrionales;f_Desulfovibrionaceae;g_Bilophila;s_
1143045	0.838292	0.355976	2.35491	0.018527	0.042618	p_Firmicutes;c_Clostridia;o_Clostridiales;f_Veillonellaceae;g_Veillonella;s_dispar
577170	-0.781059	0.332085	-2.35199	0.0186735	0.0428182	p_Bacteroidetes;c_Bacteroidia;o_Bacteroidales;f_Bacteroidaceae;g_Bacteroides;s_
4456091	-2.13909	0.914853	-2.33818	0.0193778	0.0441519	p_Fusobacteria;c_Fusobacteriia;o_Fusobacteriales;f_Fusobacteriaceae;g_Fusobacterium;s_
331902	-1.63679	0.699999	-2.33827	0.0193732	0.0441519	p_Firmicutes;c_Clostridia;o_Clostridiales;f_;g_;s_
4429553	-2.79636	1.19672	-2.33668	0.0194556	0.0441894	p_Firmicutes;c_Bacilli;o_Lactobacillales;f_Lactobacillaceae;g_;s_
539581	-1.6763	0.722434	-2.32035	0.020322	0.046012	p_Firmicutes;c_Erysipelotrichi;o_Erysipelotrichales;f_Erysipelotrichaceae;g_[Eubacterium];s_dolichum
184610	-1.70909	0.738414	-2.31454	0.0206382	0.0462913	p_Bacteroidetes;c_Bacteroidia;o_Bacteroidales;f_Bacteroidaceae;g_Bacteroides;s_caccae
351231	-1.06431	0.45957	-2.31589	0.0205643	0.0462913	p_Bacteroidetes;c_Bacteroidia;o_Bacteroidales;f_Bacteroidaceae;g_Bacteroides;s_fragilis
1952	-1.164	0.502811	-2.31498	0.0206139	0.0462913	p_Bacteroidetes;c_Bacteroidia;o_Bacteroidales;f_Porphyromonadaceae;g_Parabacteroides;s_
359872	-1.07426	0.464909	-2.3107	0.0208496	0.0466203	p_Proteobacteria;c_Deltaproteobacteria;o_Desulfovibrionales;f_Desulfovibrionaceae;g_Bilophila;s_
4329090	-2.77863	1.20442	-2.30703	0.021053	0.0469292	p_Bacteroidetes;c_Bacteroidia;o_Bacteroidales;f_Bacteroidaceae;g_Bacteroides;s_
564290	3.89494	1.68997	2.30474	0.0211814	0.0470698	p_Proteobacteria;c_Gammaproteobacteria;o_Enterobacteriales;f_Enterobacteriaceae;g_Serratia;s_
522511	-0.960525	0.417273	-2.30191	0.0213402	0.0472768	p_Firmicutes;c_Clostridia;o_Clostridiales;f_Ruminococcaceae;g_Faecalibacterium;s_prausnitzii
370098	-1.13224	0.493014	-2.29657	0.0216432	0.047801	p_Firmicutes;c_Clostridia;o_Clostridiales;f_Lachnospiraceae;g_Lachnospira;s_
