# Supplementary material for: Colonizing multidrug-resistant bacteria and the longitudinal evolution of the intestinal microbiome after liver transplantation
Source: Nat Commun. 2019 Oct 17;10:4715. doi: 10.1038/s41467-019-12633-4 (PMC6797753; doi:10.1038/s41467-019-12633-4)
Supplement: Supplementary file 23 — Supplementary Dataset 20 [file 41467_2019_12633_MOESM23_ESM.xlsx]

## Sheet: Supplementary Data 20
Supplementary Data 20. Significantly differentially abundant gut microbiota across all timepoints in patients with vs. without colonization by Enterobacteriaceae resistant to third-generation cephalosporins (Ceph-RE) at time of sample collection using ANCOM 2.0
Greengenes97 OTUID	W_stat	detected_0.9	detected_0.8	detected_0.7	detected_0.6	Taxonomic Classification
144814	542	TRUE	TRUE	TRUE	TRUE	p_Proteobacteria;c_Gammaproteobacteria;o_Enterobacteriales;f_Enterobacteriaceae;g_;s_
197286	535	TRUE	TRUE	TRUE	TRUE	p_Proteobacteria;c_Gammaproteobacteria;o_Enterobacteriales;f_Enterobacteriaceae;g_;s_
289709	539	TRUE	TRUE	TRUE	TRUE	p_Proteobacteria;c_Gammaproteobacteria;o_Enterobacteriales;f_Enterobacteriaceae;g_;s_
299267	544	TRUE	TRUE	TRUE	TRUE	p_Proteobacteria;c_Gammaproteobacteria;o_Enterobacteriales;f_Enterobacteriaceae;g_;s_
331697	510	TRUE	TRUE	TRUE	TRUE	p_Proteobacteria;c_Gammaproteobacteria;o_Enterobacteriales;f_Enterobacteriaceae;g_;s_
342380	503	TRUE	TRUE	TRUE	TRUE	p_Firmicutes;c_Clostridia;o_Clostridiales;f_Lachnospiraceae;g_Blautia;s_
345362	545	TRUE	TRUE	TRUE	TRUE	p_Proteobacteria;c_Gammaproteobacteria;o_Enterobacteriales;f_Enterobacteriaceae;g_;s_
363794	499	TRUE	TRUE	TRUE	TRUE	p_Actinobacteria;c_Coriobacteriia;o_Coriobacteriales;f_Coriobacteriaceae;g_Collinsella;s_aerofaciens
366451	536	TRUE	TRUE	TRUE	TRUE	p_Proteobacteria;c_Gammaproteobacteria;o_Enterobacteriales;f_Enterobacteriaceae;g_;s_
4463892	504	TRUE	TRUE	TRUE	TRUE	p_Bacteroidetes;c_Bacteroidia;o_Bacteroidales;f_Bacteroidaceae;g_Bacteroides;s_
518002	542	TRUE	TRUE	TRUE	TRUE	p_Proteobacteria;c_Gammaproteobacteria;o_Enterobacteriales;f_Enterobacteriaceae;g_;s_
528421	519	TRUE	TRUE	TRUE	TRUE	p_Proteobacteria;c_Gammaproteobacteria;o_Enterobacteriales;f_Enterobacteriaceae;g_;s_
572750	536	TRUE	TRUE	TRUE	TRUE	p_Proteobacteria;c_Gammaproteobacteria;o_Enterobacteriales;f_Enterobacteriaceae;g_Trabulsiella;s_
581021	535	TRUE	TRUE	TRUE	TRUE	p_Proteobacteria;c_Gammaproteobacteria;o_Enterobacteriales;f_Enterobacteriaceae;g_;s_
581782	494	TRUE	TRUE	TRUE	TRUE	p_Proteobacteria;c_Gammaproteobacteria;o_Enterobacteriales;f_Enterobacteriaceae;g_;s_
584241	510	TRUE	TRUE	TRUE	TRUE	p_Firmicutes;c_Bacilli;o_Lactobacillales;f_Enterococcaceae;g_Enterococcus;s_casseliflavus
588216	544	TRUE	TRUE	TRUE	TRUE	p_Proteobacteria;c_Gammaproteobacteria;o_Enterobacteriales;f_Enterobacteriaceae;g_;s_
590982	541	TRUE	TRUE	TRUE	TRUE	p_Firmicutes;c_Bacilli;o_Lactobacillales;f_Enterococcaceae;g_Enterococcus;s_
782953	533	TRUE	TRUE	TRUE	TRUE	p_Proteobacteria;c_Gammaproteobacteria;o_Enterobacteriales;f_Enterobacteriaceae;g_;s_
813217	543	TRUE	TRUE	TRUE	TRUE	p_Proteobacteria;c_Gammaproteobacteria;o_Enterobacteriales;f_Enterobacteriaceae;g_Klebsiella;s_
15728	445	FALSE	TRUE	TRUE	TRUE	p_Firmicutes;c_Erysipelotrichi;o_Erysipelotrichales;f_Erysipelotrichaceae;g_Holdemania;s_
186521	451	FALSE	TRUE	TRUE	TRUE	p_Firmicutes;c_Clostridia;o_Clostridiales;f_Ruminococcaceae;g_;s_
2670715	452	FALSE	TRUE	TRUE	TRUE	p_Firmicutes;c_Clostridia;o_Clostridiales;f_Clostridiaceae;g_Clostridium;s_
335701	444	FALSE	TRUE	TRUE	TRUE	p_Firmicutes;c_Clostridia;o_Clostridiales;f_Lachnospiraceae;g_[Ruminococcus];s_gnavus
347382	449	FALSE	TRUE	TRUE	TRUE	p_Firmicutes;c_Clostridia;o_Clostridiales;f_Lachnospiraceae;g_;s_
350277	462	FALSE	TRUE	TRUE	TRUE	p_Bacteroidetes;c_Bacteroidia;o_Bacteroidales;f_Bacteroidaceae;g_Bacteroides;s_uniformis
4387250	458	FALSE	TRUE	TRUE	TRUE	p_Bacteroidetes;c_Bacteroidia;o_Bacteroidales;f_Bacteroidaceae;g_Bacteroides;s_ovatus
4393532	449	FALSE	TRUE	TRUE	TRUE	p_Actinobacteria;c_Coriobacteriia;o_Coriobacteriales;f_Coriobacteriaceae;g_Eggerthella;s_lenta
511475	464	FALSE	TRUE	TRUE	TRUE	p_Firmicutes;c_Bacilli;o_Lactobacillales;f_Streptococcaceae;g_Streptococcus;s_
579608	440	FALSE	TRUE	TRUE	TRUE	p_Firmicutes;c_Bacilli;o_Lactobacillales;f_Streptococcaceae;g_Streptococcus;s_
746679	459	FALSE	TRUE	TRUE	TRUE	p_Proteobacteria;c_Gammaproteobacteria;o_Enterobacteriales;f_Enterobacteriaceae;g_;s_
1076587	410	FALSE	FALSE	TRUE	TRUE	p_Firmicutes;c_Clostridia;o_Clostridiales;f_Lachnospiraceae;g_Dorea;s_formicigenerans
138389	431	FALSE	FALSE	TRUE	TRUE	p_Firmicutes;c_Bacilli;o_Lactobacillales;f_Enterococcaceae;g_;s_
1504042	415	FALSE	FALSE	TRUE	TRUE	p_Firmicutes;c_Clostridia;o_Clostridiales;f_Ruminococcaceae;g_Oscillospira;s_
179116	425	FALSE	FALSE	TRUE	TRUE	p_Firmicutes;c_Clostridia;o_Clostridiales;f_Ruminococcaceae;g_Oscillospira;s_
210269	434	FALSE	FALSE	TRUE	TRUE	p_Proteobacteria;c_Gammaproteobacteria;o_Enterobacteriales;f_Enterobacteriaceae;g_Enterobacter;s_cloacae
213885	389	FALSE	FALSE	TRUE	TRUE	p_Firmicutes;c_Clostridia;o_Clostridiales;f_Ruminococcaceae;g_Oscillospira;s_
305946	414	FALSE	FALSE	TRUE	TRUE	p_Bacteroidetes;c_Bacteroidia;o_Bacteroidales;f_Bacteroidaceae;g_Bacteroides;s_
329096	430	FALSE	FALSE	TRUE	TRUE	p_Proteobacteria;c_Gammaproteobacteria;o_Enterobacteriales;f_Enterobacteriaceae;g_;s_
358410	397	FALSE	FALSE	TRUE	TRUE	p_Firmicutes;c_Clostridia;o_Clostridiales;f_Ruminococcaceae;g_;s_
4357712	417	FALSE	FALSE	TRUE	TRUE	p_Bacteroidetes;c_Bacteroidia;o_Bacteroidales;f_Bacteroidaceae;g_Bacteroides;s_
4358723	389	FALSE	FALSE	TRUE	TRUE	p_Bacteroidetes;c_Bacteroidia;o_Bacteroidales;f_Bacteroidaceae;g_Bacteroides;s_
4452634	401	FALSE	FALSE	TRUE	TRUE	p_Firmicutes;c_Clostridia;o_Clostridiales;f_Clostridiaceae;g_Clostridium;s_
4460021	416	FALSE	FALSE	TRUE	TRUE	p_Firmicutes;c_Clostridia;o_Clostridiales;f_Ruminococcaceae;g_Ruminococcus;s_
509416	416	FALSE	FALSE	TRUE	TRUE	p_Firmicutes;c_Clostridia;o_Clostridiales;f_;g_;s_
559204	404	FALSE	FALSE	TRUE	TRUE	p_Proteobacteria;c_Gammaproteobacteria;o_Enterobacteriales;f_Enterobacteriaceae;g_;s_
167950	331	FALSE	FALSE	FALSE	TRUE	p_Proteobacteria;c_Gammaproteobacteria;o_Enterobacteriales;f_Enterobacteriaceae;g_Citrobacter;s_
180082	382	FALSE	FALSE	FALSE	TRUE	p_Bacteroidetes;c_Bacteroidia;o_Bacteroidales;f_Porphyromonadaceae;g_Parabacteroides;s_
2198356	354	FALSE	FALSE	FALSE	TRUE	p_Bacteroidetes;c_Bacteroidia;o_Bacteroidales;f_Bacteroidaceae;g_Bacteroides;s_
294606	352	FALSE	FALSE	FALSE	TRUE	p_Firmicutes;c_Clostridia;o_Clostridiales;f_Lachnospiraceae;g_Blautia;s_
331850	377	FALSE	FALSE	FALSE	TRUE	p_Firmicutes;c_Clostridia;o_Clostridiales;f_Lachnospiraceae;g_Blautia;s_
353149	342	FALSE	FALSE	FALSE	TRUE	p_Firmicutes;c_Clostridia;o_Clostridiales;f_Lachnospiraceae;g_;s_
357046	343	FALSE	FALSE	FALSE	TRUE	p_Bacteroidetes;c_Bacteroidia;o_Bacteroidales;f_Rikenellaceae;g_;s_
359158	383	FALSE	FALSE	FALSE	TRUE	p_Firmicutes;c_Clostridia;o_Clostridiales;f_Lachnospiraceae;g_;s_
364824	358	FALSE	FALSE	FALSE	TRUE	p_Firmicutes;c_Clostridia;o_Clostridiales;f_Lachnospiraceae;g_Blautia;s_obeum
4401580	336	FALSE	FALSE	FALSE	TRUE	p_Bacteroidetes;c_Bacteroidia;o_Bacteroidales;f_Bacteroidaceae;g_Bacteroides;s_
4402960	358	FALSE	FALSE	FALSE	TRUE	p_Bacteroidetes;c_Bacteroidia;o_Bacteroidales;f_Bacteroidaceae;g_Bacteroides;s_uniformis
4468234	370	FALSE	FALSE	FALSE	TRUE	p_Bacteroidetes;c_Bacteroidia;o_Bacteroidales;f_Bacteroidaceae;g_Bacteroides;s_
4475758	336	FALSE	FALSE	FALSE	TRUE	p_Firmicutes;c_Clostridia;o_Clostridiales;f_Veillonellaceae;g_Veillonella;s_dispar
533969	353	FALSE	FALSE	FALSE	TRUE	p_Firmicutes;c_Clostridia;o_Clostridiales;f_Lachnospiraceae;g_;s_
544824	379	FALSE	FALSE	FALSE	TRUE	p_Proteobacteria;c_Gammaproteobacteria;o_Enterobacteriales;f_Enterobacteriaceae;g_Trabulsiella;s_farmeri
