# Supplementary material for: Colonizing multidrug-resistant bacteria and the longitudinal evolution of the intestinal microbiome after liver transplantation
Source: Nat Commun. 2019 Oct 17;10:4715. doi: 10.1038/s41467-019-12633-4 (PMC6797753; doi:10.1038/s41467-019-12633-4)
Supplement: Supplementary file 24 — Supplementary Dataset 21 [file 41467_2019_12633_MOESM24_ESM.xlsx]

## Sheet: Supplementary Data 21
Supplementary Data 21. Significantly differentially abundant gut microbiota across all timepoints in patients with vs. without vancomycin-resistant enterococci (VRE) colonization at time of sample collection using DESeq2 (p<0.05; FDR/padj<0.05)
Greengenes97 OTUID	log2-FC	lfcSE	stat	p	padj	Taxonomic classification
310608	-7.60803	0.508888	-14.9503	1.55054e-50	1.11639e-47	p_Firmicutes;c_Clostridia;o_Clostridiales;f_Lachnospiraceae;g_Dorea;s_
361722	-4.58236	0.386243	-11.8639	1.82201e-32	6.55924e-30	p_Firmicutes;c_Clostridia;o_Clostridiales;f_Ruminococcaceae;g_Faecalibacterium;s_prausnitzii
522511	-4.95313	0.438497	-11.2957	1.37832e-29	3.30797e-27	p_Firmicutes;c_Clostridia;o_Clostridiales;f_Ruminococcaceae;g_Faecalibacterium;s_prausnitzii
175751	-5.84742	0.529854	-11.0359	2.56425e-28	4.08991e-26	p_Firmicutes;c_Clostridia;o_Clostridiales;f_Lachnospiraceae;g_;s_
347382	-4.41672	0.400547	-11.0267	2.84021e-28	4.08991e-26	p_Firmicutes;c_Clostridia;o_Clostridiales;f_Lachnospiraceae;g_;s_
456774	-5.87418	0.535678	-10.9659	5.57581e-28	6.69097e-26	p_Firmicutes;c_Clostridia;o_Clostridiales;f_Lachnospiraceae;g_Coprococcus;s_
370098	-5.54025	0.512119	-10.8183	2.82015e-27	2.90073e-25	p_Firmicutes;c_Clostridia;o_Clostridiales;f_Lachnospiraceae;g_Lachnospira;s_
1076587	-5.55898	0.527015	-10.548	5.18671e-26	4.66804e-24	p_Firmicutes;c_Clostridia;o_Clostridiales;f_Lachnospiraceae;g_Dorea;s_formicigenerans
851865	-4.52683	0.430556	-10.5139	7.45276e-26	5.96221e-24	p_Firmicutes;c_Clostridia;o_Clostridiales;f_Ruminococcaceae;g_Faecalibacterium;s_prausnitzii
345319	-5.41031	0.529847	-10.2111	1.7687e-24	1.27346e-22	p_Firmicutes;c_Clostridia;o_Clostridiales;f_Lachnospiraceae;g_;s_
147702	-5.70754	0.561483	-10.1651	2.8381e-24	1.85766e-22	p_Firmicutes;c_Clostridia;o_Clostridiales;f_Ruminococcaceae;g_Faecalibacterium;s_prausnitzii
509416	-4.41256	0.435429	-10.1338	3.90984e-24	2.3459e-22	p_Firmicutes;c_Clostridia;o_Clostridiales;f_;g_;s_
359158	-4.45489	0.44673	-9.97223	2.01651e-23	1.11684e-21	p_Firmicutes;c_Clostridia;o_Clostridiales;f_Lachnospiraceae;g_;s_
184296	-5.62396	0.568866	-9.88626	4.77556e-23	2.456e-21	p_Firmicutes;c_Clostridia;o_Clostridiales;f_Lachnospiraceae;g_;s_
314095	-6.22624	0.63157	-9.85835	6.30758e-23	3.02764e-21	p_Firmicutes;c_Clostridia;o_Clostridiales;f_Lachnospiraceae;g_Lachnospira;s_
329313	-4.89636	0.505818	-9.68007	3.66451e-22	1.64903e-20	p_Firmicutes;c_Clostridia;o_Clostridiales;f_Lachnospiraceae;g_;s_
309433	-5.25812	0.548509	-9.58621	9.13831e-22	3.87034e-20	p_Firmicutes;c_Clostridia;o_Clostridiales;f_Lachnospiraceae;g_Lachnospira;s_
328105	-3.87005	0.40417	-9.57531	1.01556e-21	4.06224e-20	p_Firmicutes;c_Clostridia;o_Clostridiales;f_Lachnospiraceae;g_;s_
317135	-5.10161	0.539486	-9.45642	3.18681e-21	1.20763e-19	p_Firmicutes;c_Clostridia;o_Clostridiales;f_Ruminococcaceae;g_;s_
341460	-4.08712	0.440219	-9.28429	1.62787e-20	5.58127e-19	p_Proteobacteria;c_Gammaproteobacteria;o_Pasteurellales;f_Pasteurellaceae;g_Haemophilus;s_
363794	-4.18001	0.450037	-9.28815	1.5699e-20	5.58127e-19	p_Actinobacteria;c_Coriobacteriia;o_Coriobacteriales;f_Coriobacteriaceae;g_Collinsella;s_aerofaciens
547287	-4.32254	0.469524	-9.20622	3.37825e-20	1.10561e-18	p_Firmicutes;c_Clostridia;o_Clostridiales;f_;g_;s_
537661	-4.8549	0.535702	-9.06269	1.27277e-19	3.98434e-18	p_Firmicutes;c_Clostridia;o_Clostridiales;f_Lachnospiraceae;g_;s_
759751	-3.88687	0.429433	-9.05118	1.41433e-19	4.243e-18	p_Firmicutes;c_Clostridia;o_Clostridiales;f_Lachnospiraceae;g_;s_
357111	-4.31138	0.481512	-8.95384	3.43342e-19	9.88824e-18	p_Firmicutes;c_Clostridia;o_Clostridiales;f_Lachnospiraceae;g_;s_
198945	-4.62082	0.51818	-8.9174	4.77371e-19	1.32195e-17	p_Firmicutes;c_Clostridia;o_Clostridiales;f_Lachnospiraceae;g_;s_
180903	-7.21279	0.826292	-8.72911	2.56695e-18	6.84521e-17	p_Firmicutes;c_Clostridia;o_Clostridiales;f_Lachnospiraceae;g_;s_
353149	-3.83084	0.440371	-8.69913	3.34453e-18	8.60021e-17	p_Firmicutes;c_Clostridia;o_Clostridiales;f_Lachnospiraceae;g_;s_
590982	3.34121	0.391529	8.53377	1.41657e-17	3.51701e-16	p_Firmicutes;c_Bacilli;o_Lactobacillales;f_Enterococcaceae;g_Enterococcus;s_
311961	-3.38751	0.398973	-8.49057	2.05621e-17	4.9349e-16	p_Firmicutes;c_Clostridia;o_Clostridiales;f_Ruminococcaceae;g_Anaerotruncus;s_
312835	-4.60594	0.548684	-8.39451	4.67846e-17	1.08661e-15	p_Firmicutes;c_Clostridia;o_Clostridiales;f_Lachnospiraceae;g_Coprococcus;s_
213885	-3.54174	0.426362	-8.3069	9.82362e-17	2.21032e-15	p_Firmicutes;c_Clostridia;o_Clostridiales;f_Ruminococcaceae;g_Oscillospira;s_
364048	-2.88808	0.34798	-8.29954	1.04518e-16	2.2804e-15	p_Firmicutes;c_Clostridia;o_Clostridiales;f_Lachnospiraceae;g_Blautia;s_
297057	-3.92178	0.476818	-8.2249	1.95347e-16	4.13677e-15	p_Bacteroidetes;c_Bacteroidia;o_Bacteroidales;f_Bacteroidaceae;g_Bacteroides;s_
4325533	-4.60617	0.574087	-8.02347	1.02797e-15	2.10712e-14	p_Bacteroidetes;c_Bacteroidia;o_Bacteroidales;f_Rikenellaceae;g_;s_
344430	-4.04474	0.504303	-8.02045	1.05356e-15	2.10712e-14	p_Firmicutes;c_Clostridia;o_Clostridiales;f_Ruminococcaceae;g_Faecalibacterium;s_prausnitzii
392887	-3.7937	0.475256	-7.98244	1.43469e-15	2.79183e-14	p_Firmicutes;c_Clostridia;o_Clostridiales;f_Lachnospiraceae;g_Roseburia;s_
359538	-4.21293	0.538025	-7.83037	4.86442e-15	9.2168e-14	p_Bacteroidetes;c_Bacteroidia;o_Bacteroidales;f_Bacteroidaceae;g_Bacteroides;s_
4480189	3.42499	0.439088	7.80024	6.17901e-15	1.14074e-13	p_Firmicutes;c_Bacilli;o_Lactobacillales;f_Lactobacillaceae;g_Lactobacillus;s_zeae
3138798	-3.73647	0.47984	-7.78691	6.86703e-15	1.23607e-13	p_Firmicutes;c_Clostridia;o_Clostridiales;f_Veillonellaceae;g_Phascolarctobacterium;s_
366584	-5.72255	0.73937	-7.73976	9.96046e-15	1.74363e-13	p_Firmicutes;c_Clostridia;o_Clostridiales;f_;g_;s_
294606	-3.15432	0.407688	-7.7371	1.01712e-14	1.74363e-13	p_Firmicutes;c_Clostridia;o_Clostridiales;f_Lachnospiraceae;g_Blautia;s_
308907	-4.1716	0.540515	-7.71783	1.18329e-14	1.98132e-13	p_Firmicutes;c_Clostridia;o_Clostridiales;f_Lachnospiraceae;g_Roseburia;s_
509516	5.12015	0.670253	7.63912	2.18707e-14	3.57884e-13	p_Firmicutes;c_Bacilli;o_Lactobacillales;f_Enterococcaceae;g_Enterococcus;s_
365484	-4.46463	0.597413	-7.47326	7.82318e-14	1.25171e-12	p_Firmicutes;c_Clostridia;o_Clostridiales;f_;g_;s_
175518	-3.64273	0.487982	-7.46488	8.33739e-14	1.30498e-12	p_Firmicutes;c_Clostridia;o_Clostridiales;f_Lachnospiraceae;g_;s_
326136	-6.27846	0.842554	-7.4517	9.21454e-14	1.41159e-12	p_Firmicutes;c_Clostridia;o_Clostridiales;f_;g_;s_
174493	-3.01467	0.405145	-7.44097	9.99458e-14	1.49919e-12	p_Firmicutes;c_Clostridia;o_Clostridiales;f_Ruminococcaceae;g_;s_
508968	-3.04186	0.409565	-7.42706	1.11039e-13	1.63159e-12	p_Firmicutes;c_Clostridia;o_Clostridiales;f_Lachnospiraceae;g_Roseburia;s_
514996	-3.65624	0.498573	-7.33341	2.24361e-13	3.2308e-12	p_Firmicutes;c_Clostridia;o_Clostridiales;f_Lachnospiraceae;g_;s_
185405	-5.23376	0.714052	-7.32966	2.30738e-13	3.25747e-12	p_Firmicutes;c_Clostridia;o_Clostridiales;f_Lachnospiraceae;g_;s_
4449054	-4.09556	0.5613	-7.29655	2.95239e-13	4.08792e-12	p_Bacteroidetes;c_Bacteroidia;o_Bacteroidales;f_Bacteroidaceae;g_Bacteroides;s_
357312	-4.46391	0.617357	-7.23068	4.80593e-13	6.52882e-12	p_Firmicutes;c_Clostridia;o_Clostridiales;f_Lachnospiraceae;g_;s_
4422456	2.92405	0.404631	7.22646	4.95744e-13	6.60992e-12	p_Firmicutes;c_Clostridia;o_Clostridiales;f_Veillonellaceae;g_Veillonella;s_dispar
1111582	3.57471	0.498987	7.16393	7.83993e-13	1.02632e-11	p_Firmicutes;c_Bacilli;o_Lactobacillales;f_Enterococcaceae;g_Enterococcus;s_
361702	-5.59264	0.781192	-7.15911	8.12033e-13	1.04404e-11	p_Firmicutes;c_Clostridia;o_Clostridiales;f_Ruminococcaceae;g_Ruminococcus;s_
215269	-5.61018	0.784459	-7.15165	8.57394e-13	1.08302e-11	p_Firmicutes;c_Clostridia;o_Clostridiales;f_Ruminococcaceae;g_;s_
518033	2.79117	0.395068	7.06504	1.60575e-12	1.99334e-11	p_Firmicutes;c_Bacilli;o_Lactobacillales;f_Lactobacillaceae;g_Lactobacillus;s_zeae
4381430	-3.53899	0.503742	-7.0254	2.13449e-12	2.6048e-11	p_Firmicutes;c_Clostridia;o_Clostridiales;f_Ruminococcaceae;g_Faecalibacterium;s_prausnitzii
332846	-3.12392	0.447668	-6.9782	2.98984e-12	3.58781e-11	p_Firmicutes;c_Clostridia;o_Clostridiales;f_Lachnospiraceae;g_Coprococcus;s_
311606	-4.6925	0.683205	-6.86836	6.49425e-12	7.66534e-11	p_Firmicutes;c_Clostridia;o_Clostridiales;f_Lachnospiraceae;g_Lachnospira;s_
177670	-4.05196	0.596859	-6.78881	1.1306e-11	1.31295e-10	p_Firmicutes;c_Clostridia;o_Clostridiales;f_Lachnospiraceae;g_;s_
205904	-6.20894	0.924262	-6.71772	1.84587e-11	2.10956e-10	p_Bacteroidetes;c_Bacteroidia;o_Bacteroidales;f_Bacteroidaceae;g_Bacteroides;s_
362078	-3.46877	0.517189	-6.70697	1.98702e-11	2.2354e-10	p_Firmicutes;c_Clostridia;o_Clostridiales;f_Ruminococcaceae;g_;s_
572476	-2.73472	0.413819	-6.60848	3.88287e-11	4.30103e-10	p_Bacteroidetes;c_Bacteroidia;o_Bacteroidales;f_Bacteroidaceae;g_Bacteroides;s_uniformis
356733	2.79472	0.424674	6.58087	4.67696e-11	5.08568e-10	p_Firmicutes;c_Bacilli;o_Bacillales;f_Staphylococcaceae;g_Staphylococcus;s_
4448492	-4.52449	0.687705	-6.57912	4.73251e-11	5.08568e-10	p_Firmicutes;c_Clostridia;o_Clostridiales;f_Lachnospiraceae;g_;s_
368615	-4.10029	0.632585	-6.4818	9.06329e-11	9.59642e-10	p_Firmicutes;c_Clostridia;o_Clostridiales;f_;g_;s_
185186	-3.91704	0.609468	-6.42698	1.30162e-10	1.34765e-09	p_Verrucomicrobia;c_Verrucomicrobiae;o_Verrucomicrobiales;f_Verrucomicrobiaceae;g_Akkermansia;s_muciniphila
361108	-3.33215	0.518543	-6.42598	1.31022e-10	1.34765e-09	p_Firmicutes;c_Clostridia;o_Clostridiales;f_Lachnospiraceae;g_;s_
813217	2.43556	0.379874	6.4115	1.44092e-10	1.46122e-09	p_Proteobacteria;c_Gammaproteobacteria;o_Enterobacteriales;f_Enterobacteriaceae;g_Klebsiella;s_
580008	-5.75215	0.902268	-6.37522	1.82702e-10	1.82702e-09	p_Firmicutes;c_Erysipelotrichi;o_Erysipelotrichales;f_Erysipelotrichaceae;g_;s_
533969	-2.14966	0.338414	-6.35216	2.12308e-10	2.094e-09	p_Firmicutes;c_Clostridia;o_Clostridiales;f_Lachnospiraceae;g_;s_
197329	-3.66477	0.579047	-6.32896	2.46824e-10	2.40153e-09	p_Firmicutes;c_Clostridia;o_Clostridiales;f_Clostridiaceae;g_;s_
336012	-2.62586	0.416871	-6.29897	2.99627e-10	2.87642e-09	p_Bacteroidetes;c_Bacteroidia;o_Bacteroidales;f_Bacteroidaceae;g_Bacteroides;s_
369555	-4.05042	0.645158	-6.27818	3.42554e-10	3.24525e-09	p_Firmicutes;c_Clostridia;o_Clostridiales;f_Ruminococcaceae;g_Ruminococcus;s_
331902	-4.48201	0.714915	-6.26929	3.62692e-10	3.39141e-09	p_Firmicutes;c_Clostridia;o_Clostridiales;f_;g_;s_
866280	1.87969	0.30484	6.16615	6.99723e-10	6.45898e-09	p_Actinobacteria;c_Actinobacteria;o_Actinomycetales;f_Micrococcaceae;g_Rothia;s_mucilaginosa
342380	-1.74178	0.283366	-6.14674	7.90924e-10	7.20842e-09	p_Firmicutes;c_Clostridia;o_Clostridiales;f_Lachnospiraceae;g_Blautia;s_
4446943	2.6463	0.430744	6.14356	8.06942e-10	7.26248e-09	p_Firmicutes;c_Clostridia;o_Clostridiales;f_Veillonellaceae;g_Veillonella;s_dispar
185420	-3.93031	0.642325	-6.11888	9.42334e-10	8.3763e-09	p_Bacteroidetes;c_Bacteroidia;o_Bacteroidales;f_Bacteroidaceae;g_Bacteroides;s_
361727	-4.44406	0.731303	-6.07691	1.22518e-09	1.07577e-08	p_Firmicutes;c_Clostridia;o_Clostridiales;f_;g_;s_
195270	-3.77645	0.624063	-6.0514	1.43595e-09	1.24565e-08	p_Firmicutes;c_Clostridia;o_Clostridiales;f_Ruminococcaceae;g_;s_
359044	-4.54719	0.786626	-5.78062	7.44256e-09	6.37934e-08	p_Firmicutes;c_Clostridia;o_Clostridiales;f_Lachnospiraceae;g_Blautia;s_
317205	-2.5311	0.440049	-5.75185	8.8271e-09	7.47708e-08	p_Firmicutes;c_Clostridia;o_Clostridiales;f_Lachnospiraceae;g_Blautia;s_
292735	-1.95593	0.341046	-5.73509	9.74633e-09	8.15972e-08	p_Firmicutes;c_Clostridia;o_Clostridiales;f_Lachnospiraceae;g_Blautia;s_
3997242	-2.16729	0.379013	-5.71825	1.07625e-08	8.90686e-08	p_Bacteroidetes;c_Bacteroidia;o_Bacteroidales;f_Bacteroidaceae;g_Bacteroides;s_
357046	-2.86204	0.503842	-5.68043	1.34355e-08	1.08692e-07	p_Bacteroidetes;c_Bacteroidia;o_Bacteroidales;f_Rikenellaceae;g_;s_
174818	-2.72466	0.479522	-5.68203	1.33101e-08	1.08692e-07	p_Firmicutes;c_Clostridia;o_Clostridiales;f_Ruminococcaceae;g_;s_
358781	-3.75738	0.664159	-5.65735	1.53726e-08	1.22906e-07	p_Firmicutes;c_Clostridia;o_Clostridiales;f_Ruminococcaceae;g_;s_
190676	-3.85853	0.682254	-5.65556	1.5534e-08	1.22906e-07	p_Firmicutes;c_Clostridia;o_Clostridiales;f_Ruminococcaceae;g_Oscillospira;s_
292228	-3.43761	0.610356	-5.63214	1.77989e-08	1.39296e-07	p_Firmicutes;c_Clostridia;o_Clostridiales;f_Lachnospiraceae;g_Blautia;s_
197286	2.64087	0.469464	5.62528	1.85207e-08	1.43386e-07	p_Proteobacteria;c_Gammaproteobacteria;o_Enterobacteriales;f_Enterobacteriaceae;g_;s_
4401373	-2.20795	0.393389	-5.61264	1.99264e-08	1.52628e-07	p_Firmicutes;c_Clostridia;o_Clostridiales;f_Veillonellaceae;g_Veillonella;s_dispar
4476780	-4.93567	0.881239	-5.60083	2.1333e-08	1.59997e-07	p_Bacteroidetes;c_Bacteroidia;o_Bacteroidales;f_Rikenellaceae;g_;s_
577406	-3.788	0.676232	-5.60163	2.12346e-08	1.59997e-07	p_Firmicutes;c_Clostridia;o_Clostridiales;f_Lachnospiraceae;g_Dorea;s_
187324	-3.18039	0.570155	-5.57812	2.43137e-08	1.80473e-07	p_Bacteroidetes;c_Bacteroidia;o_Bacteroidales;f_Bacteroidaceae;g_Bacteroides;s_caccae
299267	2.01938	0.363216	5.55972	2.7021e-08	1.98521e-07	p_Proteobacteria;c_Gammaproteobacteria;o_Enterobacteriales;f_Enterobacteriaceae;g_;s_
4387250	-2.0822	0.375361	-5.5472	2.90274e-08	2.11108e-07	p_Bacteroidetes;c_Bacteroidia;o_Bacteroidales;f_Bacteroidaceae;g_Bacteroides;s_ovatus
345322	-3.46766	0.625849	-5.54072	3.01225e-08	2.16882e-07	p_Firmicutes;c_Clostridia;o_Clostridiales;f_Clostridiaceae;g_SMB53;s_
193876	-3.79821	0.686948	-5.52911	3.21853e-08	2.2944e-07	p_Firmicutes;c_Clostridia;o_Clostridiales;f_Lachnospiraceae;g_Dorea;s_
192221	-2.6537	0.484464	-5.47761	4.31102e-08	3.04308e-07	p_Firmicutes;c_Clostridia;o_Clostridiales;f_Lachnospiraceae;g_;s_
315391	-4.29414	0.786576	-5.45929	4.78047e-08	3.34169e-07	p_Firmicutes;c_Clostridia;o_Clostridiales;f_Ruminococcaceae;g_Faecalibacterium;s_prausnitzii
183439	-4.64199	0.856397	-5.42037	5.94765e-08	4.1176e-07	p_Firmicutes;c_Clostridia;o_Clostridiales;f_Ruminococcaceae;g_;s_
313968	-2.39523	0.442919	-5.40783	6.37928e-08	4.37436e-07	p_Firmicutes;c_Clostridia;o_Clostridiales;f_Ruminococcaceae;g_;s_
326936	-2.64917	0.490432	-5.40171	6.60101e-08	4.4837e-07	p_Firmicutes;c_Clostridia;o_Clostridiales;f_Lachnospiraceae;g_Blautia;s_
333096	-4.2198	0.782305	-5.39406	6.88842e-08	4.59228e-07	p_Firmicutes;c_Clostridia;o_Clostridiales;f_Ruminococcaceae;g_Ruminococcus;s_
177237	-2.68183	0.497178	-5.39411	6.88642e-08	4.59228e-07	p_Firmicutes;c_Clostridia;o_Clostridiales;f_Lachnospiraceae;g_Roseburia;s_
276149	-4.48302	0.837217	-5.35467	8.57135e-08	5.66181e-07	p_Bacteroidetes;c_Bacteroidia;o_Bacteroidales;f_Porphyromonadaceae;g_Parabacteroides;s_
174755	-2.8862	0.540125	-5.34357	9.11329e-08	5.96506e-07	p_Actinobacteria;c_Coriobacteriia;o_Coriobacteriales;f_Coriobacteriaceae;g_Collinsella;s_aerofaciens
174138	-2.30904	0.433152	-5.33078	9.77901e-08	6.34314e-07	p_Firmicutes;c_Clostridia;o_Clostridiales;f_Lachnospiraceae;g_Blautia;s_
526682	1.64399	0.309252	5.31602	1.06061e-07	6.8182e-07	p_Actinobacteria;c_Actinobacteria;o_Actinomycetales;f_Actinomycetaceae;g_Actinomyces;s_
73609	2.50843	0.476562	5.2636	1.4126e-07	9.00061e-07	p_Firmicutes;c_Bacilli;o_Lactobacillales;f_Lactobacillaceae;g_Lactobacillus;s_zeae
3327894	-3.74589	0.71291	-5.25437	1.48535e-07	9.38115e-07	p_Bacteroidetes;c_Bacteroidia;o_Bacteroidales;f_Bacteroidaceae;g_Bacteroides;s_uniformis
186022	-2.31431	0.443932	-5.21322	1.85591e-07	1.16196e-06	p_Firmicutes;c_Clostridia;o_Clostridiales;f_Lachnospiraceae;g_Blautia;s_
798581	-4.32989	0.836267	-5.17764	2.24713e-07	1.39477e-06	p_Firmicutes;c_Clostridia;o_Clostridiales;f_Ruminococcaceae;g_Ruminococcus;s_bromii
302746	-2.76134	0.533494	-5.17596	2.26743e-07	1.39534e-06	p_Firmicutes;c_Clostridia;o_Clostridiales;f_Lachnospiraceae;g_;s_
174749	-2.42539	0.472014	-5.13838	2.77111e-07	1.69085e-06	p_Firmicutes;c_Clostridia;o_Clostridiales;f_Ruminococcaceae;g_;s_
187736	-2.61008	0.509192	-5.12593	2.9607e-07	1.79135e-06	p_Firmicutes;c_Clostridia;o_Clostridiales;f_Lachnospiraceae;g_[Ruminococcus];s_
193968	-2.5365	0.496053	-5.11338	3.16452e-07	1.89871e-06	p_Firmicutes;c_Clostridia;o_Clostridiales;f_Ruminococcaceae;g_;s_
184610	-3.92872	0.770333	-5.10003	3.39607e-07	2.00628e-06	p_Bacteroidetes;c_Bacteroidia;o_Bacteroidales;f_Bacteroidaceae;g_Bacteroides;s_caccae
4439603	1.36468	0.267626	5.09922	3.41059e-07	2.00628e-06	p_Firmicutes;c_Bacilli;o_Lactobacillales;f_Streptococcaceae;g_Streptococcus;s_
193279	-3.04917	0.598077	-5.09829	3.42739e-07	2.00628e-06	p_Actinobacteria;c_Coriobacteriia;o_Coriobacteriales;f_Coriobacteriaceae;g_Adlercreutzia;s_
180659	-2.89626	0.570297	-5.07851	3.80412e-07	2.20884e-06	p_Firmicutes;c_Clostridia;o_Clostridiales;f_Ruminococcaceae;g_Oscillospira;s_
593803	1.39066	0.274697	5.06252	4.13748e-07	2.38319e-06	p_Firmicutes;c_Bacilli;o_Lactobacillales;f_Streptococcaceae;g_Streptococcus;s_
588216	1.71557	0.339713	5.05005	4.41687e-07	2.52393e-06	p_Proteobacteria;c_Gammaproteobacteria;o_Enterobacteriales;f_Enterobacteriaceae;g_;s_
3175741	-1.99437	0.396108	-5.03491	4.78086e-07	2.71041e-06	p_Firmicutes;c_Clostridia;o_Clostridiales;f_Lachnospiraceae;g_;s_
345362	1.81136	0.362055	5.003	5.64442e-07	3.17499e-06	p_Proteobacteria;c_Gammaproteobacteria;o_Enterobacteriales;f_Enterobacteriaceae;g_;s_
195839	-3.46925	0.705981	-4.91409	8.91965e-07	4.97841e-06	p_Firmicutes;c_Clostridia;o_Clostridiales;f_;g_;s_
332929	-2.05201	0.417914	-4.91012	9.10188e-07	5.04104e-06	p_Firmicutes;c_Clostridia;o_Clostridiales;f_Ruminococcaceae;g_;s_
196428	-2.95251	0.607904	-4.85686	1.19261e-06	6.55483e-06	p_Firmicutes;c_Clostridia;o_Clostridiales;f_Ruminococcaceae;g_;s_
579608	1.43247	0.297741	4.81114	1.50075e-06	8.1859e-06	p_Firmicutes;c_Bacilli;o_Lactobacillales;f_Streptococcaceae;g_Streptococcus;s_
555945	-2.33116	0.485183	-4.8047	1.5498e-06	8.38989e-06	p_Firmicutes;c_Clostridia;o_Clostridiales;f_Clostridiaceae;g_SMB53;s_
190058	-2.92035	0.608912	-4.79601	1.61856e-06	8.69675e-06	p_Firmicutes;c_Clostridia;o_Clostridiales;f_Lachnospiraceae;g_;s_
355291	-3.56189	0.744014	-4.78739	1.68961e-06	9.01126e-06	p_Bacteroidetes;c_Bacteroidia;o_Bacteroidales;f_Bacteroidaceae;g_Bacteroides;s_
1696853	1.52939	0.320161	4.77696	1.77969e-06	9.4219e-06	p_Firmicutes;c_Bacilli;o_Lactobacillales;f_Carnobacteriaceae;g_Granulicatella;s_
4454025	-1.84181	0.38846	-4.74131	2.12339e-06	1.11594e-05	p_Firmicutes;c_Clostridia;o_Clostridiales;f_Lachnospiraceae;g_;s_
561171	-2.25563	0.476824	-4.73052	2.23942e-06	1.16839e-05	p_Firmicutes;c_Clostridia;o_Clostridiales;f_Lachnospiraceae;g_;s_
187443	-2.38405	0.504689	-4.72379	2.31485e-06	1.19906e-05	p_Bacteroidetes;c_Bacteroidia;o_Bacteroidales;f_Bacteroidaceae;g_Bacteroides;s_ovatus
174301	-3.1315	0.665602	-4.70476	2.54167e-06	1.30714e-05	p_Firmicutes;c_Clostridia;o_Clostridiales;f_Ruminococcaceae;g_;s_
2943548	-2.54957	0.542423	-4.70033	2.59741e-06	1.32633e-05	p_Firmicutes;c_Clostridia;o_Clostridiales;f_Ruminococcaceae;g_Ruminococcus;s_
542096	-1.64604	0.35086	-4.69145	2.71278e-06	1.37549e-05	p_Firmicutes;c_Clostridia;o_Clostridiales;f_Lachnospiraceae;g_;s_
320291	-5.13596	1.09718	-4.68107	2.85388e-06	1.43692e-05	p_Bacteroidetes;c_Bacteroidia;o_Bacteroidales;f_Bacteroidaceae;g_Bacteroides;s_plebeius
176994	-1.99645	0.427322	-4.67201	2.98268e-06	1.49134e-05	p_Firmicutes;c_Clostridia;o_Clostridiales;f_Ruminococcaceae;g_;s_
173874	-2.89086	0.619072	-4.66966	3.01694e-06	1.49807e-05	p_Firmicutes;c_Clostridia;o_Clostridiales;f_Ruminococcaceae;g_;s_
584241	2.2967	0.493816	4.65092	3.30462e-06	1.62968e-05	p_Firmicutes;c_Bacilli;o_Lactobacillales;f_Enterococcaceae;g_Enterococcus;s_casseliflavus
173744	-5.1932	1.11966	-4.63819	3.51479e-06	1.72153e-05	p_Firmicutes;c_Clostridia;o_Clostridiales;f_Veillonellaceae;g_Megasphaera;s_
563086	-3.1383	0.679536	-4.6183	3.86904e-06	1.87195e-05	p_Firmicutes;c_Clostridia;o_Clostridiales;f_Lachnospiraceae;g_[Ruminococcus];s_
339948	-2.32124	0.502647	-4.61804	3.87389e-06	1.87195e-05	p_Firmicutes;c_Clostridia;o_Clostridiales;f_Lachnospiraceae;g_Blautia;s_
182595	-4.82738	1.04679	-4.61162	3.9955e-06	1.91784e-05	p_Firmicutes;c_Clostridia;o_Clostridiales;f_Ruminococcaceae;g_;s_
183651	-2.36876	0.514645	-4.60271	4.17036e-06	1.98851e-05	p_Firmicutes;c_Clostridia;o_Clostridiales;f_Lachnospiraceae;g_Blautia;s_
574038	-1.93251	0.420972	-4.5906	4.41963e-06	2.09351e-05	p_Firmicutes;c_Clostridia;o_Clostridiales;f_Lachnospiraceae;g_;s_
967427	1.32818	0.290002	4.57989	4.6522e-06	2.18107e-05	p_Firmicutes;c_Bacilli;o_Lactobacillales;f_Streptococcaceae;g_Streptococcus;s_
551822	-1.58145	0.345346	-4.57931	4.66508e-06	2.18107e-05	p_Firmicutes;c_Clostridia;o_Clostridiales;f_Clostridiaceae;g_;s_
564806	-1.50099	0.32837	-4.57105	4.85289e-06	2.25424e-05	p_Firmicutes;c_Clostridia;o_Clostridiales;f_;g_;s_
949789	1.57634	0.345685	4.56005	5.11422e-06	2.36041e-05	p_Firmicutes;c_Bacilli;o_Bacillales;f_Planococcaceae;g_;s_
342025	-4.73852	1.04267	-4.54458	5.50452e-06	2.52436e-05	p_Fusobacteria;c_Fusobacteriia;o_Fusobacteriales;f_Fusobacteriaceae;g_Fusobacterium;s_
148987	-2.0703	0.456988	-4.53032	5.8895e-06	2.68382e-05	p_Firmicutes;c_Clostridia;o_Clostridiales;f_Lachnospiraceae;g_[Ruminococcus];s_torques
4458306	-2.19342	0.485226	-4.52042	6.17165e-06	2.79471e-05	p_Firmicutes;c_Clostridia;o_Clostridiales;f_Veillonellaceae;g_Veillonella;s_dispar
366797	-1.3106	0.291556	-4.49519	6.95094e-06	3.12792e-05	p_Firmicutes;c_Clostridia;o_Clostridiales;f_Lachnospiraceae;g_;s_
190502	-1.42329	0.318234	-4.47246	7.73265e-06	3.45808e-05	p_Firmicutes;c_Clostridia;o_Clostridiales;f_Lachnospiraceae;g_;s_
4406684	-3.9941	0.89464	-4.46448	8.02646e-06	3.56732e-05	p_Bacteroidetes;c_Bacteroidia;o_Bacteroidales;f_Prevotellaceae;g_Prevotella;s_copri
326482	-3.41151	0.765942	-4.45401	8.42805e-06	3.70012e-05	p_Bacteroidetes;c_Bacteroidia;o_Bacteroidales;f_Prevotellaceae;g_Prevotella;s_copri
3014082	-2.23872	0.502545	-4.45477	8.39838e-06	3.70012e-05	p_Firmicutes;c_Clostridia;o_Clostridiales;f_Lachnospiraceae;g_Blautia;s_
358944	-3.97951	0.894718	-4.44779	8.67601e-06	3.7859e-05	p_Firmicutes;c_Clostridia;o_Clostridiales;f_;g_;s_
329688	-5.13401	1.16113	-4.42158	9.79829e-06	4.24986e-05	p_Actinobacteria;c_Coriobacteriia;o_Coriobacteriales;f_Coriobacteriaceae;g_Collinsella;s_stercoris
332317	-1.52303	0.345098	-4.41331	1.01801e-05	4.38902e-05	p_Bacteroidetes;c_Bacteroidia;o_Bacteroidales;f_Bacteroidaceae;g_Bacteroides;s_
366794	-2.02468	0.460255	-4.39904	1.0873e-05	4.65986e-05	p_Firmicutes;c_Clostridia;o_Clostridiales;f_Ruminococcaceae;g_;s_
331150	-3.77046	0.86051	-4.38165	1.17782e-05	5.01793e-05	p_Firmicutes;c_Clostridia;o_Clostridiales;f_Lachnospiraceae;g_;s_
4460021	-3.07519	0.702796	-4.37566	1.21067e-05	5.12754e-05	p_Firmicutes;c_Clostridia;o_Clostridiales;f_Ruminococcaceae;g_Ruminococcus;s_
558444	-2.05733	0.470603	-4.3717	1.23284e-05	5.19091e-05	p_Firmicutes;c_Clostridia;o_Clostridiales;f_Ruminococcaceae;g_;s_
338757	-4.0409	0.928725	-4.35102	1.35505e-05	5.67229e-05	p_Firmicutes;c_Bacilli;o_Lactobacillales;f_Lactobacillaceae;g_Lactobacillus;s_mucosae
179319	-1.77898	0.410107	-4.33785	1.43884e-05	5.98825e-05	p_Firmicutes;c_Clostridia;o_Clostridiales;f_Lachnospiraceae;g_Dorea;s_
308598	-1.63033	0.376089	-4.33495	1.45792e-05	6.03277e-05	p_Bacteroidetes;c_Bacteroidia;o_Bacteroidales;f_Bacteroidaceae;g_Bacteroides;s_ovatus
3180933	-3.14309	0.72625	-4.32784	1.50582e-05	6.19536e-05	p_Bacteroidetes;c_Bacteroidia;o_Bacteroidales;f_Bacteroidaceae;g_Bacteroides;s_ovatus
4480861	-5.29786	1.23508	-4.2895	1.79075e-05	7.32581e-05	p_Firmicutes;c_Erysipelotrichi;o_Erysipelotrichales;f_Erysipelotrichaceae;g_Catenibacterium;s_
362767	-3.79336	0.892676	-4.24943	2.14317e-05	8.71799e-05	p_Firmicutes;c_Clostridia;o_Clostridiales;f_Lachnospiraceae;g_;s_
193710	-4.41538	1.04364	-4.23073	2.3293e-05	9.4219e-05	p_Firmicutes;c_Erysipelotrichi;o_Erysipelotrichales;f_Erysipelotrichaceae;g_[Eubacterium];s_biforme
839282	3.65236	0.866198	4.21654	2.48077e-05	9.97852e-05	p_Firmicutes;c_Bacilli;o_Lactobacillales;f_Leuconostocaceae;g_;s_
579851	1.19592	0.286234	4.17811	2.93942e-05	0.000117577	p_Firmicutes;c_Erysipelotrichi;o_Erysipelotrichales;f_Erysipelotrichaceae;g_[Eubacterium];s_dolichum
2283112	-1.91645	0.45886	-4.17654	2.95981e-05	0.000117738	p_Firmicutes;c_Clostridia;o_Clostridiales;f_Ruminococcaceae;g_;s_
181234	-4.20938	1.00851	-4.17388	2.9946e-05	0.000118468	p_Firmicutes;c_Clostridia;o_Clostridiales;f_Ruminococcaceae;g_;s_
365735	-2.67114	0.641563	-4.16348	3.13434e-05	0.000123318	p_Firmicutes;c_Clostridia;o_Clostridiales;f_Lachnospiraceae;g_Blautia;s_producta
4456091	-3.94243	0.947903	-4.15911	3.1949e-05	0.000125018	p_Fusobacteria;c_Fusobacteriia;o_Fusobacteriales;f_Fusobacteriaceae;g_Fusobacterium;s_
574689	-3.28598	0.793196	-4.1427	3.43236e-05	0.000133584	p_Firmicutes;c_Clostridia;o_Clostridiales;f_Lachnospiraceae;g_;s_
4381553	-1.68109	0.407251	-4.12789	3.66111e-05	0.00014172	p_Bacteroidetes;c_Bacteroidia;o_Bacteroidales;f_Bacteroidaceae;g_Bacteroides;s_
325419	-2.10709	0.512643	-4.11025	3.95228e-05	0.000152173	p_Firmicutes;c_Clostridia;o_Clostridiales;f_Clostridiaceae;g_;s_
4447950	-2.78702	0.681095	-4.09197	4.27718e-05	0.00016294	p_Bacteroidetes;c_Bacteroidia;o_Bacteroidales;f_Bacteroidaceae;g_Bacteroides;s_
2066056	-4.31908	1.05544	-4.09219	4.27312e-05	0.00016294	p_Firmicutes;c_Clostridia;o_Clostridiales;f_Ruminococcaceae;g_;s_
766563	4.28423	1.05121	4.07552	4.59124e-05	0.000173073	p_Firmicutes;c_Bacilli;o_Lactobacillales;f_Leuconostocaceae;g_Leuconostoc;s_
195757	-2.73749	0.671536	-4.07645	4.57277e-05	0.000173073	p_Firmicutes;c_Clostridia;o_Clostridiales;f_Ruminococcaceae;g_;s_
359563	-3.93477	0.970261	-4.05538	5.00536e-05	0.000187701	p_Firmicutes;c_Clostridia;o_Clostridiales;f_Ruminococcaceae;g_Oscillospira;s_
291149	2.96094	0.731348	4.04861	5.15233e-05	0.000192211	p_Firmicutes;c_Bacilli;o_Lactobacillales;f_Leuconostocaceae;g_Leuconostoc;s_
578649	-2.66446	0.659245	-4.04168	5.30703e-05	0.000196962	p_Firmicutes;c_Clostridia;o_Clostridiales;f_Lachnospiraceae;g_;s_
342397	-1.36637	0.338222	-4.03988	5.34795e-05	0.000197463	p_Firmicutes;c_Clostridia;o_Clostridiales;f_Lachnospiraceae;g_[Ruminococcus];s_gnavus
173986	-1.68932	0.418727	-4.03441	5.47404e-05	0.000201087	p_Firmicutes;c_Clostridia;o_Clostridiales;f_Ruminococcaceae;g_Faecalibacterium;s_prausnitzii
335041	-1.87285	0.465439	-4.02384	5.72561e-05	0.000208204	p_Firmicutes;c_Clostridia;o_Clostridiales;f_Ruminococcaceae;g_;s_
365536	-2.16098	0.537008	-4.02412	5.71898e-05	0.000208204	p_Firmicutes;c_Clostridia;o_Clostridiales;f_Ruminococcaceae;g_Oscillospira;s_
196004	-4.10261	1.02114	-4.01768	5.87743e-05	0.000212651	p_Firmicutes;c_Clostridia;o_Clostridiales;f_Lachnospiraceae;g_;s_
190529	-3.17318	0.79113	-4.01095	6.04747e-05	0.000217709	p_Firmicutes;c_Clostridia;o_Clostridiales;f_;g_;s_
197524	-3.29946	0.82404	-4.004	6.22798e-05	0.000223092	p_Firmicutes;c_Clostridia;o_Clostridiales;f_Lachnospiraceae;g_Blautia;s_
4310208	1.4618	0.367186	3.98109	6.85986e-05	0.00024451	p_Firmicutes;c_Clostridia;o_Clostridiales;f_Veillonellaceae;g_Veillonella;s_dispar
196990	-1.39563	0.352058	-3.96422	7.36362e-05	0.000261173	p_Firmicutes;c_Clostridia;o_Clostridiales;f_Lachnospiraceae;g_;s_
357389	-2.64301	0.667523	-3.95944	7.51266e-05	0.000265153	p_Firmicutes;c_Clostridia;o_Clostridiales;f_;g_;s_
752354	-2.51593	0.635983	-3.95597	7.62234e-05	0.000267712	p_Firmicutes;c_Clostridia;o_Clostridiales;f_Lachnospiraceae;g_Coprococcus;s_
193240	-1.63027	0.412413	-3.95301	7.71743e-05	0.000269736	p_Firmicutes;c_Clostridia;o_Clostridiales;f_Ruminococcaceae;g_;s_
364824	-1.61913	0.414926	-3.90221	9.53174e-05	0.000331539	p_Firmicutes;c_Clostridia;o_Clostridiales;f_Lachnospiraceae;g_Blautia;s_obeum
526804	1.33505	0.342453	3.89848	9.67976e-05	0.000335069	p_Firmicutes;c_Bacilli;o_Lactobacillales;f_Streptococcaceae;g_Streptococcus;s_
337379	-3.76128	0.966241	-3.89269	9.91393e-05	0.000341533	p_Firmicutes;c_Clostridia;o_Clostridiales;f_Clostridiaceae;g_;s_
354461	-2.49199	0.641115	-3.88696	0.000101509	0.000348031	p_Firmicutes;c_Clostridia;o_Clostridiales;f_Ruminococcaceae;g_;s_
335550	-1.16611	0.300268	-3.88356	0.00010294	0.000351263	p_Firmicutes;c_Clostridia;o_Clostridiales;f_Ruminococcaceae;g_Oscillospira;s_
359520	-4.15168	1.07459	-3.86348	0.000111781	0.000379634	p_Firmicutes;c_Clostridia;o_Clostridiales;f_Lachnospiraceae;g_Blautia;s_
175335	-3.25997	0.848068	-3.84399	0.000121049	0.000409179	p_Firmicutes;c_Clostridia;o_Clostridiales;f_Ruminococcaceae;g_;s_
4439469	-1.46982	0.384479	-3.82288	0.000131902	0.000443783	p_Firmicutes;c_Clostridia;o_Clostridiales;f_Ruminococcaceae;g_;s_
4401580	-2.1416	0.561028	-3.81728	0.000134933	0.000451869	p_Bacteroidetes;c_Bacteroidia;o_Bacteroidales;f_Bacteroidaceae;g_Bacteroides;s_
161902	-2.39706	0.628401	-3.81453	0.00013644	0.0004548	p_Firmicutes;c_Clostridia;o_Clostridiales;f_Ruminococcaceae;g_;s_
903426	2.36977	0.623397	3.80138	0.000143895	0.000475546	p_Actinobacteria;c_Actinobacteria;o_Actinomycetales;f_Micrococcaceae;g_Rothia;s_mucilaginosa
368486	-2.66797	0.701871	-3.80122	0.000143985	0.000475546	p_Firmicutes;c_Erysipelotrichi;o_Erysipelotrichales;f_Erysipelotrichaceae;g_[Eubacterium];s_dolichum
4401375	-1.73178	0.457424	-3.78594	0.000153126	0.000503428	p_Bacteroidetes;c_Bacteroidia;o_Bacteroidales;f_Bacteroidaceae;g_Bacteroides;s_uniformis
1504042	-1.49641	0.400443	-3.7369	0.000186305	0.000609725	p_Firmicutes;c_Clostridia;o_Clostridiales;f_Ruminococcaceae;g_Oscillospira;s_
548503	-2.85967	0.766157	-3.73249	0.000189596	0.000617688	p_Firmicutes;c_Clostridia;o_Clostridiales;f_Lachnospiraceae;g_;s_
334258	-3.02236	0.813253	-3.71638	0.000202097	0.000655449	p_Firmicutes;c_Clostridia;o_Clostridiales;f_;g_;s_
782953	1.80897	0.486984	3.71464	0.000203494	0.000657021	p_Proteobacteria;c_Gammaproteobacteria;o_Enterobacteriales;f_Enterobacteriaceae;g_;s_
350091	-2.20479	0.594168	-3.71073	0.000206665	0.00066428	p_Firmicutes;c_Clostridia;o_Clostridiales;f_;g_;s_
4435402	-4.4582	1.2029	-3.70621	0.000210385	0.000673233	p_Firmicutes;c_Clostridia;o_Clostridiales;f_Veillonellaceae;g_Megasphaera;s_
4358723	-1.48984	0.403246	-3.69462	0.000220214	0.000699613	p_Bacteroidetes;c_Bacteroidia;o_Bacteroidales;f_Bacteroidaceae;g_Bacteroides;s_
319708	-1.75438	0.474901	-3.69421	0.000220573	0.000699613	p_Firmicutes;c_Clostridia;o_Clostridiales;f_Clostridiaceae;g_SMB53;s_
182723	-4.60468	1.24709	-3.69233	0.000222209	0.000701714	p_Firmicutes;c_Clostridia;o_Clostridiales;f_Lachnospiraceae;g_;s_
511475	1.4858	0.403325	3.68387	0.000229717	0.000722255	p_Firmicutes;c_Bacilli;o_Lactobacillales;f_Streptococcaceae;g_Streptococcus;s_
4359797	-2.36156	0.64134	-3.68223	0.000231204	0.000723768	p_Firmicutes;c_Clostridia;o_Clostridiales;f_Lachnospiraceae;g_Blautia;s_
367688	-3.72194	1.01221	-3.67706	0.000235936	0.000735385	p_Firmicutes;c_Clostridia;o_Clostridiales;f_Lachnospiraceae;g_Coprococcus;s_
306261	-2.08799	0.568212	-3.67466	0.000238164	0.000739129	p_Firmicutes;c_Clostridia;o_Clostridiales;f_Lachnospiraceae;g_;s_
2724175	-1.56177	0.4256	-3.66956	0.00024297	0.000750808	p_Firmicutes;c_Clostridia;o_Clostridiales;f_Lachnospiraceae;g_;s_
368338	-2.4854	0.68022	-3.65382	0.000258371	0.000794989	p_Firmicutes;c_Clostridia;o_Clostridiales;f_;g_;s_
2801994	-4.30075	1.1799	-3.64499	0.000267397	0.00081926	p_Firmicutes;c_Clostridia;o_Clostridiales;f_Veillonellaceae;g_Phascolarctobacterium;s_
352243	-2.96923	0.815526	-3.64088	0.000271712	0.000828951	p_Firmicutes;c_Clostridia;o_Clostridiales;f_;g_;s_
176269	-2.84401	0.788918	-3.60495	0.000312215	0.0009485	p_Firmicutes;c_Clostridia;o_Clostridiales;f_Lachnospiraceae;g_Lachnospira;s_
4395774	-2.85017	0.791382	-3.60151	0.000316369	0.000953079	p_Bacteroidetes;c_Bacteroidia;o_Bacteroidales;f_Bacteroidaceae;g_Bacteroides;s_
330989	-1.24909	0.34673	-3.6025	0.000315175	0.000953079	p_Firmicutes;c_Clostridia;o_Clostridiales;f_Lachnospiraceae;g_Blautia;s_producta
166637	-2.78441	0.773939	-3.59772	0.00032102	0.000963061	p_Firmicutes;c_Clostridia;o_Clostridiales;f_Lachnospiraceae;g_Dorea;s_
297648	-2.34131	0.653697	-3.58165	0.000341429	0.00102004	p_Firmicutes;c_Clostridia;o_Clostridiales;f_;g_;s_
518002	1.55342	0.434069	3.57874	0.000345257	0.0010233	p_Proteobacteria;c_Gammaproteobacteria;o_Enterobacteriales;f_Enterobacteriaceae;g_;s_
2442708	-2.46801	0.689647	-3.57866	0.000345365	0.0010233	p_Bacteroidetes;c_Bacteroidia;o_Bacteroidales;f_Bacteroidaceae;g_Bacteroides;s_
182052	-2.47494	0.692763	-3.57256	0.00035351	0.00104314	p_Bacteroidetes;c_Bacteroidia;o_Bacteroidales;f_Bacteroidaceae;g_Bacteroides;s_
583974	-1.37171	0.385274	-3.56034	0.000370376	0.00108845	p_Firmicutes;c_Clostridia;o_Clostridiales;f_Lachnospiraceae;g_;s_
362997	-1.9888	0.55944	-3.55498	0.000378004	0.00110635	p_Bacteroidetes;c_Bacteroidia;o_Bacteroidales;f_Bacteroidaceae;g_Bacteroides;s_uniformis
2979308	-1.72295	0.485379	-3.54969	0.000385683	0.00112426	p_Firmicutes;c_Clostridia;o_Clostridiales;f_Ruminococcaceae;g_Ruminococcus;s_
197970	-2.28222	0.645324	-3.53656	0.00040538	0.00117691	p_Firmicutes;c_Clostridia;o_Clostridiales;f_Ruminococcaceae;g_;s_
4393962	-1.59402	0.451214	-3.53274	0.000411272	0.00118922	p_TM7;c_TM7-3;o_;f_;g_;s_
3257594	-3.21467	0.91112	-3.52826	0.000418297	0.00120469	p_Firmicutes;c_Clostridia;o_Clostridiales;f_Ruminococcaceae;g_Oscillospira;s_
539581	-2.65662	0.75395	-3.5236	0.000425722	0.00122119	p_Firmicutes;c_Erysipelotrichi;o_Erysipelotrichales;f_Erysipelotrichaceae;g_[Eubacterium];s_dolichum
246930	-4.3266	1.22867	-3.52138	0.000429307	0.00122659	p_Firmicutes;c_Clostridia;o_Clostridiales;f_Veillonellaceae;g_Dialister;s_
157772	-3.67058	1.04901	-3.49909	0.000466842	0.00132856	p_Firmicutes;c_Clostridia;o_Clostridiales;f_Ruminococcaceae;g_Oscillospira;s_
189076	-2.80773	0.807055	-3.47899	0.000503316	0.00142672	p_Proteobacteria;c_Betaproteobacteria;o_Burkholderiales;f_Alcaligenaceae;g_Sutterella;s_
3449122	-1.82736	0.526091	-3.47346	0.000513786	0.00145069	p_Firmicutes;c_Bacilli;o_Lactobacillales;f_Streptococcaceae;g_Streptococcus;s_
167373	-2.50953	0.724588	-3.46339	0.00053342	0.00150024	p_Firmicutes;c_Clostridia;o_Clostridiales;f_Lachnospiraceae;g_;s_
189920	-1.37603	0.400474	-3.43602	0.000590338	0.00165387	p_Bacteroidetes;c_Bacteroidia;o_Bacteroidales;f_Bacteroidaceae;g_Bacteroides;s_
198449	-1.64876	0.480094	-3.43424	0.00059421	0.00165826	p_Bacteroidetes;c_Bacteroidia;o_Bacteroidales;f_Bacteroidaceae;g_Bacteroides;s_
355424	-2.63141	0.768518	-3.42401	0.000617045	0.00171534	p_Firmicutes;c_Clostridia;o_Clostridiales;f_Lachnospiraceae;g_;s_
354850	-1.99587	0.583194	-3.42231	0.000620909	0.00171944	p_Bacteroidetes;c_Bacteroidia;o_Bacteroidales;f_Bacteroidaceae;g_Bacteroides;s_
308333	-2.45036	0.71631	-3.42081	0.000624347	0.00172234	p_Firmicutes;c_Clostridia;o_Clostridiales;f_Ruminococcaceae;g_Faecalibacterium;s_prausnitzii
295296	-4.27953	1.25296	-3.41554	0.000636565	0.00174934	p_Firmicutes;c_Clostridia;o_Clostridiales;f_;g_;s_
338992	-2.8894	0.852011	-3.39127	0.000695689	0.00190455	p_Firmicutes;c_Clostridia;o_Clostridiales;f_Lachnospiraceae;g_;s_
193749	-1.51606	0.447711	-3.38625	0.000708558	0.00193243	p_Firmicutes;c_Clostridia;o_Clostridiales;f_Lachnospiraceae;g_[Ruminococcus];s_gnavus
4454586	-3.0449	0.902176	-3.37506	0.000737986	0.00200509	p_Bacteroidetes;c_Bacteroidia;o_Bacteroidales;f_[Odoribacteraceae];g_Odoribacter;s_
362539	-1.13333	0.336481	-3.36819	0.000756624	0.00204801	p_Firmicutes;c_Clostridia;o_Clostridiales;f_Lachnospiraceae;g_;s_
196902	-2.42528	0.721547	-3.36122	0.000775984	0.00209254	p_Firmicutes;c_Clostridia;o_Clostridiales;f_Ruminococcaceae;g_Faecalibacterium;s_prausnitzii
195651	-1.87829	0.560643	-3.35025	0.000807377	0.00216907	p_Firmicutes;c_Clostridia;o_Clostridiales;f_Ruminococcaceae;g_;s_
176323	-2.76002	0.825252	-3.34446	0.000824431	0.00220666	p_Firmicutes;c_Clostridia;o_Clostridiales;f_;g_;s_
183207	-2.29946	0.687855	-3.34294	0.00082897	0.00221059	p_Firmicutes;c_Clostridia;o_Clostridiales;f_Ruminococcaceae;g_;s_
182224	-1.75986	0.529411	-3.32417	0.000886806	0.00235609	p_Firmicutes;c_Clostridia;o_Clostridiales;f_Ruminococcaceae;g_;s_
276484	3.867	1.16664	3.31464	0.000917611	0.00242897	p_Bacteroidetes;c_Bacteroidia;o_Bacteroidales;f_Bacteroidaceae;g_Bacteroides;s_
309720	-1.05102	0.318345	-3.30152	0.000961629	0.00253616	p_Firmicutes;c_Clostridia;o_Clostridiales;f_Ruminococcaceae;g_;s_
365496	-2.95287	0.89632	-3.29444	0.000986189	0.00259145	p_Bacteroidetes;c_Bacteroidia;o_Bacteroidales;f_Bacteroidaceae;g_Bacteroides;s_plebeius
138389	2.01929	0.61551	3.28068	0.00103556	0.00271128	p_Firmicutes;c_Bacilli;o_Lactobacillales;f_Enterococcaceae;g_;s_
2331530	-1.6379	0.505442	-3.24053	0.00119308	0.00310116	p_Bacteroidetes;c_Bacteroidia;o_Bacteroidales;f_Bacteroidaceae;g_Bacteroides;s_
363029	-1.26527	0.390444	-3.24059	0.00119281	0.00310116	p_Firmicutes;c_Clostridia;o_Clostridiales;f_Lachnospiraceae;g_Blautia;s_
4352747	-1.62044	0.500489	-3.2377	0.00120496	0.00312075	p_Bacteroidetes;c_Bacteroidia;o_Bacteroidales;f_Bacteroidaceae;g_Bacteroides;s_ovatus
215670	-2.34407	0.725749	-3.22986	0.00123849	0.0031961	p_Bacteroidetes;c_Bacteroidia;o_Bacteroidales;f_Prevotellaceae;g_Prevotella;s_copri
3562626	-4.2783	1.328	-3.22162	0.00127469	0.00327778	p_Bacteroidetes;c_Bacteroidia;o_Bacteroidales;f_Bacteroidaceae;g_Bacteroides;s_
4396877	1.32862	0.414145	3.2081	0.00133615	0.00342359	p_Firmicutes;c_Erysipelotrichi;o_Erysipelotrichales;f_Erysipelotrichaceae;g_[Eubacterium];s_dolichum
4387453	-2.89532	0.904669	-3.20042	0.00137228	0.0035037	p_Firmicutes;c_Clostridia;o_Clostridiales;f_Clostridiaceae;g_;s_
2201995	-2.94243	0.921765	-3.19217	0.0014121	0.0035925	p_Proteobacteria;c_Betaproteobacteria;o_Burkholderiales;f_Alcaligenaceae;g_Sutterella;s_
188674	-1.53289	0.480355	-3.19116	0.00141704	0.0035925	p_Firmicutes;c_Clostridia;o_Clostridiales;f_Lachnospiraceae;g_[Ruminococcus];s_gnavus
572750	1.40153	0.440417	3.18228	0.00146118	0.0036914	p_Proteobacteria;c_Gammaproteobacteria;o_Enterobacteriales;f_Enterobacteriaceae;g_Trabulsiella;s_
360015	-2.26766	0.723348	-3.13495	0.00171885	0.00432717	p_Firmicutes;c_Clostridia;o_Clostridiales;f_Lachnospiraceae;g_[Ruminococcus];s_gnavus
368698	-2.33845	0.750051	-3.11772	0.00182257	0.0045723	p_Firmicutes;c_Clostridia;o_Clostridiales;f_Lachnospiraceae;g_;s_
305946	-1.17924	0.380308	-3.10075	0.00193032	0.0048258	p_Bacteroidetes;c_Bacteroidia;o_Bacteroidales;f_Bacteroidaceae;g_Bacteroides;s_
509773	1.13565	0.366869	3.09553	0.00196462	0.00489455	p_Firmicutes;c_Bacilli;o_Lactobacillales;f_Streptococcaceae;g_Streptococcus;s_
179116	-1.55519	0.503007	-3.09179	0.00198952	0.0049395	p_Firmicutes;c_Clostridia;o_Clostridiales;f_Ruminococcaceae;g_Oscillospira;s_
358410	-2.70261	0.875103	-3.08833	0.00201285	0.00498024	p_Firmicutes;c_Clostridia;o_Clostridiales;f_Ruminococcaceae;g_;s_
182643	-2.71969	0.882304	-3.08249	0.00205279	0.00506168	p_Firmicutes;c_Clostridia;o_Clostridiales;f_Clostridiaceae;g_;s_
546876	-2.75012	0.892493	-3.08139	0.00206036	0.00506301	p_Firmicutes;c_Clostridia;o_Clostridiales;f_Lachnospiraceae;g_;s_
1131894	2.69291	0.874375	3.07982	0.00207128	0.00507253	p_Cyanobacteria;c_Chloroplast;o_Streptophyta;f_;g_;s_
287645	-1.27633	0.41604	-3.0678	0.00215641	0.0052631	p_Firmicutes;c_Clostridia;o_Clostridiales;f_Lachnospiraceae;g_[Ruminococcus];s_
196482	-2.05815	0.671966	-3.06288	0.00219218	0.00533234	p_Firmicutes;c_Clostridia;o_Clostridiales;f_Ruminococcaceae;g_;s_
368490	-3.01756	0.987945	-3.05438	0.00225528	0.00546734	p_Firmicutes;c_Bacilli;o_Turicibacterales;f_Turicibacteraceae;g_Turicibacter;s_
4420570	1.42215	0.465959	3.05209	0.00227254	0.00547233	p_Cyanobacteria;c_Chloroplast;o_Streptophyta;f_;g_;s_
194559	-2.30518	0.755237	-3.05226	0.00227126	0.00547233	p_Firmicutes;c_Clostridia;o_Clostridiales;f_;g_;s_
347529	-2.26325	0.742447	-3.04837	0.00230084	0.00552202	p_Firmicutes;c_Bacilli;o_Turicibacterales;f_Turicibacteraceae;g_Turicibacter;s_
186974	-3.15207	1.03868	-3.03469	0.00240783	0.00575959	p_Bacteroidetes;c_Bacteroidia;o_Bacteroidales;f_Prevotellaceae;g_Prevotella;s_copri
298896	-1.63962	0.540753	-3.03211	0.00242853	0.00578987	p_Firmicutes;c_Clostridia;o_Clostridiales;f_Lachnospiraceae;g_Blautia;s_
4095596	-3.61424	1.19455	-3.0256	0.00248139	0.00589638	p_Proteobacteria;c_Betaproteobacteria;o_Burkholderiales;f_Alcaligenaceae;g_Sutterella;s_
575261	-2.04392	0.675933	-3.02384	0.00249585	0.00591122	p_Firmicutes;c_Clostridia;o_Clostridiales;f_Lachnospiraceae;g_;s_
4407515	-2.08087	0.689063	-3.01986	0.00252895	0.00596998	p_Bacteroidetes;c_Bacteroidia;o_Bacteroidales;f_Bacteroidaceae;g_Bacteroides;s_
174147	-2.61952	0.868095	-3.01755	0.00254826	0.00599591	p_Firmicutes;c_Clostridia;o_Clostridiales;f_Ruminococcaceae;g_Ruminococcus;s_
183686	-3.15427	1.04945	-3.00563	0.0026503	0.00621569	p_Firmicutes;c_Clostridia;o_Clostridiales;f_Ruminococcaceae;g_;s_
510295	3.41428	1.13793	3.00042	0.00269603	0.00630241	p_Firmicutes;c_Clostridia;o_Clostridiales;f_Ruminococcaceae;g_;s_
196047	-1.69532	0.567459	-2.98757	0.00281204	0.00655234	p_Firmicutes;c_Clostridia;o_Clostridiales;f_Lachnospiraceae;g_[Ruminococcus];s_
190309	-1.16636	0.393373	-2.96502	0.00302662	0.00700697	p_Bacteroidetes;c_Bacteroidia;o_Bacteroidales;f_Bacteroidaceae;g_Bacteroides;s_
300136	-2.29558	0.774085	-2.96554	0.00302148	0.00700697	p_Firmicutes;c_Clostridia;o_Clostridiales;f_Lachnospiraceae;g_;s_
348304	-1.51717	0.51316	-2.95653	0.00311121	0.00717973	p_Bacteroidetes;c_Bacteroidia;o_Bacteroidales;f_Bacteroidaceae;g_Bacteroides;s_
2949328	-1.51498	0.513604	-2.9497	0.00318079	0.00730837	p_Bacteroidetes;c_Bacteroidia;o_Bacteroidales;f_Bacteroidaceae;g_Bacteroides;s_
176828	-3.94423	1.33745	-2.94908	0.00318726	0.00730837	p_Actinobacteria;c_Coriobacteriia;o_Coriobacteriales;f_Coriobacteriaceae;g_;s_
182036	-2.11026	0.722149	-2.92219	0.00347582	0.00794473	p_Firmicutes;c_Clostridia;o_Clostridiales;f_Ruminococcaceae;g_;s_
4033995	-2.55265	0.875462	-2.91578	0.003548	0.00808405	p_Firmicutes;c_Clostridia;o_Clostridiales;f_Veillonellaceae;g_;s_
298120	1.71141	0.588313	2.90902	0.00362563	0.00823486	p_Firmicutes;c_Bacilli;o_Lactobacillales;f_Leuconostocaceae;g_;s_
184760	-1.68633	0.579898	-2.90798	0.00363776	0.00823644	p_Firmicutes;c_Clostridia;o_Clostridiales;f_Ruminococcaceae;g_;s_
287508	-3.60265	1.24078	-2.90353	0.00368979	0.00832805	p_Actinobacteria;c_Coriobacteriia;o_Coriobacteriales;f_Coriobacteriaceae;g_Slackia;s_
187841	-3.11725	1.07817	-2.89123	0.00383742	0.00863419	p_Bacteroidetes;c_Bacteroidia;o_Bacteroidales;f_Bacteroidaceae;g_Bacteroides;s_
359581	-3.53473	1.22421	-2.88735	0.003885	0.00871402	p_Firmicutes;c_Clostridia;o_Clostridiales;f_Ruminococcaceae;g_;s_
345111	-3.22777	1.12614	-2.86623	0.00415398	0.00928841	p_Firmicutes;c_Clostridia;o_Clostridiales;f_Lachnospiraceae;g_;s_
181718	-1.69492	0.591785	-2.86408	0.0041822	0.00932256	p_Firmicutes;c_Clostridia;o_Clostridiales;f_Lachnospiraceae;g_;s_
270094	-1.07256	0.374833	-2.86142	0.00421742	0.00937203	p_Bacteroidetes;c_Bacteroidia;o_Bacteroidales;f_Bacteroidaceae;g_Bacteroides;s_
195508	-1.90373	0.670796	-2.83801	0.00453955	0.0100569	p_Bacteroidetes;c_Bacteroidia;o_Bacteroidales;f_Bacteroidaceae;g_Bacteroides;s_caccae
610111	-3.61128	1.27748	-2.82687	0.00470054	0.0103498	p_Bacteroidetes;c_Bacteroidia;o_Bacteroidales;f_Prevotellaceae;g_Prevotella;s_
548587	0.929455	0.328709	2.8276	0.00468989	0.0103498	p_Firmicutes;c_Erysipelotrichi;o_Erysipelotrichales;f_Erysipelotrichaceae;g_[Eubacterium];s_dolichum
323746	-1.54106	0.546498	-2.81989	0.00480406	0.0105455	p_Firmicutes;c_Clostridia;o_Clostridiales;f_;g_;s_
2200896	-2.65019	0.94375	-2.80815	0.00498269	0.0109044	p_Bacteroidetes;c_Bacteroidia;o_Bacteroidales;f_Bacteroidaceae;g_Bacteroides;s_fragilis
188348	-2.88973	1.03173	-2.80084	0.00509692	0.0111205	p_Firmicutes;c_Clostridia;o_Clostridiales;f_Ruminococcaceae;g_;s_
187126	-1.7055	0.609409	-2.79861	0.00513233	0.0111458	p_Firmicutes;c_Clostridia;o_Clostridiales;f_Ruminococcaceae;g_;s_
592616	-1.24401	0.44458	-2.79816	0.00513944	0.0111458	p_Firmicutes;c_Erysipelotrichi;o_Erysipelotrichales;f_Erysipelotrichaceae;g_;s_
197072	-1.12928	0.404872	-2.78922	0.00528344	0.0114236	p_Bacteroidetes;c_Bacteroidia;o_Bacteroidales;f_Bacteroidaceae;g_Bacteroides;s_uniformis
352733	-2.3102	0.830854	-2.78051	0.00542734	0.0116996	p_Firmicutes;c_Clostridia;o_Clostridiales;f_Lachnospiraceae;g_;s_
187469	-2.98608	1.07582	-2.77563	0.00550955	0.0118414	p_Firmicutes;c_Clostridia;o_Clostridiales;f_Ruminococcaceae;g_;s_
198423	-1.14765	0.414287	-2.77018	0.00560256	0.0120055	p_Firmicutes;c_Clostridia;o_Clostridiales;f_Lachnospiraceae;g_[Ruminococcus];s_gnavus
3530697	-1.95711	0.706901	-2.76857	0.00563025	0.012029	p_Firmicutes;c_Clostridia;o_Clostridiales;f_Ruminococcaceae;g_;s_
846127	-3.65258	1.32004	-2.76701	0.00565725	0.0120509	p_Bacteroidetes;c_Bacteroidia;o_Bacteroidales;f_Porphyromonadaceae;g_Parabacteroides;s_
175750	-0.900116	0.329494	-2.73181	0.00629866	0.0133777	p_Firmicutes;c_Clostridia;o_Clostridiales;f_Lachnospiraceae;g_;s_
191999	-0.931111	0.341084	-2.72986	0.00633619	0.0134178	p_Firmicutes;c_Clostridia;o_Clostridiales;f_Lachnospiraceae;g_;s_
194672	-1.57212	0.576142	-2.7287	0.00635836	0.0134253	p_Firmicutes;c_Clostridia;o_Clostridiales;f_Ruminococcaceae;g_;s_
1616059	3.54837	1.30295	2.72334	0.00646253	0.0136053	p_Proteobacteria;c_Epsilonproteobacteria;o_Campylobacterales;f_Campylobacteraceae;g_Campylobacter;s_
198532	-1.44737	0.531861	-2.72133	0.006502	0.0136485	p_Firmicutes;c_Clostridia;o_Clostridiales;f_Lachnospiraceae;g_Blautia;s_
4366843	-1.38006	0.51012	-2.70536	0.00682306	0.0142808	p_Bacteroidetes;c_Bacteroidia;o_Bacteroidales;f_Bacteroidaceae;g_Bacteroides;s_
373928	-2.45528	0.908202	-2.70345	0.00686241	0.0143216	p_Firmicutes;c_Clostridia;o_Clostridiales;f_;g_;s_
1860112	-1.07629	0.39948	-2.69423	0.00705516	0.0146813	p_Firmicutes;c_Clostridia;o_Clostridiales;f_Lachnospiraceae;g_;s_
185836	-3.01149	1.12187	-2.68436	0.00726688	0.0150782	p_Firmicutes;c_Clostridia;o_Clostridiales;f_Lachnospiraceae;g_Blautia;s_
583117	-1.06255	0.398126	-2.66889	0.00761023	0.0157453	p_Bacteroidetes;c_Bacteroidia;o_Bacteroidales;f_Bacteroidaceae;g_Bacteroides;s_
754778	-3.80907	1.43048	-2.66279	0.00774969	0.0159486	p_Proteobacteria;c_Gammaproteobacteria;o_Enterobacteriales;f_Enterobacteriaceae;g_;s_
130103	-2.8118	1.05602	-2.66265	0.0077528	0.0159486	p_Firmicutes;c_Clostridia;o_Clostridiales;f_Lachnospiraceae;g_Dorea;s_
360553	-1.74594	0.663501	-2.6314	0.00850337	0.0174428	p_Firmicutes;c_Clostridia;o_Clostridiales;f_Lachnospiraceae;g_;s_
4420408	-1.50294	0.572294	-2.62617	0.00863509	0.0176627	p_Bacteroidetes;c_Bacteroidia;o_Bacteroidales;f_Bacteroidaceae;g_Bacteroides;s_
851715	-2.82188	1.07641	-2.62156	0.00875271	0.0178526	p_Firmicutes;c_Erysipelotrichi;o_Erysipelotrichales;f_Erysipelotrichaceae;g_[Eubacterium];s_dolichum
4427366	-1.54715	0.593079	-2.60868	0.00908911	0.0184863	p_Firmicutes;c_Clostridia;o_Clostridiales;f_Ruminococcaceae;g_Faecalibacterium;s_prausnitzii
346738	-2.52662	0.97449	-2.59276	0.00952087	0.0193099	p_Firmicutes;c_Clostridia;o_Clostridiales;f_Lachnospiraceae;g_Blautia;s_
337735	-2.66317	1.02851	-2.58936	0.00961552	0.0194135	p_Firmicutes;c_Clostridia;o_Clostridiales;f_Lachnospiraceae;g_Dorea;s_
363735	-1.56768	0.605518	-2.58899	0.00962584	0.0194135	p_Firmicutes;c_Clostridia;o_Clostridiales;f_Lachnospiraceae;g_Blautia;s_
575557	-2.62474	1.01716	-2.58046	0.00986688	0.019844	p_Firmicutes;c_Erysipelotrichi;o_Erysipelotrichales;f_Erysipelotrichaceae;g_;s_
4301298	-2.77052	1.07417	-2.57923	0.00990214	0.0198594	p_Bacteroidetes;c_Bacteroidia;o_Bacteroidales;f_Bacteroidaceae;g_Bacteroides;s_
4020502	-1.69714	0.660626	-2.56898	0.0101998	0.0203996	p_Bacteroidetes;c_Bacteroidia;o_Bacteroidales;f_Bacteroidaceae;g_Bacteroides;s_
258148	-3.93301	1.53397	-2.56393	0.0103493	0.0206412	p_Firmicutes;c_Clostridia;o_Clostridiales;f_Lachnospiraceae;g_;s_
357002	-2.87021	1.12351	-2.55468	0.0106285	0.0211395	p_Firmicutes;c_Clostridia;o_Clostridiales;f_Lachnospiraceae;g_;s_
185888	-1.22244	0.479926	-2.54715	0.0108608	0.0215421	p_Bacteroidetes;c_Bacteroidia;o_Bacteroidales;f_Bacteroidaceae;g_Bacteroides;s_
3235048	-2.39323	0.944799	-2.53306	0.0113071	0.0223657	p_Firmicutes;c_Clostridia;o_Clostridiales;f_Ruminococcaceae;g_Ruminococcus;s_
4390330	2.90398	1.14728	2.5312	0.0113674	0.0224235	p_Firmicutes;c_Clostridia;o_Clostridiales;f_Ruminococcaceae;g_Ruminococcus;s_
4426298	-2.14247	0.84957	-2.52183	0.0116745	0.0229662	p_Actinobacteria;c_Actinobacteria;o_Bifidobacteriales;f_Bifidobacteriaceae;g_Bifidobacterium;s_animalis
188850	-1.69982	0.675134	-2.51776	0.0118105	0.0231705	p_Firmicutes;c_Clostridia;o_Clostridiales;f_Lachnospiraceae;g_Blautia;s_
1143045	0.938837	0.373153	2.51596	0.0118709	0.0232257	p_Firmicutes;c_Clostridia;o_Clostridiales;f_Veillonellaceae;g_Veillonella;s_dispar
171184	2.8214	1.12316	2.51202	0.0120043	0.023423	p_Firmicutes;c_Clostridia;o_Clostridiales;f_Clostridiaceae;g_;s_
180572	-1.82851	0.730279	-2.50385	0.0122851	0.0239061	p_Firmicutes;c_Clostridia;o_Clostridiales;f_Ruminococcaceae;g_Faecalibacterium;s_prausnitzii
25947	-4.31842	1.7304	-2.49563	0.0125735	0.0244013	p_Firmicutes;c_Clostridia;o_Clostridiales;f_Veillonellaceae;g_Acidaminococcus;s_
4372612	1.50614	0.605929	2.48567	0.0129309	0.0250276	p_Bacteroidetes;c_Bacteroidia;o_Bacteroidales;f_Bacteroidaceae;g_Bacteroides;s_
4428929	-1.54586	0.623074	-2.48102	0.0131007	0.0252881	p_Bacteroidetes;c_Bacteroidia;o_Bacteroidales;f_Bacteroidaceae;g_Bacteroides;s_caccae
4326870	-3.92655	1.59026	-2.46913	0.0135443	0.0260746	p_Firmicutes;c_Clostridia;o_Clostridiales;f_Veillonellaceae;g_Dialister;s_
4315958	-0.921125	0.373797	-2.46424	0.0137305	0.0263625	p_Firmicutes;c_Bacilli;o_Lactobacillales;f_Streptococcaceae;g_Streptococcus;s_
350277	-0.964097	0.391922	-2.45992	0.0138969	0.0266111	p_Bacteroidetes;c_Bacteroidia;o_Bacteroidales;f_Bacteroidaceae;g_Bacteroides;s_uniformis
366195	-2.32372	0.950674	-2.44428	0.014514	0.0277191	p_Firmicutes;c_Clostridia;o_Clostridiales;f_Ruminococcaceae;g_Ruminococcus;s_bromii
591635	-0.87397	0.362282	-2.4124	0.0158478	0.0301863	p_Firmicutes;c_Clostridia;o_Clostridiales;f_Ruminococcaceae;g_Ruminococcus;s_
180982	-3.14034	1.30637	-2.40387	0.0162226	0.0308186	p_Firmicutes;c_Clostridia;o_Clostridiales;f_Ruminococcaceae;g_;s_
365842	-2.07365	0.864482	-2.39871	0.0164527	0.0311736	p_Firmicutes;c_Clostridia;o_Clostridiales;f_Ruminococcaceae;g_Faecalibacterium;s_prausnitzii
4439360	2.1688	0.909429	2.38479	0.0170888	0.0322938	p_Bacteroidetes;c_Bacteroidia;o_Bacteroidales;f_Bacteroidaceae;g_Bacteroides;s_
12574	0.800742	0.336049	2.38281	0.017181	0.032383	p_Actinobacteria;c_Actinobacteria;o_Actinomycetales;f_Actinomycetaceae;g_Actinomyces;s_
4455163	-0.903524	0.379876	-2.37847	0.0173846	0.0326813	p_Bacteroidetes;c_Bacteroidia;o_Bacteroidales;f_Bacteroidaceae;g_Bacteroides;s_
558839	-3.4583	1.45559	-2.37588	0.0175073	0.0328262	p_Bacteroidetes;c_Bacteroidia;o_Bacteroidales;f_Prevotellaceae;g_Prevotella;s_copri
184114	-1.5576	0.656862	-2.37127	0.0177272	0.0331521	p_Firmicutes;c_Clostridia;o_Clostridiales;f_Ruminococcaceae;g_;s_
580629	-1.1514	0.486508	-2.36666	0.0179494	0.0334807	p_Bacteroidetes;c_Bacteroidia;o_Bacteroidales;f_Bacteroidaceae;g_Bacteroides;s_
4468234	-0.789615	0.334331	-2.36177	0.0181877	0.0338376	p_Bacteroidetes;c_Bacteroidia;o_Bacteroidales;f_Bacteroidaceae;g_Bacteroides;s_
132892	-2.60033	1.12507	-2.31126	0.0208187	0.0386326	p_Firmicutes;c_Clostridia;o_Clostridiales;f_Lachnospiraceae;g_;s_
3500642	-2.65314	1.1533	-2.30047	0.0214213	0.0396487	p_Bacteroidetes;c_Bacteroidia;o_Bacteroidales;f_[Barnesiellaceae];g_;s_
2237211	-2.44502	1.06335	-2.29935	0.021485	0.0396646	p_Bacteroidetes;c_Bacteroidia;o_Bacteroidales;f_Bacteroidaceae;g_Bacteroides;s_
535375	-1.16844	0.510847	-2.28726	0.0221804	0.0408436	p_Bacteroidetes;c_Bacteroidia;o_Bacteroidales;f_Bacteroidaceae;g_Bacteroides;s_ovatus
193233	-0.927033	0.407752	-2.27352	0.0229948	0.0422353	p_Bacteroidetes;c_Bacteroidia;o_Bacteroidales;f_Bacteroidaceae;g_Bacteroides;s_
752584	-2.74978	1.21464	-2.26387	0.0235818	0.0430937	p_Proteobacteria;c_Gammaproteobacteria;o_Enterobacteriales;f_Enterobacteriaceae;g_;s_
124906	1.93731	0.85546	2.26464	0.0235345	0.0430937	p_Firmicutes;c_Clostridia;o_Clostridiales;f_Veillonellaceae;g_Megasphaera;s_
336325	1.44312	0.64071	2.25237	0.0242987	0.0442912	p_Firmicutes;c_Clostridia;o_Clostridiales;f_Clostridiaceae;g_SMB53;s_
174882	-0.840368	0.374495	-2.244	0.0248322	0.0451495	p_Firmicutes;c_Clostridia;o_Clostridiales;f_Lachnospiraceae;g_Blautia;s_producta
299757	-1.55373	0.693533	-2.24032	0.0250703	0.0454675	p_Firmicutes;c_Clostridia;o_Clostridiales;f_Lachnospiraceae;g_Blautia;s_
331850	-0.957955	0.428315	-2.23657	0.0253147	0.0457955	p_Firmicutes;c_Clostridia;o_Clostridiales;f_Lachnospiraceae;g_Blautia;s_
110060	-2.26475	1.01669	-2.22758	0.0259089	0.0467528	p_Firmicutes;c_Clostridia;o_Clostridiales;f_Ruminococcaceae;g_;s_
180082	-0.952604	0.427939	-2.22603	0.0260124	0.0468222	p_Bacteroidetes;c_Bacteroidia;o_Bacteroidales;f_Porphyromonadaceae;g_Parabacteroides;s_
354574	-2.45232	1.10454	-2.22022	0.0264039	0.0474084	p_Proteobacteria;c_Deltaproteobacteria;o_Desulfovibrionales;f_Desulfovibrionaceae;g_Bilophila;s_
195157	-0.960059	0.434408	-2.21004	0.0271024	0.0484211	p_Bacteroidetes;c_Bacteroidia;o_Bacteroidales;f_Bacteroidaceae;g_Bacteroides;s_
359954	-3.79124	1.71508	-2.21053	0.0270683	0.0484211	p_Firmicutes;c_Clostridia;o_Clostridiales;f_Veillonellaceae;g_;s_
578016	-1.14088	0.517152	-2.20607	0.027379	0.0487943	p_Bacteroidetes;c_Bacteroidia;o_Bacteroidales;f_Porphyromonadaceae;g_Parabacteroides;s_distasonis
195808	-0.997113	0.453686	-2.1978	0.0279632	0.0497123	p_Firmicutes;c_Clostridia;o_Clostridiales;f_Lachnospiraceae;g_;s_
