# Supplementary material for: Colonizing multidrug-resistant bacteria and the longitudinal evolution of the intestinal microbiome after liver transplantation
Source: Nat Commun. 2019 Oct 17;10:4715. doi: 10.1038/s41467-019-12633-4 (PMC6797753; doi:10.1038/s41467-019-12633-4)
Supplement: Supplementary file 25 — Supplementary Dataset 22 [file 41467_2019_12633_MOESM25_ESM.xlsx]

## Sheet: Supplementary Data 22
Supplementary Data 22. Significantly differentially abundant gut microbiota across all timepoints in patients with vs. without vancomycin-resistant enterococci (VRE) colonization at time of sample collection using ANCOM 2.0
Greengenes97 OTUID	W_stat	detected_0.9	detected_0.8	detected_0.7	detected_0.6	Taxonomic Classification
1111582	522	TRUE	TRUE	TRUE	TRUE	p_Firmicutes;c_Bacilli;o_Lactobacillales;f_Enterococcaceae;g_Enterococcus;s_
138389	519	TRUE	TRUE	TRUE	TRUE	p_Firmicutes;c_Bacilli;o_Lactobacillales;f_Enterococcaceae;g_;s_
144814	526	TRUE	TRUE	TRUE	TRUE	p_Proteobacteria;c_Gammaproteobacteria;o_Enterobacteriales;f_Enterobacteriaceae;g_;s_
174493	502	TRUE	TRUE	TRUE	TRUE	p_Firmicutes;c_Clostridia;o_Clostridiales;f_Ruminococcaceae;g_;s_
294606	514	TRUE	TRUE	TRUE	TRUE	p_Firmicutes;c_Clostridia;o_Clostridiales;f_Lachnospiraceae;g_Blautia;s_
309720	494	TRUE	TRUE	TRUE	TRUE	p_Firmicutes;c_Clostridia;o_Clostridiales;f_Ruminococcaceae;g_;s_
342380	548	TRUE	TRUE	TRUE	TRUE	p_Firmicutes;c_Clostridia;o_Clostridiales;f_Lachnospiraceae;g_Blautia;s_
347382	528	TRUE	TRUE	TRUE	TRUE	p_Firmicutes;c_Clostridia;o_Clostridiales;f_Lachnospiraceae;g_;s_
356733	520	TRUE	TRUE	TRUE	TRUE	p_Firmicutes;c_Bacilli;o_Bacillales;f_Staphylococcaceae;g_Staphylococcus;s_
359158	494	TRUE	TRUE	TRUE	TRUE	p_Firmicutes;c_Clostridia;o_Clostridiales;f_Lachnospiraceae;g_;s_
361722	514	TRUE	TRUE	TRUE	TRUE	p_Firmicutes;c_Clostridia;o_Clostridiales;f_Ruminococcaceae;g_Faecalibacterium;s_prausnitzii
363794	522	TRUE	TRUE	TRUE	TRUE	p_Actinobacteria;c_Coriobacteriia;o_Coriobacteriales;f_Coriobacteriaceae;g_Collinsella;s_aerofaciens
4480189	541	TRUE	TRUE	TRUE	TRUE	p_Firmicutes;c_Bacilli;o_Lactobacillales;f_Lactobacillaceae;g_Lactobacillus;s_zeae
508968	507	TRUE	TRUE	TRUE	TRUE	p_Firmicutes;c_Clostridia;o_Clostridiales;f_Lachnospiraceae;g_Roseburia;s_
509416	494	TRUE	TRUE	TRUE	TRUE	p_Firmicutes;c_Clostridia;o_Clostridiales;f_;g_;s_
509516	523	TRUE	TRUE	TRUE	TRUE	p_Firmicutes;c_Bacilli;o_Lactobacillales;f_Enterococcaceae;g_Enterococcus;s_
518033	547	TRUE	TRUE	TRUE	TRUE	p_Firmicutes;c_Bacilli;o_Lactobacillales;f_Lactobacillaceae;g_Lactobacillus;s_zeae
581021	495	TRUE	TRUE	TRUE	TRUE	p_Proteobacteria;c_Gammaproteobacteria;o_Enterobacteriales;f_Enterobacteriaceae;g_;s_
584241	524	TRUE	TRUE	TRUE	TRUE	p_Firmicutes;c_Bacilli;o_Lactobacillales;f_Enterococcaceae;g_Enterococcus;s_casseliflavus
590982	548	TRUE	TRUE	TRUE	TRUE	p_Firmicutes;c_Bacilli;o_Lactobacillales;f_Enterococcaceae;g_Enterococcus;s_
73609	522	TRUE	TRUE	TRUE	TRUE	p_Firmicutes;c_Bacilli;o_Lactobacillales;f_Lactobacillaceae;g_Lactobacillus;s_zeae
813217	525	TRUE	TRUE	TRUE	TRUE	p_Proteobacteria;c_Gammaproteobacteria;o_Enterobacteriales;f_Enterobacteriaceae;g_Klebsiella;s_
102222	450	FALSE	TRUE	TRUE	TRUE	p_Firmicutes;c_Bacilli;o_Lactobacillales;f_Lactobacillaceae;g_Pediococcus;s_acidilactici
132041	439	FALSE	TRUE	TRUE	TRUE	p_Actinobacteria;c_Actinobacteria;o_Bifidobacteriales;f_Bifidobacteriaceae;g_Bifidobacterium;s_
1504042	457	FALSE	TRUE	TRUE	TRUE	p_Firmicutes;c_Clostridia;o_Clostridiales;f_Ruminococcaceae;g_Oscillospira;s_
197286	483	FALSE	TRUE	TRUE	TRUE	p_Proteobacteria;c_Gammaproteobacteria;o_Enterobacteriales;f_Enterobacteriaceae;g_;s_
287645	439	FALSE	TRUE	TRUE	TRUE	p_Firmicutes;c_Clostridia;o_Clostridiales;f_Lachnospiraceae;g_[Ruminococcus];s_
291149	469	FALSE	TRUE	TRUE	TRUE	p_Firmicutes;c_Bacilli;o_Lactobacillales;f_Leuconostocaceae;g_Leuconostoc;s_
298120	491	FALSE	TRUE	TRUE	TRUE	p_Firmicutes;c_Bacilli;o_Lactobacillales;f_Leuconostocaceae;g_;s_
299267	491	FALSE	TRUE	TRUE	TRUE	p_Proteobacteria;c_Gammaproteobacteria;o_Enterobacteriales;f_Enterobacteriaceae;g_;s_
310608	478	FALSE	TRUE	TRUE	TRUE	p_Firmicutes;c_Clostridia;o_Clostridiales;f_Lachnospiraceae;g_Dorea;s_
318320	487	FALSE	TRUE	TRUE	TRUE	p_Firmicutes;c_Bacilli;o_Lactobacillales;f_Lactobacillaceae;g_Lactobacillus;s_
328105	492	FALSE	TRUE	TRUE	TRUE	p_Firmicutes;c_Clostridia;o_Clostridiales;f_Lachnospiraceae;g_;s_
330989	456	FALSE	TRUE	TRUE	TRUE	p_Firmicutes;c_Clostridia;o_Clostridiales;f_Lachnospiraceae;g_Blautia;s_producta
335701	482	FALSE	TRUE	TRUE	TRUE	p_Firmicutes;c_Clostridia;o_Clostridiales;f_Lachnospiraceae;g_[Ruminococcus];s_gnavus
364824	450	FALSE	TRUE	TRUE	TRUE	p_Firmicutes;c_Clostridia;o_Clostridiales;f_Lachnospiraceae;g_Blautia;s_obeum
370098	439	FALSE	TRUE	TRUE	TRUE	p_Firmicutes;c_Clostridia;o_Clostridiales;f_Lachnospiraceae;g_Lachnospira;s_
4387250	449	FALSE	TRUE	TRUE	TRUE	p_Bacteroidetes;c_Bacteroidia;o_Bacteroidales;f_Bacteroidaceae;g_Bacteroides;s_ovatus
4452634	476	FALSE	TRUE	TRUE	TRUE	p_Firmicutes;c_Clostridia;o_Clostridiales;f_Clostridiaceae;g_Clostridium;s_
518002	487	FALSE	TRUE	TRUE	TRUE	p_Proteobacteria;c_Gammaproteobacteria;o_Enterobacteriales;f_Enterobacteriaceae;g_;s_
522511	446	FALSE	TRUE	TRUE	TRUE	p_Firmicutes;c_Clostridia;o_Clostridiales;f_Ruminococcaceae;g_Faecalibacterium;s_prausnitzii
533969	488	FALSE	TRUE	TRUE	TRUE	p_Firmicutes;c_Clostridia;o_Clostridiales;f_Lachnospiraceae;g_;s_
542096	454	FALSE	TRUE	TRUE	TRUE	p_Firmicutes;c_Clostridia;o_Clostridiales;f_Lachnospiraceae;g_;s_
572750	445	FALSE	TRUE	TRUE	TRUE	p_Proteobacteria;c_Gammaproteobacteria;o_Enterobacteriales;f_Enterobacteriaceae;g_Trabulsiella;s_
782953	446	FALSE	TRUE	TRUE	TRUE	p_Proteobacteria;c_Gammaproteobacteria;o_Enterobacteriales;f_Enterobacteriaceae;g_;s_
839282	468	FALSE	TRUE	TRUE	TRUE	p_Firmicutes;c_Bacilli;o_Lactobacillales;f_Leuconostocaceae;g_;s_
851865	459	FALSE	TRUE	TRUE	TRUE	p_Firmicutes;c_Clostridia;o_Clostridiales;f_Ruminococcaceae;g_Faecalibacterium;s_prausnitzii
1076587	438	FALSE	FALSE	TRUE	TRUE	p_Firmicutes;c_Clostridia;o_Clostridiales;f_Lachnospiraceae;g_Dorea;s_formicigenerans
1131894	415	FALSE	FALSE	TRUE	TRUE	p_Cyanobacteria;c_Chloroplast;o_Streptophyta;f_;g_;s_
198945	407	FALSE	FALSE	TRUE	TRUE	p_Firmicutes;c_Clostridia;o_Clostridiales;f_Lachnospiraceae;g_;s_
210269	424	FALSE	FALSE	TRUE	TRUE	p_Proteobacteria;c_Gammaproteobacteria;o_Enterobacteriales;f_Enterobacteriaceae;g_Enterobacter;s_cloacae
213885	434	FALSE	FALSE	TRUE	TRUE	p_Firmicutes;c_Clostridia;o_Clostridiales;f_Ruminococcaceae;g_Oscillospira;s_
2670715	397	FALSE	FALSE	TRUE	TRUE	p_Firmicutes;c_Clostridia;o_Clostridiales;f_Clostridiaceae;g_Clostridium;s_
292735	401	FALSE	FALSE	TRUE	TRUE	p_Firmicutes;c_Clostridia;o_Clostridiales;f_Lachnospiraceae;g_Blautia;s_
305946	420	FALSE	FALSE	TRUE	TRUE	p_Bacteroidetes;c_Bacteroidia;o_Bacteroidales;f_Bacteroidaceae;g_Bacteroides;s_
311961	413	FALSE	FALSE	TRUE	TRUE	p_Firmicutes;c_Clostridia;o_Clostridiales;f_Ruminococcaceae;g_Anaerotruncus;s_
313143	395	FALSE	FALSE	TRUE	TRUE	p_Firmicutes;c_Clostridia;o_Clostridiales;f_Peptostreptococcaceae;g_;s_
317135	434	FALSE	FALSE	TRUE	TRUE	p_Firmicutes;c_Clostridia;o_Clostridiales;f_Ruminococcaceae;g_;s_
329313	413	FALSE	FALSE	TRUE	TRUE	p_Firmicutes;c_Clostridia;o_Clostridiales;f_Lachnospiraceae;g_;s_
332846	385	FALSE	FALSE	TRUE	TRUE	p_Firmicutes;c_Clostridia;o_Clostridiales;f_Lachnospiraceae;g_Coprococcus;s_
336012	418	FALSE	FALSE	TRUE	TRUE	p_Bacteroidetes;c_Bacteroidia;o_Bacteroidales;f_Bacteroidaceae;g_Bacteroides;s_
350277	424	FALSE	FALSE	TRUE	TRUE	p_Bacteroidetes;c_Bacteroidia;o_Bacteroidales;f_Bacteroidaceae;g_Bacteroides;s_uniformis
353149	437	FALSE	FALSE	TRUE	TRUE	p_Firmicutes;c_Clostridia;o_Clostridiales;f_Lachnospiraceae;g_;s_
357111	405	FALSE	FALSE	TRUE	TRUE	p_Firmicutes;c_Clostridia;o_Clostridiales;f_Lachnospiraceae;g_;s_
364048	421	FALSE	FALSE	TRUE	TRUE	p_Firmicutes;c_Clostridia;o_Clostridiales;f_Lachnospiraceae;g_Blautia;s_
4325533	390	FALSE	FALSE	TRUE	TRUE	p_Bacteroidetes;c_Bacteroidia;o_Bacteroidales;f_Rikenellaceae;g_;s_
4380976	430	FALSE	FALSE	TRUE	TRUE	p_Firmicutes;c_Bacilli;o_Lactobacillales;f_Lactobacillaceae;g_Pediococcus;s_
4393532	409	FALSE	FALSE	TRUE	TRUE	p_Actinobacteria;c_Coriobacteriia;o_Coriobacteriales;f_Coriobacteriaceae;g_Eggerthella;s_lenta
4396877	432	FALSE	FALSE	TRUE	TRUE	p_Firmicutes;c_Erysipelotrichi;o_Erysipelotrichales;f_Erysipelotrichaceae;g_[Eubacterium];s_dolichum
4420570	431	FALSE	FALSE	TRUE	TRUE	p_Cyanobacteria;c_Chloroplast;o_Streptophyta;f_;g_;s_
4422456	409	FALSE	FALSE	TRUE	TRUE	p_Firmicutes;c_Clostridia;o_Clostridiales;f_Veillonellaceae;g_Veillonella;s_dispar
4446943	415	FALSE	FALSE	TRUE	TRUE	p_Firmicutes;c_Clostridia;o_Clostridiales;f_Veillonellaceae;g_Veillonella;s_dispar
4475758	417	FALSE	FALSE	TRUE	TRUE	p_Firmicutes;c_Clostridia;o_Clostridiales;f_Veillonellaceae;g_Veillonella;s_dispar
456774	417	FALSE	FALSE	TRUE	TRUE	p_Firmicutes;c_Clostridia;o_Clostridiales;f_Lachnospiraceae;g_Coprococcus;s_
526804	386	FALSE	FALSE	TRUE	TRUE	p_Firmicutes;c_Bacilli;o_Lactobacillales;f_Streptococcaceae;g_Streptococcus;s_
537661	428	FALSE	FALSE	TRUE	TRUE	p_Firmicutes;c_Clostridia;o_Clostridiales;f_Lachnospiraceae;g_;s_
551822	429	FALSE	FALSE	TRUE	TRUE	p_Firmicutes;c_Clostridia;o_Clostridiales;f_Clostridiaceae;g_;s_
572476	422	FALSE	FALSE	TRUE	TRUE	p_Bacteroidetes;c_Bacteroidia;o_Bacteroidales;f_Bacteroidaceae;g_Bacteroides;s_uniformis
591635	391	FALSE	FALSE	TRUE	TRUE	p_Firmicutes;c_Clostridia;o_Clostridiales;f_Ruminococcaceae;g_Ruminococcus;s_
606927	433	FALSE	FALSE	TRUE	TRUE	p_Firmicutes;c_Clostridia;o_Clostridiales;f_Peptostreptococcaceae;g_[Clostridium];s_difficile
903426	420	FALSE	FALSE	TRUE	TRUE	p_Actinobacteria;c_Actinobacteria;o_Actinomycetales;f_Micrococcaceae;g_Rothia;s_mucilaginosa
949789	414	FALSE	FALSE	TRUE	TRUE	p_Firmicutes;c_Bacilli;o_Bacillales;f_Planococcaceae;g_;s_
1066410	366	FALSE	FALSE	FALSE	TRUE	p_Actinobacteria;c_Actinobacteria;o_Actinomycetales;f_Actinomycetaceae;g_Actinomyces;s_
1143045	335	FALSE	FALSE	FALSE	TRUE	p_Firmicutes;c_Clostridia;o_Clostridiales;f_Veillonellaceae;g_Veillonella;s_dispar
1696853	364	FALSE	FALSE	FALSE	TRUE	p_Firmicutes;c_Bacilli;o_Lactobacillales;f_Carnobacteriaceae;g_Granulicatella;s_
173986	367	FALSE	FALSE	FALSE	TRUE	p_Firmicutes;c_Clostridia;o_Clostridiales;f_Ruminococcaceae;g_Faecalibacterium;s_prausnitzii
175751	349	FALSE	FALSE	FALSE	TRUE	p_Firmicutes;c_Clostridia;o_Clostridiales;f_Lachnospiraceae;g_;s_
184296	375	FALSE	FALSE	FALSE	TRUE	p_Firmicutes;c_Clostridia;o_Clostridiales;f_Lachnospiraceae;g_;s_
1995182	341	FALSE	FALSE	FALSE	TRUE	p_Firmicutes;c_Bacilli;o_Lactobacillales;f_Lactobacillaceae;g_Lactobacillus;s_
202131	329	FALSE	FALSE	FALSE	TRUE	p_Firmicutes;c_Bacilli;o_Lactobacillales;f_Lactobacillaceae;g_Lactobacillus;s_
275845	371	FALSE	FALSE	FALSE	TRUE	p_Firmicutes;c_Bacilli;o_Lactobacillales;f_Lactobacillaceae;g_Lactobacillus;s_
297057	360	FALSE	FALSE	FALSE	TRUE	p_Bacteroidetes;c_Bacteroidia;o_Bacteroidales;f_Bacteroidaceae;g_Bacteroides;s_
304047	353	FALSE	FALSE	FALSE	TRUE	p_Bacteroidetes;c_Bacteroidia;o_Bacteroidales;f_Bacteroidaceae;g_Bacteroides;s_acidifaciens
312835	381	FALSE	FALSE	FALSE	TRUE	p_Firmicutes;c_Clostridia;o_Clostridiales;f_Lachnospiraceae;g_Coprococcus;s_
3175741	341	FALSE	FALSE	FALSE	TRUE	p_Firmicutes;c_Clostridia;o_Clostridiales;f_Lachnospiraceae;g_;s_
336325	355	FALSE	FALSE	FALSE	TRUE	p_Firmicutes;c_Clostridia;o_Clostridiales;f_Clostridiaceae;g_SMB53;s_
344430	351	FALSE	FALSE	FALSE	TRUE	p_Firmicutes;c_Clostridia;o_Clostridiales;f_Ruminococcaceae;g_Faecalibacterium;s_prausnitzii
345319	366	FALSE	FALSE	FALSE	TRUE	p_Firmicutes;c_Clostridia;o_Clostridiales;f_Lachnospiraceae;g_;s_
362078	361	FALSE	FALSE	FALSE	TRUE	p_Firmicutes;c_Clostridia;o_Clostridiales;f_Ruminococcaceae;g_;s_
366451	381	FALSE	FALSE	FALSE	TRUE	p_Proteobacteria;c_Gammaproteobacteria;o_Enterobacteriales;f_Enterobacteriaceae;g_;s_
392887	373	FALSE	FALSE	FALSE	TRUE	p_Firmicutes;c_Clostridia;o_Clostridiales;f_Lachnospiraceae;g_Roseburia;s_
4439360	353	FALSE	FALSE	FALSE	TRUE	p_Bacteroidetes;c_Bacteroidia;o_Bacteroidales;f_Bacteroidaceae;g_Bacteroides;s_
503315	329	FALSE	FALSE	FALSE	TRUE	p_Firmicutes;c_Clostridia;o_Clostridiales;f_[Tissierellaceae];g_Finegoldia;s_
511475	373	FALSE	FALSE	FALSE	TRUE	p_Firmicutes;c_Bacilli;o_Lactobacillales;f_Streptococcaceae;g_Streptococcus;s_
514996	352	FALSE	FALSE	FALSE	TRUE	p_Firmicutes;c_Clostridia;o_Clostridiales;f_Lachnospiraceae;g_;s_
547287	340	FALSE	FALSE	FALSE	TRUE	p_Firmicutes;c_Clostridia;o_Clostridiales;f_;g_;s_
67806	338	FALSE	FALSE	FALSE	TRUE	p_Firmicutes;c_Bacilli;o_Lactobacillales;f_Lactobacillaceae;g_Lactobacillus;s_
72820	335	FALSE	FALSE	FALSE	TRUE	p_Actinobacteria;c_Actinobacteria;o_Bifidobacteriales;f_Bifidobacteriaceae;g_Bifidobacterium;s_longum
802262	329	FALSE	FALSE	FALSE	TRUE	p_Firmicutes;c_Bacilli;o_Lactobacillales;f_Streptococcaceae;g_Streptococcus;s_
866280	338	FALSE	FALSE	FALSE	TRUE	p_Actinobacteria;c_Actinobacteria;o_Actinomycetales;f_Micrococcaceae;g_Rothia;s_mucilaginosa
