# Supplementary material for: Colonizing multidrug-resistant bacteria and the longitudinal evolution of the intestinal microbiome after liver transplantation
Source: Nat Commun. 2019 Oct 17;10:4715. doi: 10.1038/s41467-019-12633-4 (PMC6797753; doi:10.1038/s41467-019-12633-4)
Supplement: Supplementary file 26 — Supplementary Dataset 23 [file 41467_2019_12633_MOESM26_ESM.xlsx]

## Sheet: Supplementary Data 23
Supplementary Data 23. Significantly differentially abundant gut microbiota across all timepoints in patients who developed colonization by multidrug-resistant bacteria (MDRB) within one-year of LT vs. those who did not using DESeq2 (p<0.05; FDR/padj<0.05)
Greengenes97 OTUID	log2-FC	lfcSE	stat	pvalue	padj	Taxonomic classification
590982	4.41713	0.320972	13.7617	4.33007e-43	3.18693e-40	p_Firmicutes;c_Bacilli;o_Lactobacillales;f_Enterococcaceae;g_Enterococcus;s_
4422456	4.15991	0.338539	12.2878	1.05313e-34	3.87552e-32	p_Firmicutes;c_Clostridia;o_Clostridiales;f_Veillonellaceae;g_Veillonella;s_dispar
351231	4.20882	0.399872	10.5254	6.59768e-26	1.61863e-23	p_Bacteroidetes;c_Bacteroidia;o_Bacteroidales;f_Bacteroidaceae;g_Bacteroides;s_fragilis
588216	2.72943	0.278845	9.78832	1.26375e-22	2.3253e-20	p_Proteobacteria;c_Gammaproteobacteria;o_Enterobacteriales;f_Enterobacteriaceae;g_;s_
366451	3.97678	0.412837	9.63279	5.81288e-22	8.55655e-20	p_Proteobacteria;c_Gammaproteobacteria;o_Enterobacteriales;f_Enterobacteriaceae;g_;s_
518002	3.39904	0.366769	9.26754	1.90494e-20	2.33673e-18	p_Proteobacteria;c_Gammaproteobacteria;o_Enterobacteriales;f_Enterobacteriaceae;g_;s_
4310208	2.86735	0.312815	9.1663	4.89536e-20	5.14712e-18	p_Firmicutes;c_Clostridia;o_Clostridiales;f_Veillonellaceae;g_Veillonella;s_dispar
581021	3.46287	0.379465	9.12564	7.13137e-20	6.56086e-18	p_Proteobacteria;c_Gammaproteobacteria;o_Enterobacteriales;f_Enterobacteriaceae;g_;s_
167950	4.67788	0.543455	8.60767	7.45604e-18	6.09739e-16	p_Proteobacteria;c_Gammaproteobacteria;o_Enterobacteriales;f_Enterobacteriaceae;g_Citrobacter;s_
299267	2.51121	0.304959	8.2346	1.80161e-16	1.32598e-14	p_Proteobacteria;c_Gammaproteobacteria;o_Enterobacteriales;f_Enterobacteriaceae;g_;s_
297057	-3.34827	0.408607	-8.19436	2.51928e-16	1.68563e-14	p_Bacteroidetes;c_Bacteroidia;o_Bacteroidales;f_Bacteroidaceae;g_Bacteroides;s_
4433823	3.88656	0.476809	8.15117	3.6041e-16	2.21052e-14	p_Bacteroidetes;c_Bacteroidia;o_Bacteroidales;f_Bacteroidaceae;g_Bacteroides;s_fragilis
4480189	3.19166	0.395674	8.0664	7.24018e-16	4.09905e-14	p_Firmicutes;c_Bacilli;o_Lactobacillales;f_Lactobacillaceae;g_Lactobacillus;s_zeae
4401580	-3.40872	0.460451	-7.40301	1.33135e-13	6.9991e-12	p_Bacteroidetes;c_Bacteroidia;o_Bacteroidales;f_Bacteroidaceae;g_Bacteroides;s_
4256470	2.51532	0.34112	7.37369	1.65972e-13	8.1437e-12	p_Bacteroidetes;c_Bacteroidia;o_Bacteroidales;f_Bacteroidaceae;g_Bacteroides;s_ovatus
138389	3.75919	0.522904	7.18908	6.52313e-13	3.00064e-11	p_Firmicutes;c_Bacilli;o_Lactobacillales;f_Enterococcaceae;g_;s_
144814	2.36785	0.334047	7.08838	1.35687e-12	5.87444e-11	p_Proteobacteria;c_Gammaproteobacteria;o_Enterobacteriales;f_Enterobacteriaceae;g_;s_
572750	2.60421	0.368692	7.06336	1.62521e-12	6.29556e-11	p_Proteobacteria;c_Gammaproteobacteria;o_Enterobacteriales;f_Enterobacteriaceae;g_Trabulsiella;s_
4386507	4.7094	0.666732	7.06341	1.6247e-12	6.29556e-11	p_Bacteroidetes;c_Bacteroidia;o_Bacteroidales;f_Bacteroidaceae;g_Bacteroides;s_fragilis
2200896	5.29242	0.769644	6.87645	6.13633e-12	2.25817e-10	p_Bacteroidetes;c_Bacteroidia;o_Bacteroidales;f_Bacteroidaceae;g_Bacteroides;s_fragilis
1143045	2.11611	0.31049	6.8154	9.40002e-12	3.29448e-10	p_Firmicutes;c_Clostridia;o_Clostridiales;f_Veillonellaceae;g_Veillonella;s_dispar
345362	2.03407	0.300699	6.76448	1.33793e-11	4.476e-10	p_Proteobacteria;c_Gammaproteobacteria;o_Enterobacteriales;f_Enterobacteriaceae;g_;s_
73609	2.72216	0.404424	6.73097	1.6854e-11	5.39328e-10	p_Firmicutes;c_Bacilli;o_Lactobacillales;f_Lactobacillaceae;g_Lactobacillus;s_zeae
359520	5.90919	0.879737	6.717	1.85508e-11	5.68893e-10	p_Firmicutes;c_Clostridia;o_Clostridiales;f_Lachnospiraceae;g_Blautia;s_
197286	2.81039	0.424248	6.62441	3.48649e-11	9.86944e-10	p_Proteobacteria;c_Gammaproteobacteria;o_Enterobacteriales;f_Enterobacteriaceae;g_;s_
967427	1.70212	0.256779	6.62871	3.38639e-11	9.86944e-10	p_Firmicutes;c_Bacilli;o_Lactobacillales;f_Streptococcaceae;g_Streptococcus;s_
1111582	2.87987	0.435254	6.61653	3.67733e-11	1.00241e-09	p_Firmicutes;c_Bacilli;o_Lactobacillales;f_Enterococcaceae;g_Enterococcus;s_
4446943	2.49242	0.378683	6.58181	4.64751e-11	1.22163e-09	p_Firmicutes;c_Clostridia;o_Clostridiales;f_Veillonellaceae;g_Veillonella;s_dispar
334258	4.34333	0.666248	6.51909	7.07357e-11	1.79522e-09	p_Firmicutes;c_Clostridia;o_Clostridiales;f_;g_;s_
329096	4.11191	0.643672	6.38821	1.6784e-10	4.11767e-09	p_Proteobacteria;c_Gammaproteobacteria;o_Enterobacteriales;f_Enterobacteriaceae;g_;s_
3864823	4.73194	0.744823	6.35311	2.11006e-10	5.00969e-09	p_Firmicutes;c_Clostridia;o_Clostridiales;f_Veillonellaceae;g_Veillonella;s_dispar
584241	2.64925	0.41849	6.3305	2.44363e-10	5.62034e-09	p_Firmicutes;c_Bacilli;o_Lactobacillales;f_Enterococcaceae;g_Enterococcus;s_casseliflavus
3474081	3.00524	0.47699	6.30044	2.96802e-10	6.61958e-09	p_Bacteroidetes;c_Bacteroidia;o_Bacteroidales;f_Bacteroidaceae;g_Bacteroides;s_fragilis
184296	-2.95459	0.4785	-6.17469	6.6295e-10	1.43509e-08	p_Firmicutes;c_Clostridia;o_Clostridiales;f_Lachnospiraceae;g_;s_
4475758	2.11056	0.342977	6.15365	7.57179e-10	1.59224e-08	p_Firmicutes;c_Clostridia;o_Clostridiales;f_Veillonellaceae;g_Veillonella;s_dispar
866280	1.67876	0.275154	6.10116	1.05298e-09	2.15276e-08	p_Actinobacteria;c_Actinobacteria;o_Actinomycetales;f_Micrococcaceae;g_Rothia;s_mucilaginosa
331697	2.34828	0.385729	6.08791	1.14393e-09	2.2755e-08	p_Proteobacteria;c_Gammaproteobacteria;o_Enterobacteriales;f_Enterobacteriaceae;g_;s_
4447950	-3.3582	0.552246	-6.08098	1.19452e-09	2.3136e-08	p_Bacteroidetes;c_Bacteroidia;o_Bacteroidales;f_Bacteroidaceae;g_Bacteroides;s_
813217	1.95613	0.323398	6.04868	1.46038e-09	2.756e-08	p_Proteobacteria;c_Gammaproteobacteria;o_Enterobacteriales;f_Enterobacteriaceae;g_Klebsiella;s_
185405	-3.43333	0.580532	-5.9141	3.33698e-09	6.14005e-08	p_Firmicutes;c_Clostridia;o_Clostridiales;f_Lachnospiraceae;g_;s_
291149	3.91489	0.662709	5.90741	3.47537e-09	6.23871e-08	p_Firmicutes;c_Bacilli;o_Lactobacillales;f_Leuconostocaceae;g_Leuconostoc;s_
581782	2.71155	0.463579	5.84916	4.9405e-09	8.65763e-08	p_Proteobacteria;c_Gammaproteobacteria;o_Enterobacteriales;f_Enterobacteriaceae;g_;s_
210269	4.12518	0.706611	5.83798	5.28366e-09	9.04366e-08	p_Proteobacteria;c_Gammaproteobacteria;o_Enterobacteriales;f_Enterobacteriaceae;g_Enterobacter;s_cloacae
132041	3.40187	0.585346	5.81174	6.18286e-09	1.03422e-07	p_Actinobacteria;c_Actinobacteria;o_Bifidobacteriales;f_Bifidobacteriaceae;g_Bifidobacterium;s_
182723	-5.86349	1.01425	-5.7811	7.42118e-09	1.21377e-07	p_Firmicutes;c_Clostridia;o_Clostridiales;f_Lachnospiraceae;g_;s_
310608	-2.53394	0.439073	-5.77111	7.87496e-09	1.25999e-07	p_Firmicutes;c_Clostridia;o_Clostridiales;f_Lachnospiraceae;g_Dorea;s_
523589	4.95759	0.860506	5.76125	8.3491e-09	1.30743e-07	p_Firmicutes;c_Clostridia;o_Clostridiales;f_Clostridiaceae;g_Clostridium;s_neonatale
579608	1.39327	0.242378	5.74833	9.01302e-09	1.382e-07	p_Firmicutes;c_Bacilli;o_Lactobacillales;f_Streptococcaceae;g_Streptococcus;s_
518033	1.84961	0.329882	5.6069	2.05986e-08	3.09399e-07	p_Firmicutes;c_Bacilli;o_Lactobacillales;f_Lactobacillaceae;g_Lactobacillus;s_zeae
4372578	3.11036	0.557083	5.5833	2.36002e-08	3.47395e-07	p_Bacteroidetes;c_Bacteroidia;o_Bacteroidales;f_Bacteroidaceae;g_Bacteroides;s_fragilis
949789	1.65	0.299104	5.51646	3.45891e-08	4.91261e-07	p_Firmicutes;c_Bacilli;o_Bacillales;f_Planococcaceae;g_;s_
246930	-5.33567	0.967334	-5.51586	3.47087e-08	4.91261e-07	p_Firmicutes;c_Clostridia;o_Clostridiales;f_Veillonellaceae;g_Dialister;s_
782953	2.33912	0.429415	5.44721	5.11657e-08	7.10528e-07	p_Proteobacteria;c_Gammaproteobacteria;o_Enterobacteriales;f_Enterobacteriaceae;g_;s_
67806	2.01712	0.371418	5.43085	5.60866e-08	7.64439e-07	p_Firmicutes;c_Bacilli;o_Lactobacillales;f_Lactobacillaceae;g_Lactobacillus;s_
187324	2.59244	0.485151	5.34358	9.11292e-08	1.21947e-06	p_Bacteroidetes;c_Bacteroidia;o_Bacteroidales;f_Bacteroidaceae;g_Bacteroides;s_caccae
137580	2.57502	0.486802	5.28966	1.22544e-07	1.57746e-06	p_Firmicutes;c_Bacilli;o_Lactobacillales;f_Lactobacillaceae;g_Lactobacillus;s_
509416	-1.99255	0.376418	-5.29345	1.20028e-07	1.57746e-06	p_Firmicutes;c_Clostridia;o_Clostridiales;f_;g_;s_
326865	1.77152	0.335069	5.28704	1.2431e-07	1.57746e-06	p_Firmicutes;c_Clostridia;o_Clostridiales;f_Lachnospiraceae;g_Blautia;s_producta
4452634	3.77211	0.722632	5.21996	1.7896e-07	2.23245e-06	p_Firmicutes;c_Clostridia;o_Clostridiales;f_Clostridiaceae;g_Clostridium;s_
559204	2.63347	0.506753	5.19675	2.02804e-07	2.48773e-06	p_Proteobacteria;c_Gammaproteobacteria;o_Enterobacteriales;f_Enterobacteriaceae;g_;s_
4402254	2.48038	0.479253	5.1755	2.273e-07	2.7425e-06	p_Firmicutes;c_Bacilli;o_Lactobacillales;f_Streptococcaceae;g_Streptococcus;s_
577406	-2.84748	0.552822	-5.15081	2.59362e-07	3.07888e-06	p_Firmicutes;c_Clostridia;o_Clostridiales;f_Lachnospiraceae;g_Dorea;s_
353149	-1.96127	0.381088	-5.1465	2.65396e-07	3.1005e-06	p_Firmicutes;c_Clostridia;o_Clostridiales;f_Lachnospiraceae;g_;s_
4449054	-2.408	0.470209	-5.12112	3.03723e-07	3.49282e-06	p_Bacteroidetes;c_Bacteroidia;o_Bacteroidales;f_Bacteroidaceae;g_Bacteroides;s_
659361	2.07435	0.407694	5.088	3.61864e-07	4.09741e-06	p_Firmicutes;c_Clostridia;o_Clostridiales;f_Lachnospiraceae;g_Dorea;s_
2949328	-2.17487	0.429075	-5.06874	4.00451e-07	4.46564e-06	p_Bacteroidetes;c_Bacteroidia;o_Bacteroidales;f_Bacteroidaceae;g_Bacteroides;s_
1995182	1.60148	0.316658	5.05744	4.24927e-07	4.66785e-06	p_Firmicutes;c_Bacilli;o_Lactobacillales;f_Lactobacillaceae;g_Lactobacillus;s_
903426	2.74087	0.550988	4.97447	6.54255e-07	7.08135e-06	p_Actinobacteria;c_Actinobacteria;o_Actinomycetales;f_Micrococcaceae;g_Rothia;s_mucilaginosa
528421	2.49888	0.502707	4.97084	6.66619e-07	7.1106e-06	p_Proteobacteria;c_Gammaproteobacteria;o_Enterobacteriales;f_Enterobacteriaceae;g_;s_
4439360	3.76885	0.76879	4.90232	9.47121e-07	9.9583e-06	p_Bacteroidetes;c_Bacteroidia;o_Bacteroidales;f_Bacteroidaceae;g_Bacteroides;s_
522511	-1.85918	0.384038	-4.84114	1.29094e-06	1.33821e-05	p_Firmicutes;c_Clostridia;o_Clostridiales;f_Ruminococcaceae;g_Faecalibacterium;s_prausnitzii
510295	4.66196	0.969858	4.80685	1.53326e-06	1.56734e-05	p_Firmicutes;c_Clostridia;o_Clostridiales;f_Ruminococcaceae;g_;s_
1131894	3.59077	0.750147	4.78675	1.69503e-06	1.69689e-05	p_Cyanobacteria;c_Chloroplast;o_Streptophyta;f_;g_;s_
203579	2.62845	0.549259	4.78544	1.70612e-06	1.69689e-05	p_Proteobacteria;c_Gammaproteobacteria;o_Enterobacteriales;f_Enterobacteriaceae;g_;s_
298120	2.41728	0.506665	4.77096	1.83346e-06	1.79414e-05	p_Firmicutes;c_Bacilli;o_Lactobacillales;f_Leuconostocaceae;g_;s_
357111	-1.98365	0.415958	-4.76887	1.85265e-06	1.79414e-05	p_Firmicutes;c_Clostridia;o_Clostridiales;f_Lachnospiraceae;g_;s_
4407515	-2.62106	0.556604	-4.70902	2.4891e-06	2.3792e-05	p_Bacteroidetes;c_Bacteroidia;o_Bacteroidales;f_Bacteroidaceae;g_Bacteroides;s_
511378	2.52267	0.536799	4.69947	2.60843e-06	2.46128e-05	p_Firmicutes;c_Clostridia;o_Clostridiales;f_Veillonellaceae;g_Veillonella;s_
4420570	1.85834	0.395763	4.69559	2.65834e-06	2.47663e-05	p_Cyanobacteria;c_Chloroplast;o_Streptophyta;f_;g_;s_
752584	4.57949	0.98864	4.63211	3.61959e-06	3.33002e-05	p_Proteobacteria;c_Gammaproteobacteria;o_Enterobacteriales;f_Enterobacteriaceae;g_;s_
358410	3.27086	0.707581	4.6226	3.7896e-06	3.44339e-05	p_Firmicutes;c_Clostridia;o_Clostridiales;f_Ruminococcaceae;g_;s_
1888677	1.93285	0.419019	4.61281	3.97267e-06	3.56571e-05	p_Firmicutes;c_Bacilli;o_Lactobacillales;f_Streptococcaceae;g_Streptococcus;s_anginosus
3138798	-1.91468	0.415742	-4.60545	4.11574e-06	3.64962e-05	p_Firmicutes;c_Clostridia;o_Clostridiales;f_Veillonellaceae;g_Phascolarctobacterium;s_
182052	-2.58011	0.561829	-4.59234	4.38295e-06	3.8403e-05	p_Bacteroidetes;c_Bacteroidia;o_Bacteroidales;f_Bacteroidaceae;g_Bacteroides;s_
342427	2.04966	0.451511	4.53956	5.63707e-06	4.88104e-05	p_Firmicutes;c_Clostridia;o_Clostridiales;f_Veillonellaceae;g_Veillonella;s_dispar
1696853	1.24417	0.276788	4.49503	6.95605e-06	5.95309e-05	p_Firmicutes;c_Bacilli;o_Lactobacillales;f_Carnobacteriaceae;g_Granulicatella;s_
213885	-1.61815	0.36065	-4.48676	7.23136e-06	6.11757e-05	p_Firmicutes;c_Clostridia;o_Clostridiales;f_Ruminococcaceae;g_Oscillospira;s_
326482	-2.83542	0.632848	-4.48041	7.45013e-06	6.11946e-05	p_Bacteroidetes;c_Bacteroidia;o_Bacteroidales;f_Prevotellaceae;g_Prevotella;s_copri
526804	1.27741	0.285171	4.47947	7.48303e-06	6.11946e-05	p_Firmicutes;c_Bacilli;o_Lactobacillales;f_Streptococcaceae;g_Streptococcus;s_
593803	1.03815	0.231708	4.48042	7.44955e-06	6.11946e-05	p_Firmicutes;c_Bacilli;o_Lactobacillales;f_Streptococcaceae;g_Streptococcus;s_
280706	2.73909	0.614261	4.45917	8.22779e-06	6.6454e-05	p_Proteobacteria;c_Gammaproteobacteria;o_Enterobacteriales;f_Enterobacteriaceae;g_Citrobacter;s_
1076587	-2.01455	0.451985	-4.45712	8.30675e-06	6.6454e-05	p_Firmicutes;c_Clostridia;o_Clostridiales;f_Lachnospiraceae;g_Dorea;s_formicigenerans
4460021	2.66084	0.598333	4.44709	8.70402e-06	6.88834e-05	p_Firmicutes;c_Clostridia;o_Clostridiales;f_Ruminococcaceae;g_Ruminococcus;s_
746679	2.8508	0.646682	4.40835	1.0416e-05	8.15552e-05	p_Proteobacteria;c_Gammaproteobacteria;o_Enterobacteriales;f_Enterobacteriaceae;g_;s_
185186	-2.18082	0.49518	-4.40409	1.0623e-05	8.22999e-05	p_Verrucomicrobia;c_Verrucomicrobiae;o_Verrucomicrobiales;f_Verrucomicrobiaceae;g_Akkermansia;s_muciniphila
3180933	-2.59773	0.590731	-4.39748	1.09513e-05	8.33277e-05	p_Bacteroidetes;c_Bacteroidia;o_Bacteroidales;f_Bacteroidaceae;g_Bacteroides;s_ovatus
368698	-2.62851	0.597814	-4.39688	1.09821e-05	8.33277e-05	p_Firmicutes;c_Clostridia;o_Clostridiales;f_Lachnospiraceae;g_;s_
2237211	3.69147	0.843023	4.37885	1.19308e-05	8.96029e-05	p_Bacteroidetes;c_Bacteroidia;o_Bacteroidales;f_Bacteroidaceae;g_Bacteroides;s_
289709	1.48577	0.339642	4.37451	1.21706e-05	9.04807e-05	p_Proteobacteria;c_Gammaproteobacteria;o_Enterobacteriales;f_Enterobacteriaceae;g_;s_
364824	-1.54148	0.353203	-4.36428	1.27544e-05	9.38722e-05	p_Firmicutes;c_Clostridia;o_Clostridiales;f_Lachnospiraceae;g_Blautia;s_obeum
361722	-1.47192	0.339434	-4.33639	1.44839e-05	0.000105546	p_Firmicutes;c_Clostridia;o_Clostridiales;f_Ruminococcaceae;g_Faecalibacterium;s_prausnitzii
174301	-2.34835	0.54515	-4.30772	1.64945e-05	0.000119019	p_Firmicutes;c_Clostridia;o_Clostridiales;f_Ruminococcaceae;g_;s_
309433	-1.96517	0.45676	-4.30242	1.68941e-05	0.000119558	p_Firmicutes;c_Clostridia;o_Clostridiales;f_Lachnospiraceae;g_Lachnospira;s_
4296244	1.35756	0.315455	4.3035	1.68119e-05	0.000119558	p_Firmicutes;c_Clostridia;o_Clostridiales;f_Veillonellaceae;g_Veillonella;s_dispar
187469	-3.68884	0.864405	-4.26749	1.97686e-05	0.000138568	p_Firmicutes;c_Clostridia;o_Clostridiales;f_Ruminococcaceae;g_;s_
178859	-2.62847	0.621381	-4.23004	2.33649e-05	0.000162232	p_Firmicutes;c_Clostridia;o_Clostridiales;f_Ruminococcaceae;g_Ruminococcus;s_
255367	3.77118	0.894715	4.21495	2.49833e-05	0.000170257	p_Firmicutes;c_Bacilli;o_Lactobacillales;f_Lactobacillaceae;g_Lactobacillus;s_
190676	-2.41192	0.572179	-4.21532	2.49424e-05	0.000170257	p_Firmicutes;c_Clostridia;o_Clostridiales;f_Ruminococcaceae;g_Oscillospira;s_
2670715	3.59804	0.861987	4.17412	2.99136e-05	0.000201985	p_Firmicutes;c_Clostridia;o_Clostridiales;f_Clostridiaceae;g_Clostridium;s_
508968	-1.47312	0.354265	-4.15824	3.20713e-05	0.000214586	p_Firmicutes;c_Clostridia;o_Clostridiales;f_Lachnospiraceae;g_Roseburia;s_
3997242	1.33713	0.323049	4.1391	3.48672e-05	0.000229127	p_Bacteroidetes;c_Bacteroidia;o_Bacteroidales;f_Bacteroidaceae;g_Bacteroides;s_
759751	-1.44627	0.349386	-4.13947	3.48109e-05	0.000229127	p_Firmicutes;c_Clostridia;o_Clostridiales;f_Lachnospiraceae;g_;s_
362037	3.17105	0.772712	4.10379	4.06429e-05	0.000264718	p_Firmicutes;c_Clostridia;o_Clostridiales;f_Lachnospiraceae;g_Blautia;s_
4372795	2.53555	0.618207	4.10145	4.10571e-05	0.000265071	p_Fusobacteria;c_Fusobacteriia;o_Fusobacteriales;f_Fusobacteriaceae;g_Fusobacterium;s_
2979308	-1.74146	0.42915	-4.05793	4.95088e-05	0.000316856	p_Firmicutes;c_Clostridia;o_Clostridiales;f_Ruminococcaceae;g_Ruminococcus;s_
171184	3.97028	0.982954	4.03913	5.365e-05	0.0003404	p_Firmicutes;c_Clostridia;o_Clostridiales;f_Clostridiaceae;g_;s_
359581	4.05939	1.01287	4.00781	6.12836e-05	0.00038551	p_Firmicutes;c_Clostridia;o_Clostridiales;f_Ruminococcaceae;g_;s_
357312	-2.08471	0.52428	-3.97633	6.99869e-05	0.000436528	p_Firmicutes;c_Clostridia;o_Clostridiales;f_Lachnospiraceae;g_;s_
345322	-2.07093	0.522154	-3.96613	7.30494e-05	0.000451802	p_Firmicutes;c_Clostridia;o_Clostridiales;f_Clostridiaceae;g_SMB53;s_
511475	1.33811	0.342113	3.9113	9.18005e-05	0.000563043	p_Firmicutes;c_Bacilli;o_Lactobacillales;f_Streptococcaceae;g_Streptococcus;s_
509516	2.49443	0.640422	3.89498	9.82078e-05	0.000597363	p_Firmicutes;c_Bacilli;o_Lactobacillales;f_Enterococcaceae;g_Enterococcus;s_
370098	-1.72204	0.442833	-3.88869	0.000100786	0.000608019	p_Firmicutes;c_Clostridia;o_Clostridiales;f_Lachnospiraceae;g_Lachnospira;s_
235262	2.25683	0.580796	3.88576	0.000102011	0.000610408	p_Actinobacteria;c_Actinobacteria;o_Bifidobacteriales;f_Bifidobacteriaceae;g_Bifidobacterium;s_adolescentis
276149	-2.68432	0.697757	-3.84707	0.00011954	0.000709526	p_Bacteroidetes;c_Bacteroidia;o_Bacteroidales;f_Porphyromonadaceae;g_Parabacteroides;s_
181754	2.25024	0.589969	3.81416	0.000136644	0.000801365	p_Firmicutes;c_Clostridia;o_Clostridiales;f_Ruminococcaceae;g_;s_
4396877	1.32944	0.348643	3.81318	0.00013719	0.000801365	p_Firmicutes;c_Erysipelotrichi;o_Erysipelotrichales;f_Erysipelotrichaceae;g_[Eubacterium];s_dolichum
802262	1.31432	0.345658	3.80238	0.000143312	0.000830533	p_Firmicutes;c_Bacilli;o_Lactobacillales;f_Streptococcaceae;g_Streptococcus;s_
184610	2.49031	0.655783	3.79746	0.000146185	0.000840562	p_Bacteroidetes;c_Bacteroidia;o_Bacteroidales;f_Bacteroidaceae;g_Bacteroides;s_caccae
15728	-1.54488	0.407549	-3.79067	0.000150242	0.000857196	p_Firmicutes;c_Erysipelotrichi;o_Erysipelotrichales;f_Erysipelotrichaceae;g_Holdemania;s_
687940	4.69394	1.24012	3.78508	0.000153658	0.000869943	p_Proteobacteria;c_Gammaproteobacteria;o_Enterobacteriales;f_Enterobacteriaceae;g_Enterobacter;s_arachidis
317205	-1.48145	0.39193	-3.77989	0.000156899	0.000881509	p_Firmicutes;c_Clostridia;o_Clostridiales;f_Lachnospiraceae;g_Blautia;s_
839282	2.89856	0.767439	3.77693	0.000158773	0.00088528	p_Firmicutes;c_Bacilli;o_Lactobacillales;f_Leuconostocaceae;g_;s_
2876801	3.18371	0.8442	3.77128	0.000162412	0.000898763	p_Bacteroidetes;c_Bacteroidia;o_Bacteroidales;f_Bacteroidaceae;g_Bacteroides;s_uniformis
355424	-2.40357	0.640204	-3.75438	0.000173771	0.000954444	p_Firmicutes;c_Clostridia;o_Clostridiales;f_Lachnospiraceae;g_;s_
544824	2.71559	0.726146	3.73973	0.000184216	0.00100432	p_Proteobacteria;c_Gammaproteobacteria;o_Enterobacteriales;f_Enterobacteriaceae;g_Trabulsiella;s_farmeri
4439603	0.84703	0.22763	3.72109	0.000198366	0.00107351	p_Firmicutes;c_Bacilli;o_Lactobacillales;f_Streptococcaceae;g_Streptococcus;s_
202131	1.3834	0.374163	3.69733	0.000217881	0.00117052	p_Firmicutes;c_Bacilli;o_Lactobacillales;f_Lactobacillaceae;g_Lactobacillus;s_
1017181	1.52284	0.412228	3.69416	0.000220612	0.0011766	p_Actinobacteria;c_Actinobacteria;o_Actinomycetales;f_Micrococcaceae;g_Rothia;s_mucilaginosa
4428929	-1.86698	0.509427	-3.66485	0.000247482	0.00131041	p_Bacteroidetes;c_Bacteroidia;o_Bacteroidales;f_Bacteroidaceae;g_Bacteroides;s_caccae
173874	-1.8732	0.515358	-3.63476	0.000278238	0.00146274	p_Firmicutes;c_Clostridia;o_Clostridiales;f_Ruminococcaceae;g_;s_
4401373	1.21359	0.335543	3.61681	0.000298255	0.00155685	p_Firmicutes;c_Clostridia;o_Clostridiales;f_Veillonellaceae;g_Veillonella;s_dispar
558839	-4.14061	1.1529	-3.59147	0.000328818	0.0017043	p_Bacteroidetes;c_Bacteroidia;o_Bacteroidales;f_Prevotellaceae;g_Prevotella;s_copri
356733	1.39099	0.387785	3.58701	0.000334495	0.0017216	p_Firmicutes;c_Bacilli;o_Bacillales;f_Staphylococcaceae;g_Staphylococcus;s_
4476780	-2.61718	0.731094	-3.57981	0.000343846	0.00175743	p_Bacteroidetes;c_Bacteroidia;o_Bacteroidales;f_Rikenellaceae;g_;s_
4095596	-3.56285	0.996595	-3.57503	0.000350192	0.00177753	p_Proteobacteria;c_Betaproteobacteria;o_Burkholderiales;f_Alcaligenaceae;g_Sutterella;s_
580629	-1.46854	0.411011	-3.573	0.000352911	0.00177906	p_Bacteroidetes;c_Bacteroidia;o_Bacteroidales;f_Bacteroidaceae;g_Bacteroides;s_
509773	1.10685	0.311405	3.55439	0.000378856	0.00189686	p_Firmicutes;c_Bacilli;o_Lactobacillales;f_Streptococcaceae;g_Streptococcus;s_
362997	1.64494	0.465491	3.53376	0.000409692	0.00203739	p_Bacteroidetes;c_Bacteroidia;o_Bacteroidales;f_Bacteroidaceae;g_Bacteroides;s_uniformis
195883	1.53124	0.433573	3.53167	0.000412944	0.00203978	p_Firmicutes;c_Clostridia;o_Clostridiales;f_Lachnospiraceae;g_;s_
355291	-2.06242	0.587123	-3.51275	0.000443487	0.0021708	p_Bacteroidetes;c_Bacteroidia;o_Bacteroidales;f_Bacteroidaceae;g_Bacteroides;s_
4296242	1.60315	0.456526	3.51163	0.000445368	0.0021708	p_Firmicutes;c_Clostridia;o_Clostridiales;f_Veillonellaceae;g_Megasphaera;s_
517754	1.14691	0.327927	3.49745	0.000469721	0.00227444	p_Firmicutes;c_Bacilli;o_Lactobacillales;f_Streptococcaceae;g_Streptococcus;s_
4406684	-2.59822	0.744712	-3.48889	0.000485023	0.00233318	p_Bacteroidetes;c_Bacteroidia;o_Bacteroidales;f_Prevotellaceae;g_Prevotella;s_copri
851733	1.90731	0.547824	3.48162	0.000498386	0.0023819	p_Firmicutes;c_Bacilli;o_Lactobacillales;f_Lactobacillaceae;g_Lactobacillus;s_
1889556	-1.35591	0.39061	-3.47127	0.000517999	0.00244389	p_Bacteroidetes;c_Bacteroidia;o_Bacteroidales;f_Bacteroidaceae;g_Bacteroides;s_uniformis
328105	-1.23825	0.356662	-3.47177	0.000517039	0.00244389	p_Firmicutes;c_Clostridia;o_Clostridiales;f_Lachnospiraceae;g_;s_
157772	3.06418	0.883322	3.46892	0.000522546	0.00244964	p_Firmicutes;c_Clostridia;o_Clostridiales;f_Ruminococcaceae;g_Oscillospira;s_
290529	2.04001	0.590904	3.45235	0.000555732	0.00258873	p_Firmicutes;c_Clostridia;o_Clostridiales;f_Lachnospiraceae;g_Blautia;s_producta
2283112	-1.31567	0.382787	-3.43707	0.000588042	0.00272201	p_Firmicutes;c_Clostridia;o_Clostridiales;f_Ruminococcaceae;g_;s_
318320	1.42799	0.41898	3.40825	0.000653805	0.0030075	p_Firmicutes;c_Bacilli;o_Lactobacillales;f_Lactobacillaceae;g_Lactobacillus;s_
370190	3.18152	0.934869	3.40317	0.000666078	0.00304493	p_Firmicutes;c_Clostridia;o_Clostridiales;f_Peptostreptococcaceae;g_;s_
752354	-1.82482	0.53649	-3.40141	0.00067039	0.00304572	p_Firmicutes;c_Clostridia;o_Clostridiales;f_Lachnospiraceae;g_Coprococcus;s_
197329	-1.70193	0.501738	-3.39208	0.000693647	0.00313205	p_Firmicutes;c_Clostridia;o_Clostridiales;f_Clostridiaceae;g_;s_
798581	-2.36126	0.696728	-3.38907	0.000701292	0.00314726	p_Firmicutes;c_Clostridia;o_Clostridiales;f_Ruminococcaceae;g_Ruminococcus;s_bromii
542096	-1.011	0.298798	-3.38357	0.000715492	0.00319153	p_Firmicutes;c_Clostridia;o_Clostridiales;f_Lachnospiraceae;g_;s_
179319	-1.15144	0.341892	-3.36785	0.000757555	0.0033588	p_Firmicutes;c_Clostridia;o_Clostridiales;f_Lachnospiraceae;g_Dorea;s_
336012	-1.21189	0.360262	-3.36393	0.000768413	0.00338654	p_Bacteroidetes;c_Bacteroidia;o_Bacteroidales;f_Bacteroidaceae;g_Bacteroides;s_
583974	1.09349	0.327112	3.34287	0.000829176	0.00363258	p_Firmicutes;c_Clostridia;o_Clostridiales;f_Lachnospiraceae;g_;s_
186974	-2.89378	0.867138	-3.33717	0.000846374	0.00368598	p_Bacteroidetes;c_Bacteroidia;o_Bacteroidales;f_Prevotellaceae;g_Prevotella;s_copri
189076	2.31667	0.69575	3.32974	0.000869276	0.00376345	p_Proteobacteria;c_Betaproteobacteria;o_Burkholderiales;f_Alcaligenaceae;g_Sutterella;s_
176323	-2.3267	0.699655	-3.3255	0.000882604	0.00379881	p_Firmicutes;c_Clostridia;o_Clostridiales;f_;g_;s_
186022	1.23034	0.371345	3.3132	0.00092235	0.0039468	p_Firmicutes;c_Clostridia;o_Clostridiales;f_Lachnospiraceae;g_Blautia;s_
125624	-3.58153	1.08752	-3.29329	0.000990235	0.00421279	p_Firmicutes;c_Clostridia;o_Clostridiales;f_Lachnospiraceae;g_;s_
4429553	3.45845	1.05491	3.27844	0.00104381	0.00440803	p_Firmicutes;c_Bacilli;o_Lactobacillales;f_Lactobacillaceae;g_;s_
193279	-1.64979	0.503402	-3.27729	0.0010481	0.00440803	p_Actinobacteria;c_Coriobacteriia;o_Coriobacteriales;f_Coriobacteriaceae;g_Adlercreutzia;s_
368615	-1.76931	0.540231	-3.27509	0.00105627	0.00441713	p_Firmicutes;c_Clostridia;o_Clostridiales;f_;g_;s_
4374753	1.1191	0.34274	3.26515	0.00109405	0.00454926	p_Firmicutes;c_Clostridia;o_Clostridiales;f_Veillonellaceae;g_Veillonella;s_dispar
526682	0.860567	0.264863	3.24911	0.00115769	0.00475377	p_Actinobacteria;c_Actinobacteria;o_Actinomycetales;f_Actinomycetaceae;g_Actinomyces;s_
606927	2.09628	0.645425	3.2479	0.00116261	0.00475377	p_Firmicutes;c_Clostridia;o_Clostridiales;f_Peptostreptococcaceae;g_[Clostridium];s_difficile
4359797	1.7518	0.539098	3.24951	0.00115605	0.00475377	p_Firmicutes;c_Clostridia;o_Clostridiales;f_Lachnospiraceae;g_Blautia;s_
360329	3.14845	0.971245	3.24166	0.00118835	0.0048322	p_Firmicutes;c_Clostridia;o_Clostridiales;f_Lachnospiraceae;g_;s_
276484	3.45873	1.08613	3.18445	0.00145031	0.00586497	p_Bacteroidetes;c_Bacteroidia;o_Bacteroidales;f_Bacteroidaceae;g_Bacteroides;s_
564290	4.86548	1.53114	3.17768	0.00148458	0.00597077	p_Proteobacteria;c_Gammaproteobacteria;o_Enterobacteriales;f_Enterobacteriaceae;g_Serratia;s_
365385	2.11697	0.667143	3.17319	0.00150772	0.0060309	p_Actinobacteria;c_Actinobacteria;o_Bifidobacteriales;f_Bifidobacteriaceae;g_Bifidobacterium;s_bifidum
12574	0.914802	0.290666	3.14726	0.00164808	0.00655671	p_Actinobacteria;c_Actinobacteria;o_Actinomycetales;f_Actinomycetaceae;g_Actinomyces;s_
332846	-1.19426	0.379856	-3.14398	0.00166665	0.00659492	p_Firmicutes;c_Clostridia;o_Clostridiales;f_Lachnospiraceae;g_Coprococcus;s_
311606	-1.78799	0.569053	-3.14205	0.0016777	0.00660314	p_Firmicutes;c_Clostridia;o_Clostridiales;f_Lachnospiraceae;g_Lachnospira;s_
846127	-3.43079	1.09299	-3.1389	0.00169585	0.00663908	p_Bacteroidetes;c_Bacteroidia;o_Bacteroidales;f_Porphyromonadaceae;g_Parabacteroides;s_
301253	-3.85738	1.23106	-3.13338	0.00172805	0.00672933	p_Bacteroidetes;c_Bacteroidia;o_Bacteroidales;f_Prevotellaceae;g_Prevotella;s_copri
112891	2.59691	0.831932	3.12154	0.00179905	0.00696896	p_Proteobacteria;c_Betaproteobacteria;o_Burkholderiales;f_Alcaligenaceae;g_Sutterella;s_
293843	2.73623	0.879463	3.11125	0.00186299	0.00712357	p_Bacteroidetes;c_Bacteroidia;o_Bacteroidales;f_Prevotellaceae;g_Prevotella;s_copri
4318284	3.78441	1.21556	3.11332	0.00184996	0.00712357	p_Firmicutes;c_Clostridia;o_Clostridiales;f_Veillonellaceae;g_Dialister;s_
173744	3.03259	0.974967	3.11045	0.001868	0.00712357	p_Firmicutes;c_Clostridia;o_Clostridiales;f_Veillonellaceae;g_Megasphaera;s_
313143	1.6838	0.541666	3.10855	0.00188005	0.00713255	p_Firmicutes;c_Clostridia;o_Clostridiales;f_Peptostreptococcaceae;g_;s_
572476	-1.10943	0.358684	-3.09306	0.00198107	0.00747728	p_Bacteroidetes;c_Bacteroidia;o_Bacteroidales;f_Bacteroidaceae;g_Bacteroides;s_uniformis
574689	-2.02177	0.65738	-3.07549	0.00210156	0.00787146	p_Firmicutes;c_Clostridia;o_Clostridiales;f_Lachnospiraceae;g_;s_
929836	-1.18397	0.385064	-3.07473	0.0021069	0.00787146	p_Firmicutes;c_Erysipelotrichi;o_Erysipelotrichales;f_Erysipelotrichaceae;g_Coprobacillus;s_cateniformis
326936	1.2767	0.418873	3.04794	0.00230418	0.00856504	p_Firmicutes;c_Clostridia;o_Clostridiales;f_Lachnospiraceae;g_Blautia;s_
175750	-0.838711	0.275854	-3.04042	0.00236252	0.00869407	p_Firmicutes;c_Clostridia;o_Clostridiales;f_Lachnospiraceae;g_;s_
300136	-1.94771	0.640569	-3.04059	0.00236113	0.00869407	p_Firmicutes;c_Clostridia;o_Clostridiales;f_Lachnospiraceae;g_;s_
308598	0.965115	0.318996	3.02547	0.00248244	0.00908991	p_Bacteroidetes;c_Bacteroidia;o_Bacteroidales;f_Bacteroidaceae;g_Bacteroides;s_ovatus
350091	-1.50632	0.49848	-3.02182	0.00251262	0.00915488	p_Firmicutes;c_Clostridia;o_Clostridiales;f_;g_;s_
258148	-3.74443	1.24391	-3.01021	0.00261067	0.0094374	p_Firmicutes;c_Clostridia;o_Clostridiales;f_Lachnospiraceae;g_;s_
196004	-2.59937	0.863688	-3.00961	0.0026158	0.0094374	p_Firmicutes;c_Clostridia;o_Clostridiales;f_Lachnospiraceae;g_;s_
564961	3.24305	1.09004	2.97515	0.00292844	0.0105138	p_Firmicutes;c_Clostridia;o_Clostridiales;f_Lachnospiraceae;g_;s_
2943548	-1.41083	0.474563	-2.9729	0.00295003	0.0105399	p_Firmicutes;c_Clostridia;o_Clostridiales;f_Ruminococcaceae;g_Ruminococcus;s_
174755	-1.34288	0.452858	-2.96534	0.00302349	0.0107502	p_Actinobacteria;c_Coriobacteriia;o_Coriobacteriales;f_Coriobacteriaceae;g_Collinsella;s_aerofaciens
270094	-0.939434	0.317533	-2.95854	0.00309096	0.0109372	p_Bacteroidetes;c_Bacteroidia;o_Bacteroidales;f_Bacteroidaceae;g_Bacteroides;s_
361727	-1.81889	0.616246	-2.95157	0.00316165	0.0111339	p_Firmicutes;c_Clostridia;o_Clostridiales;f_;g_;s_
202829	2.84449	0.967193	2.94098	0.00327178	0.011454	p_Proteobacteria;c_Gammaproteobacteria;o_Enterobacteriales;f_Enterobacteriaceae;g_Proteus;s_
349809	-1.84604	0.628057	-2.93928	0.00328971	0.011454	p_Bacteroidetes;c_Bacteroidia;o_Bacteroidales;f_Bacteroidaceae;g_Bacteroides;s_
575557	2.48444	0.845511	2.93839	0.00329926	0.011454	p_Firmicutes;c_Erysipelotrichi;o_Erysipelotrichales;f_Erysipelotrichaceae;g_;s_
4033995	-2.13663	0.729424	-2.9292	0.00339837	0.0117427	p_Firmicutes;c_Clostridia;o_Clostridiales;f_Veillonellaceae;g_;s_
197194	2.46586	0.850901	2.89794	0.00375626	0.0129187	p_Firmicutes;c_Clostridia;o_Clostridiales;f_Ruminococcaceae;g_;s_
192221	-1.17121	0.404422	-2.89602	0.00377928	0.0129374	p_Firmicutes;c_Clostridia;o_Clostridiales;f_Lachnospiraceae;g_;s_
350277	-0.957426	0.33414	-2.86535	0.00416554	0.0141937	p_Bacteroidetes;c_Bacteroidia;o_Bacteroidales;f_Bacteroidaceae;g_Bacteroides;s_uniformis
299757	-1.64425	0.574871	-2.86021	0.00423367	0.0143594	p_Firmicutes;c_Clostridia;o_Clostridiales;f_Lachnospiraceae;g_Blautia;s_
3500642	-2.67664	0.938243	-2.85282	0.00433327	0.0146298	p_Bacteroidetes;c_Bacteroidia;o_Bacteroidales;f_[Barnesiellaceae];g_;s_
551822	-0.85058	0.298397	-2.8505	0.00436506	0.0146698	p_Firmicutes;c_Clostridia;o_Clostridiales;f_Clostridiaceae;g_;s_
336325	1.60412	0.563371	2.84736	0.00440838	0.014748	p_Firmicutes;c_Clostridia;o_Clostridiales;f_Clostridiaceae;g_SMB53;s_
4480861	3.00135	1.07772	2.78492	0.00535409	0.0178308	p_Firmicutes;c_Erysipelotrichi;o_Erysipelotrichales;f_Erysipelotrichaceae;g_Catenibacterium;s_
4425368	-1.74385	0.62684	-2.78197	0.00540306	0.0179129	p_Firmicutes;c_Clostridia;o_Clostridiales;f_Veillonellaceae;g_Megasphaera;s_
4392549	0.754351	0.271355	2.77995	0.00543678	0.0179438	p_Firmicutes;c_Bacilli;o_Lactobacillales;f_Streptococcaceae;g_Streptococcus;s_
3472078	0.907807	0.327835	2.7691	0.0056212	0.0184697	p_Bacteroidetes;c_Bacteroidia;o_Bacteroidales;f_Bacteroidaceae;g_Bacteroides;s_
297648	-1.50375	0.544551	-2.76144	0.00575466	0.0187412	p_Firmicutes;c_Clostridia;o_Clostridiales;f_;g_;s_
184760	1.36042	0.492651	2.76144	0.00575477	0.0187412	p_Firmicutes;c_Clostridia;o_Clostridiales;f_Ruminococcaceae;g_;s_
4426298	1.99404	0.725059	2.75018	0.00595632	0.0193121	p_Actinobacteria;c_Actinobacteria;o_Bifidobacteriales;f_Bifidobacteriaceae;g_Bifidobacterium;s_animalis
574038	-0.955107	0.348459	-2.74094	0.00612635	0.0197763	p_Firmicutes;c_Clostridia;o_Clostridiales;f_Lachnospiraceae;g_;s_
344430	-1.18287	0.432073	-2.73765	0.00618792	0.0198878	p_Firmicutes;c_Clostridia;o_Clostridiales;f_Ruminococcaceae;g_Faecalibacterium;s_prausnitzii
3600504	1.02462	0.374661	2.7348	0.00624181	0.0199723	p_Bacteroidetes;c_Bacteroidia;o_Bacteroidales;f_Bacteroidaceae;g_Bacteroides;s_
1127530	3.25136	1.19011	2.73197	0.00629563	0.0199723	p_Firmicutes;c_Clostridia;o_Clostridiales;f_Clostridiaceae;g_Clostridium;s_
359954	3.7806	1.38375	2.73215	0.00629222	0.0199723	p_Firmicutes;c_Clostridia;o_Clostridiales;f_Veillonellaceae;g_;s_
4393962	-1.03803	0.381255	-2.72265	0.00647597	0.0203689	p_TM7;c_TM7-3;o_;f_;g_;s_
4294749	0.885891	0.325238	2.72383	0.006453	0.0203689	p_Actinobacteria;c_Actinobacteria;o_Actinomycetales;f_Actinomycetaceae;g_Actinomyces;s_
3327894	-1.58401	0.583838	-2.7131	0.00666574	0.0208765	p_Bacteroidetes;c_Bacteroidia;o_Bacteroidales;f_Bacteroidaceae;g_Bacteroides;s_uniformis
365842	1.97712	0.730353	2.70707	0.00678799	0.0211693	p_Firmicutes;c_Clostridia;o_Clostridiales;f_Ruminococcaceae;g_Faecalibacterium;s_prausnitzii
4435784	2.15242	0.797917	2.69755	0.00698514	0.0216011	p_Bacteroidetes;c_Bacteroidia;o_Bacteroidales;f_Bacteroidaceae;g_Bacteroides;s_
192055	3.35367	1.24275	2.69859	0.0069634	0.0216011	p_Bacteroidetes;c_Bacteroidia;o_Bacteroidales;f_Bacteroidaceae;g_Bacteroides;s_
766563	2.73033	1.01488	2.6903	0.00713872	0.0219837	p_Firmicutes;c_Bacilli;o_Lactobacillales;f_Leuconostocaceae;g_Leuconostoc;s_
198198	2.13003	0.793072	2.68579	0.00723577	0.0221308	p_Firmicutes;c_Clostridia;o_Clostridiales;f_Ruminococcaceae;g_;s_
308907	-1.24408	0.463296	-2.68529	0.00724663	0.0221308	p_Firmicutes;c_Clostridia;o_Clostridiales;f_Lachnospiraceae;g_Roseburia;s_
456774	-1.25438	0.467896	-2.6809	0.00734242	0.0222388	p_Firmicutes;c_Clostridia;o_Clostridiales;f_Lachnospiraceae;g_Coprococcus;s_
562376	1.01512	0.378607	2.6812	0.0073359	0.0222388	p_Firmicutes;c_Clostridia;o_Clostridiales;f_;g_;s_
186521	0.876326	0.327302	2.67742	0.0074191	0.0223789	p_Firmicutes;c_Clostridia;o_Clostridiales;f_Ruminococcaceae;g_;s_
4451251	1.0346	0.38783	2.66766	0.00763806	0.0229454	p_Actinobacteria;c_Coriobacteriia;o_Coriobacteriales;f_Coriobacteriaceae;g_Atopobium;s_
4436552	-4.03134	1.51634	-2.65861	0.0078464	0.0234754	p_Bacteroidetes;c_Bacteroidia;o_Bacteroidales;f_Prevotellaceae;g_Prevotella;s_copri
359538	-1.21096	0.456799	-2.65097	0.00802621	0.0238197	p_Bacteroidetes;c_Bacteroidia;o_Bacteroidales;f_Bacteroidaceae;g_Bacteroides;s_
4458306	1.10053	0.415096	2.65126	0.00801913	0.0238197	p_Firmicutes;c_Clostridia;o_Clostridiales;f_Veillonellaceae;g_Veillonella;s_dispar
342397	0.741521	0.28234	2.62634	0.00863095	0.0255116	p_Firmicutes;c_Clostridia;o_Clostridiales;f_Lachnospiraceae;g_[Ruminococcus];s_gnavus
192963	2.07076	0.791928	2.61483	0.00892708	0.0262813	p_Verrucomicrobia;c_Verrucomicrobiae;o_Verrucomicrobiales;f_Verrucomicrobiaceae;g_Akkermansia;s_muciniphila
4402960	-0.854044	0.327602	-2.60696	0.00913506	0.0267865	p_Bacteroidetes;c_Bacteroidia;o_Bacteroidales;f_Bacteroidaceae;g_Bacteroides;s_uniformis
365496	-1.98329	0.761495	-2.60447	0.00920153	0.0268743	p_Bacteroidetes;c_Bacteroidia;o_Bacteroidales;f_Bacteroidaceae;g_Bacteroides;s_plebeius
174138	-0.940015	0.361278	-2.60191	0.0092705	0.0269687	p_Firmicutes;c_Clostridia;o_Clostridiales;f_Lachnospiraceae;g_Blautia;s_
365484	-1.3297	0.511493	-2.59964	0.00933212	0.0270411	p_Firmicutes;c_Clostridia;o_Clostridiales;f_;g_;s_
333096	1.7458	0.674251	2.58924	0.00961873	0.0277623	p_Firmicutes;c_Clostridia;o_Clostridiales;f_Ruminococcaceae;g_Ruminococcus;s_
358781	1.47874	0.571572	2.58714	0.00967757	0.027823	p_Firmicutes;c_Clostridia;o_Clostridiales;f_Ruminococcaceae;g_;s_
183925	1.52774	0.592299	2.57934	0.00989891	0.0283486	p_Firmicutes;c_Clostridia;o_Clostridiales;f_Lachnospiraceae;g_;s_
4020502	-1.43701	0.560352	-2.56447	0.0103332	0.0294777	p_Bacteroidetes;c_Bacteroidia;o_Bacteroidales;f_Bacteroidaceae;g_Bacteroides;s_
347382	-0.910558	0.355363	-2.56233	0.0103972	0.0295457	p_Firmicutes;c_Clostridia;o_Clostridiales;f_Lachnospiraceae;g_;s_
339599	1.22727	0.481629	2.54816	0.0108292	0.0306549	p_Bacteroidetes;c_Bacteroidia;o_Bacteroidales;f_Bacteroidaceae;g_Bacteroides;s_fragilis
192684	0.978089	0.386452	2.53094	0.0113756	0.0319946	p_Bacteroidetes;c_Bacteroidia;o_Bacteroidales;f_Bacteroidaceae;g_Bacteroides;s_
292242	-2.32251	0.917799	-2.53052	0.0113894	0.0319946	p_Firmicutes;c_Clostridia;o_Clostridiales;f_Ruminococcaceae;g_;s_
215269	-1.67448	0.666384	-2.51278	0.0119784	0.0333602	p_Firmicutes;c_Clostridia;o_Clostridiales;f_Ruminococcaceae;g_;s_
2555599	1.12309	0.446882	2.51316	0.0119656	0.0333602	p_Firmicutes;c_Clostridia;o_Clostridiales;f_Lachnospiraceae;g_Dorea;s_
294606	-0.896727	0.357005	-2.51181	0.0120115	0.0333602	p_Firmicutes;c_Clostridia;o_Clostridiales;f_Lachnospiraceae;g_Blautia;s_
353155	2.33631	0.93728	2.49265	0.0126796	0.0350833	p_Firmicutes;c_Clostridia;o_Clostridiales;f_Ruminococcaceae;g_Oscillospira;s_
564188	-0.968797	0.389177	-2.48935	0.0127977	0.0352776	p_Firmicutes;c_Clostridia;o_Clostridiales;f_Lachnospiraceae;g_Dorea;s_
561636	1.06371	0.433757	2.45232	0.0141937	0.0389796	p_Firmicutes;c_Bacilli;o_Lactobacillales;f_Streptococcaceae;g_Streptococcus;s_
179151	0.844252	0.344634	2.44971	0.0142972	0.0391179	p_Firmicutes;c_Clostridia;o_Clostridiales;f_Lachnospiraceae;g_Dorea;s_
195839	-1.47638	0.603421	-2.44668	0.0144177	0.0391567	p_Firmicutes;c_Clostridia;o_Clostridiales;f_;g_;s_
180659	1.18905	0.48589	2.44716	0.0143986	0.0391567	p_Firmicutes;c_Clostridia;o_Clostridiales;f_Ruminococcaceae;g_Oscillospira;s_
4397092	3.85408	1.57734	2.4434	0.0145497	0.0392256	p_Actinobacteria;c_Coriobacteriia;o_Coriobacteriales;f_Coriobacteriaceae;g_;s_
193876	-1.39446	0.570693	-2.44345	0.0145475	0.0392256	p_Firmicutes;c_Clostridia;o_Clostridiales;f_Lachnospiraceae;g_Dorea;s_
851865	-0.907189	0.372033	-2.43847	0.0147498	0.0396198	p_Firmicutes;c_Clostridia;o_Clostridiales;f_Ruminococcaceae;g_Faecalibacterium;s_prausnitzii
366147	2.6704	1.09609	2.43629	0.014839	0.0397145	p_Bacteroidetes;c_Bacteroidia;o_Bacteroidales;f_[Paraprevotellaceae];g_Paraprevotella;s_
2066056	2.20284	0.906205	2.43083	0.0150641	0.0401709	p_Firmicutes;c_Clostridia;o_Clostridiales;f_Ruminococcaceae;g_;s_
359158	-0.953484	0.394367	-2.41775	0.0156166	0.0414939	p_Firmicutes;c_Clostridia;o_Clostridiales;f_Lachnospiraceae;g_;s_
1952	-1.08371	0.448837	-2.4145	0.015757	0.0415669	p_Bacteroidetes;c_Bacteroidia;o_Bacteroidales;f_Porphyromonadaceae;g_Parabacteroides;s_
4307265	3.80213	1.57386	2.4158	0.0157006	0.0415669	p_Firmicutes;c_Clostridia;o_Clostridiales;f_Lachnospiraceae;g_Coprococcus;s_
323746	-1.09183	0.453025	-2.41009	0.0159486	0.0417729	p_Firmicutes;c_Clostridia;o_Clostridiales;f_;g_;s_
187736	-1.04442	0.433227	-2.41079	0.0159182	0.0417729	p_Firmicutes;c_Clostridia;o_Clostridiales;f_Lachnospiraceae;g_[Ruminococcus];s_
2658061	1.97929	0.824672	2.40009	0.0163911	0.0427795	p_Bacteroidetes;c_Bacteroidia;o_Bacteroidales;f_Bacteroidaceae;g_Bacteroides;s_
4448492	-1.40449	0.58562	-2.39829	0.0164718	0.0428384	p_Firmicutes;c_Clostridia;o_Clostridiales;f_Lachnospiraceae;g_;s_
4420408	1.28118	0.535184	2.39391	0.0166697	0.0432005	p_Bacteroidetes;c_Bacteroidia;o_Bacteroidales;f_Bacteroidaceae;g_Bacteroides;s_
317135	-1.12172	0.469778	-2.38777	0.016951	0.0437751	p_Firmicutes;c_Clostridia;o_Clostridiales;f_Ruminococcaceae;g_;s_
2442708	-1.36998	0.580397	-2.36043	0.018254	0.0469753	p_Bacteroidetes;c_Bacteroidia;o_Bacteroidales;f_Bacteroidaceae;g_Bacteroides;s_
232900	-3.28918	1.39994	-2.34951	0.018798	0.0482068	p_Actinobacteria;c_Coriobacteriia;o_Coriobacteriales;f_Coriobacteriaceae;g_;s_
768553	2.25026	0.961775	2.3397	0.0192993	0.0493204	p_Proteobacteria;c_Gammaproteobacteria;o_Enterobacteriales;f_Enterobacteriaceae;g_Proteus;s_
