# Supplementary material for: Colonizing multidrug-resistant bacteria and the longitudinal evolution of the intestinal microbiome after liver transplantation
Source: Nat Commun. 2019 Oct 17;10:4715. doi: 10.1038/s41467-019-12633-4 (PMC6797753; doi:10.1038/s41467-019-12633-4)
Supplement: Supplementary file 29 — Source Data [file 41467_2019_12633_MOESM29_ESM.zip]

Archive with 25 entries (23 files):
- Source_Data/
- Source_Data/Differential_Abundance.pdf
- Source_Data/Figure1_MDRO_UF.pdf
- Source_Data/Figure2_PreLT_Diversity.pdf
- Source_Data/Figure3_PostLT_Diversity.pdf
- Source_Data/Figure4_Hypotheses.pdf
- Source_Data/inputs/
- Source_Data/inputs/ancom_flowchart.png
- Source_Data/inputs/ANCOM_updated_code.R
- Source_Data/inputs/differential_abundance_metadata.txt
- Source_Data/inputs/dups.txt
- Source_Data/inputs/Fig1_metadata.txt
- Source_Data/inputs/Fig2_metadata.txt
- Source_Data/inputs/Fig3_metadata.txt
- Source_Data/inputs/Fig4_metadata.txt
- Source_Data/inputs/LT_alpha_div.txt
- Source_Data/inputs/merged.biom
- Source_Data/inputs/phylo_filtered.RDS
- Source_Data/inputs/phylo_relabun_filtered.RDS
- Source_Data/inputs/Supp_Fig2_metadata.txt
- Source_Data/inputs/tree.tre
- Source_Data/Phyloseq_Objects.pdf
- Source_Data/README.txt
- Source_Data/Supp_Figure2_Key_Taxa_Abundance.pdf
- Saves.lnk
