# Supplementary material for: Colonizing multidrug-resistant bacteria and the longitudinal evolution of the intestinal microbiome after liver transplantation
Source: Nat Commun. 2019 Oct 17;10:4715. doi: 10.1038/s41467-019-12633-4 (PMC6797753; doi:10.1038/s41467-019-12633-4)
Supplement: Supplementary file 29 — Source Data [file 41467_2019_12633_MOESM29_ESM.zip › Source_Data/inputs/differential_abundance_metadata.txt]

StoolID	StudyID	Time_Category	Time_Category2	Primary_Diagnosis	ARLD	MELD2016_cat	CTP_Class	ESBL_sample	CRE_sample	VRE_sample	MDRO_sample	MDRO_within1yr
30005	6	c-Week2	b-Peri	HCV	OTHER	LOW	B	0	0	0	0	1
30008	8	b-Week1	b-Peri	HCV	OTHER	HIGH	C	0	0	0	0	0
30010	9	b-Week1	b-Peri	HCV	OTHER	HIGH	C	0	0	1	1	1
30012	10	d-Week3	b-Peri	HCV	OTHER	HIGH	C	0	0	1	1	1
30014	7	d-Week3	b-Peri	BILIARY	OTHER	LOW	B	0	0	1	1	1
30016	12	b-Week1	b-Peri	HCV	OTHER	LOW	C	0	0	1	1	1
30017	6	e-Month1	c-Post_M1to3	HCV	OTHER	LOW	B	0	1	1	1	1
30020	15	b-Week1	b-Peri	HCV	OTHER	LOW	B	0	0	0	0	0
30022	20	a-Pre	a-Pre	NAFLD	OTHER	HIGH	C	0	0	1	1	1
30026	17	b-Week1	b-Peri	HCV	OTHER	LOW	C	0	0	0	0	0
30028	24	b-Week1	b-Peri	NAFLD	OTHER	LOW	B	0	0	0	0	0
30029	6	f-Month2	c-Post_M1to3	HCV	OTHER	LOW	B	0	0	1	1	1
30030	20	c-Week2	b-Peri	NAFLD	OTHER	HIGH	C	0	0	1	1	1
30032	26	b-Week1	b-Peri	CLD	OTHER	HIGH	C	1	1	1	1	1
30033	12	e-Month1	c-Post_M1to3	HCV	OTHER	LOW	C	1	1	0	1	1
30034	20	d-Week3	b-Peri	NAFLD	OTHER	HIGH	C	0	0	0	0	1
30035	15	e-Month1	c-Post_M1to3	HCV	OTHER	LOW	B	0	0	0	0	0
30037	20	e-Month1	c-Post_M1to3	NAFLD	OTHER	HIGH	C	0	0	0	0	1
30040	31	c-Week2	b-Peri	NAFLD	OTHER	LOW	B	1	0	0	1	1
30041	8	f-Month2	c-Post_M1to3	HCV	OTHER	HIGH	C	0	0	0	0	0
30042	32	b-Week1	b-Peri	NAFLD	OTHER	HIGH	B	0	0	0	0	1
30043	34	b-Week1	b-Peri	ARLD	ARLD	HIGH	C	1	0	1	1	1
30044	35	b-Week1	b-Peri	HCV	OTHER	HIGH	B	0	0	0	0	0
30045	38	b-Week1	b-Peri	OTHER	OTHER	LOW	B	1	0	0	1	1
30049	40	b-Week1	b-Peri	HCV	OTHER	HIGH	C	0	0	1	1	1
30052	45	d-Week3	b-Peri	HCV	OTHER	HIGH	C	1	1	1	1	1
30054	50	b-Week1	b-Peri	NAFLD	OTHER	LOW	C	0	0	0	0	1
30056	53	c-Week2	b-Peri	CLD	OTHER	HIGH	C	1	0	0	1	1
30057	8	g-Month3	c-Post_M1to3	HCV	OTHER	HIGH	C	0	0	0	0	0
30059	55	a-Pre	a-Pre	HCV	OTHER	HIGH	C	0	0	0	0	1
30064	38	e-Month1	c-Post_M1to3	OTHER	OTHER	LOW	B	1	0	1	1	1
30065	64	b-Week1	b-Peri	PCLD	OTHER	HIGH	A	0	0	0	0	0
30066	57	c-Week2	b-Peri	HCV	OTHER	HIGH	C	1	0	1	1	1
30068	50	d-Week3	b-Peri	NAFLD	OTHER	LOW	C	0	0	1	1	1
30071	40	e-Month1	c-Post_M1to3	HCV	OTHER	HIGH	C	1	0	0	1	1
30073	67	b-Week1	b-Peri	HCV	OTHER	HIGH	C	0	0	0	0	1
30074	53	e-Month1	c-Post_M1to3	CLD	OTHER	HIGH	C	1	0	0	1	1
30080	69	c-Week2	b-Peri	HCV	OTHER	LOW	A	0	0	0	0	0
30084	63	d-Week3	b-Peri	HCV	OTHER	HIGH	A	0	0	0	0	1
30085	67	d-Week3	b-Peri	HCV	OTHER	HIGH	C	0	0	0	0	1
30087	50	e-Month1	c-Post_M1to3	NAFLD	OTHER	LOW	C	0	0	0	0	1
30088	64	e-Month1	c-Post_M1to3	PCLD	OTHER	HIGH	A	0	0	0	0	0
30089	52	a-Pre	a-Pre	HCV	OTHER	HIGH	C	0	0	0	0	0
30090	53	f-Month2	c-Post_M1to3	CLD	OTHER	HIGH	C	1	0	0	1	1
30092	38	f-Month2	c-Post_M1to3	OTHER	OTHER	LOW	B	0	0	1	1	1
30093	40	f-Month2	c-Post_M1to3	HCV	OTHER	HIGH	C	0	0	0	0	1
30094	74	a-Pre	a-Pre	NAFLD	OTHER	HIGH	C	1	0	1	1	1
30095	75	a-Pre	a-Pre	HCV	OTHER	HIGH	C	0	0	1	1	1
30096	48	a-Pre	a-Pre	HCV	OTHER	HIGH	C	0	0	1	1	1
30098	55	e-Month1	c-Post_M1to3	HCV	OTHER	HIGH	C	0	0	1	1	1
30099	80	a-Pre	a-Pre	HCV	OTHER	LOW	A	1	0	0	1	1
30103	74	b-Week1	b-Peri	NAFLD	OTHER	HIGH	C	1	0	1	1	1
30104	80	b-Week1	b-Peri	HCV	OTHER	LOW	A	1	0	0	1	1
30105	48	b-Week1	b-Peri	HCV	OTHER	HIGH	C	0	0	1	1	1
30107	6	h-Month6	d-Post_M6to12	HCV	OTHER	LOW	B	1	0	1	1	1
30108	24	g-Month3	c-Post_M1to3	NAFLD	OTHER	LOW	B	0	0	0	0	0
30109	73	c-Week2	b-Peri	PCLD	OTHER	HIGH	C	1	1	1	1	1
30111	63	f-Month2	c-Post_M1to3	HCV	OTHER	HIGH	A	1	0	0	1	1
30112	80	d-Week3	b-Peri	HCV	OTHER	LOW	A	1	0	0	1	1
30113	64	f-Month2	c-Post_M1to3	PCLD	OTHER	HIGH	A	0	0	0	0	0
30117	18	h-Month6	d-Post_M6to12	NAFLD	OTHER	LOW	B	1	0	0	1	1
30118	42	a-Pre	a-Pre	HCV	OTHER	HIGH	C	0	0	0	0	1
30119	89	b-Week1	b-Peri	HCV	OTHER	HIGH	C	0	0	0	0	0
30122	90	b-Week1	b-Peri	PCLD	OTHER	HIGH	A	0	0	0	0	0
30123	8	h-Month6	d-Post_M6to12	HCV	OTHER	HIGH	C	0	0	0	0	0
30125	55	g-Month3	c-Post_M1to3	HCV	OTHER	HIGH	C	1	1	0	1	1
30127	58	a-Pre	a-Pre	HCV	OTHER	LOW	A	0	0	0	0	0
30128	67	g-Month3	c-Post_M1to3	HCV	OTHER	HIGH	C	1	0	0	1	1
30129	94	b-Week1	b-Peri	HCV	OTHER	LOW	C	0	0	0	0	0
30133	48	f-Month2	c-Post_M1to3	HCV	OTHER	HIGH	C	1	1	0	1	1
30137	99	b-Week1	b-Peri	HCV	OTHER	LOW	A	0	0	0	0	1
30139	92	a-Pre	a-Pre	NAFLD	OTHER	HIGH	C	0	0	0	0	0
30140	52	f-Month2	c-Post_M1to3	HCV	OTHER	HIGH	C	0	0	0	0	0
30141	88	e-Month1	c-Post_M1to3	HBV	OTHER	LOW	A	0	0	0	0	0
30145	46	a-Pre	a-Pre	NAFLD	OTHER	HIGH	C	1	1	1	1	1
30147	74	f-Month2	c-Post_M1to3	NAFLD	OTHER	HIGH	C	1	1	1	1	1
30149	94	d-Week3	b-Peri	HCV	OTHER	LOW	C	0	0	0	0	0
30150	103	b-Week1	b-Peri	AIH	OTHER	LOW	A	1	0	0	1	1
30151	53	g-Month3	c-Post_M1to3	CLD	OTHER	HIGH	C	1	0	0	1	1
30152	101	a-Pre	a-Pre	NAFLD	OTHER	LOW	B	0	0	0	0	1
30157	80	f-Month2	c-Post_M1to3	HCV	OTHER	LOW	A	0	0	0	0	1
30158	90	e-Month1	c-Post_M1to3	PCLD	OTHER	HIGH	A	0	0	0	0	0
30160	92	b-Week1	b-Peri	NAFLD	OTHER	HIGH	C	0	0	0	0	0
30161	46	b-Week1	b-Peri	NAFLD	OTHER	HIGH	C	1	1	1	1	1
30163	89	e-Month1	c-Post_M1to3	HCV	OTHER	HIGH	C	0	0	0	0	0
30165	73	f-Month2	c-Post_M1to3	PCLD	OTHER	HIGH	C	1	1	0	1	1
30168	17	h-Month6	d-Post_M6to12	HCV	OTHER	LOW	C	0	0	0	0	0
30169	99	d-Week3	b-Peri	HCV	OTHER	LOW	A	0	0	0	0	1
30172	102	a-Pre	a-Pre	HCV	OTHER	LOW	A	0	0	0	0	1
30173	101	c-Week2	b-Peri	NAFLD	OTHER	LOW	B	0	0	0	0	1
30175	103	d-Week3	b-Peri	AIH	OTHER	LOW	A	1	0	0	1	1
30177	92	d-Week3	b-Peri	NAFLD	OTHER	HIGH	C	0	0	0	0	0
30180	85	f-Month2	c-Post_M1to3	BILIARY	OTHER	LOW	B	0	0	0	0	0
30182	99	e-Month1	c-Post_M1to3	HCV	OTHER	LOW	A	0	0	0	0	1
30183	88	f-Month2	c-Post_M1to3	HBV	OTHER	LOW	A	0	0	0	0	0
30186	46	d-Week3	b-Peri	NAFLD	OTHER	HIGH	C	1	1	0	1	1
30187	83	f-Month2	c-Post_M1to3	ARLD	ARLD	HIGH	C	0	0	0	0	0
30189	115	c-Week2	b-Peri	BILIARY	OTHER	HIGH	C	1	1	1	1	1
30191	103	e-Month1	c-Post_M1to3	AIH	OTHER	LOW	A	1	0	0	1	1
30192	116	b-Week1	b-Peri	HCV	OTHER	LOW	A	0	0	0	0	1
30193	102	b-Week1	b-Peri	HCV	OTHER	LOW	A	0	0	0	0	1
30194	101	d-Week3	b-Peri	NAFLD	OTHER	LOW	B	0	0	0	0	1
30196	42	b-Week1	b-Peri	HCV	OTHER	HIGH	C	1	0	0	1	1
30197	96	a-Pre	a-Pre	HBV	OTHER	HIGH	B	0	0	0	0	0
30200	89	f-Month2	c-Post_M1to3	HCV	OTHER	HIGH	C	0	0	0	0	0
30201	92	e-Month1	c-Post_M1to3	NAFLD	OTHER	HIGH	C	0	0	0	0	0
30202	74	g-Month3	c-Post_M1to3	NAFLD	OTHER	HIGH	C	0	0	0	0	1
30203	20	h-Month6	d-Post_M6to12	NAFLD	OTHER	HIGH	C	0	0	0	0	1
30204	12	h-Month6	d-Post_M6to12	HCV	OTHER	LOW	C	0	0	0	0	1
30206	36	h-Month6	d-Post_M6to12	BILIARY	OTHER	LOW	B	1	0	0	1	1
30207	118	b-Week1	b-Peri	BILIARY	OTHER	LOW	A	1	1	0	1	1
30208	63	g-Month3	c-Post_M1to3	HCV	OTHER	HIGH	A	0	0	0	0	1
30209	115	d-Week3	b-Peri	BILIARY	OTHER	HIGH	C	1	1	0	1	1
30210	101	e-Month1	c-Post_M1to3	NAFLD	OTHER	LOW	B	0	0	0	0	1
30212	24	h-Month6	d-Post_M6to12	NAFLD	OTHER	LOW	B	0	0	0	0	0
30215	15	h-Month6	d-Post_M6to12	HCV	OTHER	LOW	B	0	0	0	0	0
30216	121	a-Pre	a-Pre	HCV	OTHER	LOW	B	0	0	0	0	0
30219	42	d-Week3	b-Peri	HCV	OTHER	HIGH	C	0	0	1	1	1
30222	46	e-Month1	c-Post_M1to3	NAFLD	OTHER	HIGH	C	1	1	0	1	1
30223	90	f-Month2	c-Post_M1to3	PCLD	OTHER	HIGH	A	0	0	0	0	0
30227	96	b-Week1	b-Peri	HBV	OTHER	HIGH	B	0	0	0	0	0
30230	115	e-Month1	c-Post_M1to3	BILIARY	OTHER	HIGH	C	1	0	1	1	1
30233	73	g-Month3	c-Post_M1to3	PCLD	OTHER	HIGH	C	1	1	0	1	1
30235	48	g-Month3	c-Post_M1to3	HCV	OTHER	HIGH	C	1	0	0	1	1
30237	130	b-Week1	b-Peri	OTHER	OTHER	HIGH	A	0	0	0	0	0
30238	116	d-Week3	b-Peri	HCV	OTHER	LOW	A	0	0	0	0	1
30239	75	b-Week1	b-Peri	HCV	OTHER	HIGH	C	0	0	1	1	1
30245	110	a-Pre	a-Pre	HCV	OTHER	LOW	B	0	0	0	0	1
30248	42	e-Month1	c-Post_M1to3	HCV	OTHER	HIGH	C	0	0	0	0	1
30249	40	h-Month6	d-Post_M6to12	HCV	OTHER	HIGH	C	0	0	0	0	1
30250	83	g-Month3	c-Post_M1to3	ARLD	ARLD	HIGH	C	0	0	0	0	0
30254	102	e-Month1	c-Post_M1to3	HCV	OTHER	LOW	A	0	0	0	0	1
30255	96	d-Week3	b-Peri	HBV	OTHER	HIGH	B	0	0	0	0	0
30256	116	e-Month1	c-Post_M1to3	HCV	OTHER	LOW	A	0	0	0	0	1
30257	35	h-Month6	d-Post_M6to12	HCV	OTHER	HIGH	B	0	0	0	0	0
30262	66	a-Pre	a-Pre	AIH	OTHER	HIGH	C	0	0	0	0	1
30266	121	b-Week1	b-Peri	HCV	OTHER	LOW	B	0	0	0	0	0
30267	129	a-Pre	a-Pre	ARLD	ARLD	HIGH	C	0	0	0	0	1
30270	103	f-Month2	c-Post_M1to3	AIH	OTHER	LOW	A	1	0	0	1	1
30276	93	c-Week2	b-Peri	NAFLD	OTHER	HIGH	C	1	1	0	1	1
30277	99	f-Month2	c-Post_M1to3	HCV	OTHER	LOW	A	0	0	0	0	1
30279	46	f-Month2	c-Post_M1to3	NAFLD	OTHER	HIGH	C	1	1	1	1	1
30280	69	h-Month6	d-Post_M6to12	HCV	OTHER	LOW	A	0	0	0	0	0
30282	136	a-Pre	a-Pre	OTHER	OTHER	LOW	A	1	0	0	1	1
30283	130	d-Week3	b-Peri	OTHER	OTHER	HIGH	A	0	0	0	0	0
30286	53	h-Month6	d-Post_M6to12	CLD	OTHER	HIGH	C	1	0	0	1	1
30289	75	e-Month1	c-Post_M1to3	HCV	OTHER	HIGH	C	0	0	0	0	1
30291	135	c-Week2	b-Peri	ARLD	ARLD	LOW	B	0	0	0	0	0
30292	38	h-Month6	d-Post_M6to12	OTHER	OTHER	LOW	B	0	0	1	1	1
30294	92	f-Month2	c-Post_M1to3	NAFLD	OTHER	HIGH	C	0	0	0	0	0
30295	52	g-Month3	c-Post_M1to3	HCV	OTHER	HIGH	C	0	0	0	0	0
30297	93	d-Week3	b-Peri	NAFLD	OTHER	HIGH	C	1	1	0	1	1
30298	123	a-Pre	a-Pre	NAFLD	OTHER	LOW	B	0	0	0	0	1
30305	106	a-Pre	a-Pre	HCV	OTHER	LOW	B	0	0	0	0	0
30309	90	g-Month3	c-Post_M1to3	PCLD	OTHER	HIGH	A	0	0	0	0	0
30311	121	d-Week3	b-Peri	HCV	OTHER	LOW	B	0	0	0	0	0
30313	101	f-Month2	c-Post_M1to3	NAFLD	OTHER	LOW	B	0	0	0	0	1
30316	131	a-Pre	a-Pre	HCV	OTHER	HIGH	C	0	0	1	1	1
30320	66	b-Week1	b-Peri	AIH	OTHER	HIGH	C	0	0	0	0	1
30323	102	f-Month2	c-Post_M1to3	HCV	OTHER	LOW	A	0	0	0	0	1
30326	75	f-Month2	c-Post_M1to3	HCV	OTHER	HIGH	C	0	0	1	1	1
30330	123	d-Week3	b-Peri	NAFLD	OTHER	LOW	B	1	0	1	1	1
30333	136	b-Week1	b-Peri	OTHER	OTHER	LOW	A	1	0	0	1	1
30334	116	f-Month2	c-Post_M1to3	HCV	OTHER	LOW	A	0	0	0	0	1
30335	42	f-Month2	c-Post_M1to3	HCV	OTHER	HIGH	C	0	0	0	0	1
30336	130	f-Month2	c-Post_M1to3	OTHER	OTHER	HIGH	A	0	0	0	0	0
30339	60	h-Month6	d-Post_M6to12	HBV	OTHER	LOW	A	0	0	0	0	0
30340	139	a-Pre	a-Pre	HBV	OTHER	LOW	B	0	0	0	0	0
30344	131	b-Week1	b-Peri	HCV	OTHER	HIGH	C	0	0	1	1	1
30351	120	a-Pre	a-Pre	HBV	OTHER	LOW	A	0	0	0	0	1
30354	109	a-Pre	a-Pre	HCV	OTHER	HIGH	C	0	0	0	0	1
30355	129	b-Week1	b-Peri	ARLD	ARLD	HIGH	C	1	0	0	1	1
30358	66	d-Week3	b-Peri	AIH	OTHER	HIGH	C	0	0	1	1	1
30360	96	f-Month2	c-Post_M1to3	HBV	OTHER	HIGH	B	0	0	0	0	0
30366	71	h-Month6	d-Post_M6to12	HCV	OTHER	LOW	B	0	0	0	0	0
30369	136	c-Week2	b-Peri	OTHER	OTHER	LOW	A	0	0	1	1	1
30371	55	h-Month6	d-Post_M6to12	HCV	OTHER	HIGH	C	1	1	0	1	1
30372	64	h-Month6	d-Post_M6to12	PCLD	OTHER	HIGH	A	0	0	0	0	0
30373	51	h-Month6	d-Post_M6to12	AIH	OTHER	HIGH	C	0	0	0	0	0
30376	65	h-Month6	d-Post_M6to12	BILIARY	OTHER	HIGH	B	0	0	0	0	0
30378	74	h-Month6	d-Post_M6to12	NAFLD	OTHER	HIGH	C	1	0	0	1	1
30382	123	e-Month1	c-Post_M1to3	NAFLD	OTHER	LOW	B	0	0	0	0	1
30383	131	d-Week3	b-Peri	HCV	OTHER	HIGH	C	0	0	1	1	1
30390	129	d-Week3	b-Peri	ARLD	ARLD	HIGH	C	1	0	0	1	1
30391	145	a-Pre	a-Pre	HCV	OTHER	LOW	B	0	0	0	0	1
30392	143	b-Week1	b-Peri	HCV	OTHER	HIGH	C	1	0	0	1	1
30394	141	a-Pre	a-Pre	ARLD	ARLD	HIGH	C	1	1	0	1	1
30395	109	b-Week1	b-Peri	HCV	OTHER	HIGH	C	0	0	0	0	1
30398	135	f-Month2	c-Post_M1to3	ARLD	ARLD	LOW	B	0	0	0	0	0
30399	131	e-Month1	c-Post_M1to3	HCV	OTHER	HIGH	C	0	0	0	0	1
30401	50	h-Month6	d-Post_M6to12	NAFLD	OTHER	LOW	C	0	0	0	0	1
30403	149	b-Week1	b-Peri	NAFLD	OTHER	LOW	C	1	0	0	1	1
30406	101	g-Month3	c-Post_M1to3	NAFLD	OTHER	LOW	B	0	0	0	0	1
30408	80	h-Month6	d-Post_M6to12	HCV	OTHER	LOW	A	0	0	0	0	1
30413	46	g-Month3	c-Post_M1to3	NAFLD	OTHER	HIGH	C	1	0	1	1	1
30414	121	f-Month2	c-Post_M1to3	HCV	OTHER	LOW	B	0	0	0	0	0
30416	129	e-Month1	c-Post_M1to3	ARLD	ARLD	HIGH	C	0	0	1	1	1
30418	142	d-Week3	b-Peri	BILIARY	OTHER	HIGH	C	0	0	0	0	1
30422	109	d-Week3	b-Peri	HCV	OTHER	HIGH	C	0	0	1	1	1
30423	152	b-Week1	b-Peri	NAFLD	OTHER	LOW	A	0	0	0	0	0
30424	76	a-Pre	a-Pre	HCV	OTHER	HIGH	B	0	0	0	0	1
30426	42	g-Month3	c-Post_M1to3	HCV	OTHER	HIGH	C	0	0	0	0	1
30431	58	b-Week1	b-Peri	HCV	OTHER	LOW	A	0	0	0	0	0
30434	109	e-Month1	c-Post_M1to3	HCV	OTHER	HIGH	C	0	0	1	1	1
30435	141	c-Week2	b-Peri	ARLD	ARLD	HIGH	C	1	1	1	1	1
30437	152	c-Week2	b-Peri	NAFLD	OTHER	LOW	A	0	0	0	0	0
30438	154	b-Week1	b-Peri	HCV	OTHER	HIGH	B	1	0	0	1	1
30439	139	b-Week1	b-Peri	HBV	OTHER	LOW	B	0	0	0	0	0
30441	96	g-Month3	c-Post_M1to3	HBV	OTHER	HIGH	B	0	0	0	0	0
30444	73	h-Month6	d-Post_M6to12	PCLD	OTHER	HIGH	C	1	1	0	1	1
30446	123	f-Month2	c-Post_M1to3	NAFLD	OTHER	LOW	B	0	0	0	0	1
30448	106	b-Week1	b-Peri	HCV	OTHER	LOW	B	0	0	0	0	0
30454	108	b-Week1	b-Peri	ARLD	ARLD	LOW	B	0	0	0	0	0
30455	152	d-Week3	b-Peri	NAFLD	OTHER	LOW	A	0	0	0	0	0
30456	83	h-Month6	d-Post_M6to12	ARLD	ARLD	HIGH	C	0	0	0	0	0
30458	121	g-Month3	c-Post_M1to3	HCV	OTHER	LOW	B	0	0	0	0	0
30460	141	d-Week3	b-Peri	ARLD	ARLD	HIGH	C	0	0	1	1	1
30461	102	g-Month3	c-Post_M1to3	HCV	OTHER	LOW	A	0	0	0	0	1
30464	52	h-Month6	d-Post_M6to12	HCV	OTHER	HIGH	C	0	0	0	0	0
30465	132	a-Pre	a-Pre	HCV	OTHER	LOW	A	0	0	0	0	0
30466	48	h-Month6	d-Post_M6to12	HCV	OTHER	HIGH	C	1	0	0	1	1
30467	58	d-Week3	b-Peri	HCV	OTHER	LOW	A	0	0	0	0	0
30468	154	c-Week2	b-Peri	HCV	OTHER	HIGH	B	1	0	1	1	1
30469	156	a-Pre	a-Pre	HCV	OTHER	LOW	C	0	0	0	0	1
30470	99	h-Month6	d-Post_M6to12	HCV	OTHER	LOW	A	0	0	0	0	1
30473	153	a-Pre	a-Pre	HCV	OTHER	LOW	B	0	0	0	0	1
30477	141	e-Month1	c-Post_M1to3	ARLD	ARLD	HIGH	C	0	0	1	1	1
30478	58	e-Month1	c-Post_M1to3	HCV	OTHER	LOW	A	0	0	0	0	0
30479	131	f-Month2	c-Post_M1to3	HCV	OTHER	HIGH	C	0	0	0	0	1
30480	106	d-Week3	b-Peri	HCV	OTHER	LOW	B	0	0	0	0	0
30482	85	h-Month6	d-Post_M6to12	BILIARY	OTHER	LOW	B	0	0	0	0	0
30483	154	e-Month1	c-Post_M1to3	HCV	OTHER	HIGH	B	1	0	1	1	1
30488	160	c-Week2	b-Peri	NAFLD	OTHER	HIGH	C	0	0	1	1	1
30494	88	h-Month6	d-Post_M6to12	HBV	OTHER	LOW	A	0	0	0	0	0
30500	123	g-Month3	c-Post_M1to3	NAFLD	OTHER	LOW	B	0	0	0	0	1
30504	106	e-Month1	c-Post_M1to3	HCV	OTHER	LOW	B	0	0	0	0	0
30505	89	h-Month6	d-Post_M6to12	HCV	OTHER	HIGH	C	0	0	0	0	0
30507	150	a-Pre	a-Pre	HCV	OTHER	HIGH	C	0	0	0	0	0
30508	153	b-Week1	b-Peri	HCV	OTHER	LOW	B	1	0	0	1	1
30509	168	b-Week1	b-Peri	ARLD	ARLD	HIGH	C	0	0	0	0	1
30512	142	f-Month2	c-Post_M1to3	BILIARY	OTHER	HIGH	C	1	0	0	1	1
30517	101	h-Month6	d-Post_M6to12	NAFLD	OTHER	LOW	B	0	0	0	0	1
30519	65	i-Month9	d-Post_M6to12	BILIARY	OTHER	HIGH	B	0	0	0	0	0
30522	55	i-Month9	d-Post_M6to12	HCV	OTHER	HIGH	C	1	1	1	1	1
30523	153	d-Week3	b-Peri	HCV	OTHER	LOW	B	0	0	0	0	1
30524	108	f-Month2	c-Post_M1to3	ARLD	ARLD	LOW	B	0	0	0	0	0
30525	140	a-Pre	a-Pre	HCV	OTHER	HIGH	C	1	0	0	1	1
30526	169	a-Pre	a-Pre	OTHER	OTHER	LOW	B	0	0	0	0	0
30531	168	d-Week3	b-Peri	ARLD	ARLD	HIGH	C	0	0	1	1	1
30533	131	g-Month3	c-Post_M1to3	HCV	OTHER	HIGH	C	0	0	0	0	1
30534	81	b-Week1	b-Peri	HCV	OTHER	HIGH	B	0	0	0	0	0
30535	169	b-Week1	b-Peri	OTHER	OTHER	LOW	B	0	0	0	0	0
30537	110	b-Week1	b-Peri	HCV	OTHER	LOW	B	0	0	1	1	1
30538	162	d-Week3	b-Peri	ARLD	ARLD	LOW	A	0	0	0	0	0
30541	149	g-Month3	c-Post_M1to3	NAFLD	OTHER	LOW	C	1	0	0	1	1
30542	120	b-Week1	b-Peri	HBV	OTHER	LOW	A	1	0	0	1	1
30543	154	f-Month2	c-Post_M1to3	HCV	OTHER	HIGH	B	1	0	1	1	1
30544	15	j-Month12	d-Post_M6to12	HCV	OTHER	LOW	B	0	0	0	0	0
30549	106	f-Month2	c-Post_M1to3	HCV	OTHER	LOW	B	0	0	0	0	0
30554	74	i-Month9	d-Post_M6to12	NAFLD	OTHER	HIGH	C	0	0	1	1	1
30555	153	e-Month1	c-Post_M1to3	HCV	OTHER	LOW	B	0	0	0	0	1
30556	162	e-Month1	c-Post_M1to3	ARLD	ARLD	LOW	A	0	0	0	0	0
30557	92	h-Month6	d-Post_M6to12	NAFLD	OTHER	HIGH	C	0	0	0	0	0
30559	67	i-Month9	d-Post_M6to12	HCV	OTHER	HIGH	C	0	0	0	0	1
30560	103	h-Month6	d-Post_M6to12	AIH	OTHER	LOW	A	1	0	0	1	1
30561	145	b-Week1	b-Peri	HCV	OTHER	LOW	B	0	0	0	0	1
30562	154	g-Month3	c-Post_M1to3	HCV	OTHER	HIGH	B	1	0	1	1	1
30566	169	d-Week3	b-Peri	OTHER	OTHER	LOW	B	0	0	0	0	0
30567	121	h-Month6	d-Post_M6to12	HCV	OTHER	LOW	B	0	0	0	0	0
30568	153	f-Month2	c-Post_M1to3	HCV	OTHER	LOW	B	0	0	0	0	1
30569	120	d-Week3	b-Peri	HBV	OTHER	LOW	A	1	0	0	1	1
30577	110	d-Week3	b-Peri	HCV	OTHER	LOW	B	0	0	0	0	1
30580	180	b-Week1	b-Peri	HCV	OTHER	LOW	B	0	0	0	0	1
30581	81	e-Month1	c-Post_M1to3	HCV	OTHER	HIGH	B	0	0	0	0	0
30582	171	a-Pre	a-Pre	NAFLD	OTHER	HIGH	C	0	0	1	1	1
30583	181	a-Pre	a-Pre	HCV	OTHER	HIGH	C	0	0	0	0	0
30584	120	e-Month1	c-Post_M1to3	HBV	OTHER	LOW	A	1	0	0	1	1
30587	87	b-Week1	b-Peri	ARLD	ARLD	HIGH	C	0	0	0	0	0
30588	42	h-Month6	d-Post_M6to12	HCV	OTHER	HIGH	C	0	0	0	0	1
30592	110	e-Month1	c-Post_M1to3	HCV	OTHER	LOW	B	0	0	0	0	1
30593	24	j-Month12	d-Post_M6to12	NAFLD	OTHER	LOW	B	0	0	0	0	0
30594	145	d-Week3	b-Peri	HCV	OTHER	LOW	B	1	0	1	1	1
30595	60	j-Month12	d-Post_M6to12	HBV	OTHER	LOW	A	0	0	0	0	0
30596	12	j-Month12	d-Post_M6to12	HCV	OTHER	LOW	C	0	0	0	0	1
30604	183	a-Pre	a-Pre	HBV	OTHER	HIGH	C	0	0	1	1	1
30606	19	a-Pre	a-Pre	HCV	OTHER	LOW	B	0	0	0	0	1
30610	180	d-Week3	b-Peri	HCV	OTHER	LOW	B	0	0	0	0	1
30611	171	b-Week1	b-Peri	NAFLD	OTHER	HIGH	C	0	0	1	1	1
30614	40	j-Month12	d-Post_M6to12	HCV	OTHER	HIGH	C	0	0	0	0	1
30616	172	b-Week1	b-Peri	BILIARY	OTHER	LOW	B	0	0	1	1	1
30618	96	h-Month6	d-Post_M6to12	HBV	OTHER	HIGH	B	0	0	0	0	0
30620	140	b-Week1	b-Peri	HCV	OTHER	HIGH	C	0	0	0	0	1
30622	87	d-Week3	b-Peri	ARLD	ARLD	HIGH	C	0	0	0	0	0
30623	84	a-Pre	a-Pre	BILIARY	OTHER	HIGH	B	0	0	0	0	1
30626	172	d-Week3	b-Peri	BILIARY	OTHER	LOW	B	0	0	1	1	1
30627	81	f-Month2	c-Post_M1to3	HCV	OTHER	HIGH	B	0	0	0	0	0
30628	46	h-Month6	d-Post_M6to12	NAFLD	OTHER	HIGH	C	1	0	0	1	1
30629	169	f-Month2	c-Post_M1to3	OTHER	OTHER	LOW	B	0	0	0	0	0
30635	131	h-Month6	d-Post_M6to12	HCV	OTHER	HIGH	C	0	0	0	0	1
30636	181	b-Week1	b-Peri	HCV	OTHER	HIGH	C	0	0	0	0	0
30639	120	f-Month2	c-Post_M1to3	HBV	OTHER	LOW	A	1	0	0	1	1
30640	140	e-Month1	c-Post_M1to3	HCV	OTHER	HIGH	C	0	0	0	0	1
30641	110	f-Month2	c-Post_M1to3	HCV	OTHER	LOW	B	0	0	0	0	1
30642	32	j-Month12	d-Post_M6to12	NAFLD	OTHER	HIGH	B	1	0	1	1	1
30644	176	b-Week1	b-Peri	AIH	OTHER	LOW	A	0	0	0	0	1
30645	38	j-Month12	d-Post_M6to12	OTHER	OTHER	LOW	B	0	0	1	1	1
30646	115	h-Month6	d-Post_M6to12	BILIARY	OTHER	HIGH	C	0	0	0	0	1
30652	184	a-Pre	a-Pre	NAFLD	OTHER	HIGH	C	0	0	0	0	1
30658	85	i-Month9	d-Post_M6to12	BILIARY	OTHER	LOW	B	0	0	0	0	0
30660	123	h-Month6	d-Post_M6to12	NAFLD	OTHER	LOW	B	1	0	0	1	1
30661	19	b-Week1	b-Peri	HCV	OTHER	LOW	B	0	0	1	1	1
30662	20	j-Month12	d-Post_M6to12	NAFLD	OTHER	HIGH	C	0	0	0	0	1
30665	163	a-Pre	a-Pre	ARLD	ARLD	HIGH	C	1	0	0	1	1
30673	167	a-Pre	a-Pre	HBV	OTHER	LOW	A	0	0	0	0	0
30676	163	b-Week1	b-Peri	ARLD	ARLD	HIGH	C	1	1	0	1	1
30678	156	c-Week2	b-Peri	HCV	OTHER	LOW	C	0	0	0	0	1
30680	171	f-Month2	c-Post_M1to3	NAFLD	OTHER	HIGH	C	0	0	0	0	1
30681	87	f-Month2	c-Post_M1to3	ARLD	ARLD	HIGH	C	0	0	0	0	0
30683	162	g-Month3	c-Post_M1to3	ARLD	ARLD	LOW	A	0	0	0	0	0
30684	76	c-Week2	b-Peri	HCV	OTHER	HIGH	B	0	0	0	0	1
30685	194	b-Week1	b-Peri	BILIARY	OTHER	HIGH	C	1	1	0	1	1
30687	19	d-Week3	b-Peri	HCV	OTHER	LOW	B	0	0	0	0	1
30688	133	a-Pre	a-Pre	HBV	OTHER	HIGH	C	1	0	0	1	1
30689	102	i-Month9	d-Post_M6to12	HCV	OTHER	LOW	A	1	0	0	1	1
30695	58	h-Month6	d-Post_M6to12	HCV	OTHER	LOW	A	0	0	0	0	0
30698	19	e-Month1	c-Post_M1to3	HCV	OTHER	LOW	B	0	0	0	0	1
30701	88	i-Month9	d-Post_M6to12	HBV	OTHER	LOW	A	0	0	0	0	0
30705	107	b-Week1	b-Peri	NAFLD	OTHER	HIGH	B	1	1	0	1	1
30706	194	d-Week3	b-Peri	BILIARY	OTHER	HIGH	C	0	0	0	0	1
30707	199	b-Week1	b-Peri	HCV	OTHER	HIGH	C	1	0	0	1	1
30708	133	b-Week1	b-Peri	HBV	OTHER	HIGH	C	1	0	1	1	1
30709	76	e-Month1	c-Post_M1to3	HCV	OTHER	HIGH	B	0	0	0	0	1
30712	156	e-Month1	c-Post_M1to3	HCV	OTHER	LOW	C	1	0	1	1	1
30714	92	i-Month9	d-Post_M6to12	NAFLD	OTHER	HIGH	C	0	0	0	0	0
30715	183	b-Week1	b-Peri	HBV	OTHER	HIGH	C	0	0	1	1	1
30716	27	a-Pre	a-Pre	HCV	OTHER	HIGH	A	0	0	0	0	1
30717	140	f-Month2	c-Post_M1to3	HCV	OTHER	HIGH	C	0	0	0	0	1
30722	150	c-Week2	b-Peri	HCV	OTHER	HIGH	C	0	0	0	0	0
30723	176	f-Month2	c-Post_M1to3	AIH	OTHER	LOW	A	1	0	0	1	1
30727	179	a-Pre	a-Pre	HCV	OTHER	LOW	A	0	0	0	0	1
30729	150	d-Week3	b-Peri	HCV	OTHER	HIGH	C	0	0	0	0	0
30733	48	j-Month12	d-Post_M6to12	HCV	OTHER	HIGH	C	0	0	0	0	1
30737	35	j-Month12	d-Post_M6to12	HCV	OTHER	HIGH	B	0	0	0	0	0
30740	84	b-Week1	b-Peri	BILIARY	OTHER	HIGH	B	0	0	0	0	1
30741	133	d-Week3	b-Peri	HBV	OTHER	HIGH	C	1	0	0	1	1
30744	83	j-Month12	d-Post_M6to12	ARLD	ARLD	HIGH	C	0	0	0	0	0
30745	129	h-Month6	d-Post_M6to12	ARLD	ARLD	HIGH	C	0	0	0	0	1
30749	141	h-Month6	d-Post_M6to12	ARLD	ARLD	HIGH	C	0	0	0	0	1
30752	109	h-Month6	d-Post_M6to12	HCV	OTHER	HIGH	C	0	0	0	0	1
30754	74	j-Month12	d-Post_M6to12	NAFLD	OTHER	HIGH	C	1	1	0	1	1
30756	80	j-Month12	d-Post_M6to12	HCV	OTHER	LOW	A	0	0	0	0	1
30757	150	e-Month1	c-Post_M1to3	HCV	OTHER	HIGH	C	0	0	0	0	0
30762	190	a-Pre	a-Pre	AIH	OTHER	LOW	A	0	0	0	0	1
30768	101	i-Month9	d-Post_M6to12	NAFLD	OTHER	LOW	B	1	1	1	1	1
30770	206	c-Week2	b-Peri	HCV	OTHER	LOW	C	0	1	0	1	1
30773	197	a-Pre	a-Pre	HCV	OTHER	LOW	C	0	0	0	0	1
30774	198	b-Week1	b-Peri	NAFLD	OTHER	LOW	C	0	0	0	0	1
30776	154	h-Month6	d-Post_M6to12	HCV	OTHER	HIGH	B	0	0	0	0	1
30777	96	i-Month9	d-Post_M6to12	HBV	OTHER	HIGH	B	0	0	0	0	0
30779	84	d-Week3	b-Peri	BILIARY	OTHER	HIGH	B	1	0	1	1	1
30780	106	h-Month6	d-Post_M6to12	HCV	OTHER	LOW	B	0	0	0	0	0
30781	124	a-Pre	a-Pre	NAFLD	OTHER	LOW	B	0	0	0	0	1
30782	67	j-Month12	d-Post_M6to12	HCV	OTHER	HIGH	C	0	0	0	0	1
30783	151	a-Pre	a-Pre	ARLD	ARLD	HIGH	C	1	0	0	1	1
30784	76	f-Month2	c-Post_M1to3	HCV	OTHER	HIGH	B	1	0	0	1	1
30787	194	f-Month2	c-Post_M1to3	BILIARY	OTHER	HIGH	C	1	0	0	1	1
30789	156	f-Month2	c-Post_M1to3	HCV	OTHER	LOW	C	1	1	1	1	1
30794	84	e-Month1	c-Post_M1to3	BILIARY	OTHER	HIGH	B	0	0	0	0	1
30795	108	h-Month6	d-Post_M6to12	ARLD	ARLD	LOW	B	0	0	0	0	0
30799	197	b-Week1	b-Peri	HCV	OTHER	LOW	C	0	0	0	0	1
30801	201	a-Pre	a-Pre	BILIARY	OTHER	HIGH	C	0	0	1	1	1
30802	123	i-Month9	d-Post_M6to12	NAFLD	OTHER	LOW	B	0	0	0	0	1
30803	184	e-Month1	c-Post_M1to3	NAFLD	OTHER	HIGH	C	1	0	1	1	1
30809	195	a-Pre	a-Pre	ARLD	ARLD	LOW	B	0	0	0	0	1
30810	183	f-Month2	c-Post_M1to3	HBV	OTHER	HIGH	C	0	0	1	1	1
30811	119	a-Pre	a-Pre	HBV	OTHER	LOW	A	0	0	0	0	0
30812	191	g-Month3	c-Post_M1to3	NAFLD	OTHER	LOW	B	0	0	1	1	1
30815	201	b-Week1	b-Peri	BILIARY	OTHER	HIGH	C	0	0	1	1	1
30816	150	f-Month2	c-Post_M1to3	HCV	OTHER	HIGH	C	0	0	0	0	0
30817	76	g-Month3	c-Post_M1to3	HCV	OTHER	HIGH	B	0	0	0	0	1
30819	197	d-Week3	b-Peri	HCV	OTHER	LOW	C	1	0	1	1	1
30821	73	j-Month12	d-Post_M6to12	PCLD	OTHER	HIGH	C	0	1	0	1	1
30827	192	a-Pre	a-Pre	BILIARY	OTHER	LOW	C	0	0	0	0	0
30828	89	j-Month12	d-Post_M6to12	HCV	OTHER	HIGH	C	0	0	0	0	0
30830	99	j-Month12	d-Post_M6to12	HCV	OTHER	LOW	A	1	0	0	1	1
30832	197	e-Month1	c-Post_M1to3	HCV	OTHER	LOW	C	0	0	1	1	1
30834	133	f-Month2	c-Post_M1to3	HBV	OTHER	HIGH	C	1	0	1	1	1
30837	61	a-Pre	a-Pre	HCV	OTHER	HIGH	B	0	0	0	0	1
30839	151	b-Week1	b-Peri	ARLD	ARLD	HIGH	C	1	0	1	1	1
30840	180	h-Month6	d-Post_M6to12	HCV	OTHER	LOW	B	0	0	0	0	1
30846	85	j-Month12	d-Post_M6to12	BILIARY	OTHER	LOW	B	0	0	0	0	0
30847	116	j-Month12	d-Post_M6to12	HCV	OTHER	LOW	A	1	0	1	1	1
30848	190	d-Week3	b-Peri	AIH	OTHER	LOW	A	1	1	1	1	1
30853	175	a-Pre	a-Pre	HCV	OTHER	HIGH	C	1	0	0	1	1
30855	104	b-Week1	b-Peri	OTHER	OTHER	LOW	A	0	0	0	0	0
30857	198	f-Month2	c-Post_M1to3	NAFLD	OTHER	LOW	C	1	1	0	1	1
30858	141	i-Month9	d-Post_M6to12	ARLD	ARLD	HIGH	C	0	0	0	0	1
30861	190	e-Month1	c-Post_M1to3	AIH	OTHER	LOW	A	0	0	1	1	1
30863	81	h-Month6	d-Post_M6to12	HCV	OTHER	HIGH	B	0	0	0	0	0
30864	120	h-Month6	d-Post_M6to12	HBV	OTHER	LOW	A	1	0	0	1	1
30874	217	d-Week3	b-Peri	AIH	OTHER	LOW	C	0	0	0	0	0
30875	218	a-Pre	a-Pre	AIH	OTHER	HIGH	C	0	0	1	1	1
30876	175	b-Week1	b-Peri	HCV	OTHER	HIGH	C	1	0	1	1	1
30877	168	h-Month6	d-Post_M6to12	ARLD	ARLD	HIGH	C	0	0	0	0	1
30881	140	h-Month6	d-Post_M6to12	HCV	OTHER	HIGH	C	0	0	0	0	1
30883	96	j-Month12	d-Post_M6to12	HBV	OTHER	HIGH	B	0	0	0	0	0
30887	109	i-Month9	d-Post_M6to12	HCV	OTHER	HIGH	C	0	0	0	0	1
30888	129	i-Month9	d-Post_M6to12	ARLD	ARLD	HIGH	C	0	0	0	0	1
30889	197	f-Month2	c-Post_M1to3	HCV	OTHER	LOW	C	0	0	1	1	1
30891	61	b-Week1	b-Peri	HCV	OTHER	HIGH	B	0	0	1	1	1
30893	192	b-Week1	b-Peri	BILIARY	OTHER	LOW	C	0	0	0	0	0
30895	42	j-Month12	d-Post_M6to12	HCV	OTHER	HIGH	C	1	0	0	1	1
30897	87	h-Month6	d-Post_M6to12	ARLD	ARLD	HIGH	C	0	0	0	0	0
30899	145	h-Month6	d-Post_M6to12	HCV	OTHER	LOW	B	0	0	0	0	1
30900	153	h-Month6	d-Post_M6to12	HCV	OTHER	LOW	B	0	0	0	0	1
30902	84	g-Month3	c-Post_M1to3	BILIARY	OTHER	HIGH	B	0	0	0	0	1
30908	103	j-Month12	d-Post_M6to12	AIH	OTHER	LOW	A	0	0	0	0	1
30913	104	e-Month1	c-Post_M1to3	OTHER	OTHER	LOW	A	0	0	0	0	0
30917	224	a-Pre	a-Pre	NAFLD	OTHER	LOW	C	0	0	0	0	1
30918	167	b-Week1	b-Peri	HBV	OTHER	LOW	A	0	0	0	0	0
30920	218	c-Week2	b-Peri	AIH	OTHER	HIGH	C	0	0	1	1	1
30924	102	j-Month12	d-Post_M6to12	HCV	OTHER	LOW	A	0	0	0	0	1
30926	214	b-Week1	b-Peri	HCV	OTHER	HIGH	C	1	0	1	1	1
30927	151	f-Month2	c-Post_M1to3	ARLD	ARLD	HIGH	C	1	0	0	1	1
30931	218	d-Week3	b-Peri	AIH	OTHER	HIGH	C	0	0	1	1	1
30932	76	h-Month6	d-Post_M6to12	HCV	OTHER	HIGH	B	1	0	0	1	1
30934	185	a-Pre	a-Pre	HCV	OTHER	LOW	B	0	0	0	0	0
30935	110	h-Month6	d-Post_M6to12	HCV	OTHER	LOW	B	0	0	0	0	1
30939	161	b-Week1	b-Peri	HCV	OTHER	LOW	B	1	0	0	1	1
30940	214	d-Week3	b-Peri	HCV	OTHER	HIGH	C	1	0	1	1	1
30941	224	b-Week1	b-Peri	NAFLD	OTHER	LOW	C	0	0	0	0	1
30944	167	d-Week3	b-Peri	HBV	OTHER	LOW	A	0	0	0	0	0
30945	157	a-Pre	a-Pre	HBV	OTHER	LOW	A	0	0	0	0	0
30948	124	b-Week1	b-Peri	NAFLD	OTHER	LOW	B	0	0	0	0	1
30950	190	g-Month3	c-Post_M1to3	AIH	OTHER	LOW	A	1	0	1	1	1
30954	188	f-Month2	c-Post_M1to3	HCV	OTHER	LOW	B	0	0	0	0	0
30955	161	d-Week3	b-Peri	HCV	OTHER	LOW	B	1	0	0	1	1
30960	163	h-Month6	d-Post_M6to12	ARLD	ARLD	HIGH	C	0	0	0	0	1
30961	130	j-Month12	d-Post_M6to12	OTHER	OTHER	HIGH	A	0	0	0	0	0
30962	119	b-Week1	b-Peri	HBV	OTHER	LOW	A	0	0	0	0	0
30963	106	i-Month9	d-Post_M6to12	HCV	OTHER	LOW	B	0	0	0	0	0
30964	175	f-Month2	c-Post_M1to3	HCV	OTHER	HIGH	C	1	0	1	1	1
30966	61	f-Month2	c-Post_M1to3	HCV	OTHER	HIGH	B	1	0	1	1	1
30971	227	b-Week1	b-Peri	BILIARY	OTHER	LOW	B	0	0	0	0	0
30972	176	h-Month6	d-Post_M6to12	AIH	OTHER	LOW	A	0	0	0	0	1
30974	124	d-Week3	b-Peri	NAFLD	OTHER	LOW	B	0	0	1	1	1
30975	215	a-Pre	a-Pre	PCLD	OTHER	HIGH	B	0	0	0	0	0
30978	33	a-Pre	a-Pre	AIH	OTHER	HIGH	C	0	0	0	0	1
30985	145	i-Month9	d-Post_M6to12	HCV	OTHER	LOW	B	0	0	0	0	1
30988	224	f-Month2	c-Post_M1to3	NAFLD	OTHER	LOW	C	0	0	1	1	1
30990	141	j-Month12	d-Post_M6to12	ARLD	ARLD	HIGH	C	0	0	0	0	1
30992	167	f-Month2	c-Post_M1to3	HBV	OTHER	LOW	A	0	0	0	0	0
30993	39	a-Pre	a-Pre	HCV	OTHER	LOW	B	0	0	0	0	1
30994	150	h-Month6	d-Post_M6to12	HCV	OTHER	HIGH	C	0	0	0	0	0
30997	133	h-Month6	d-Post_M6to12	HBV	OTHER	HIGH	C	0	0	0	0	1
30998	161	f-Month2	c-Post_M1to3	HCV	OTHER	LOW	B	0	0	0	0	1
31002	123	j-Month12	d-Post_M6to12	NAFLD	OTHER	LOW	B	1	0	0	1	1
31003	156	h-Month6	d-Post_M6to12	HCV	OTHER	LOW	C	0	0	0	0	1
31004	33	c-Week2	b-Peri	AIH	OTHER	HIGH	C	0	0	1	1	1
31005	184	h-Month6	d-Post_M6to12	NAFLD	OTHER	HIGH	C	1	0	1	1	1
31013	154	j-Month12	d-Post_M6to12	HCV	OTHER	HIGH	B	0	0	0	0	1
31014	108	j-Month12	d-Post_M6to12	ARLD	ARLD	LOW	B	0	0	0	0	0
31015	110	i-Month9	d-Post_M6to12	HCV	OTHER	LOW	B	0	0	0	0	1
31016	171	i-Month9	d-Post_M6to12	NAFLD	OTHER	HIGH	C	1	0	0	1	1
31017	119	f-Month2	c-Post_M1to3	HBV	OTHER	LOW	A	0	0	0	0	0
31022	124	f-Month2	c-Post_M1to3	NAFLD	OTHER	LOW	B	0	0	1	1	1
31023	237	b-Week1	b-Peri	HCV	OTHER	LOW	B	0	0	0	0	0
31026	58	j-Month12	d-Post_M6to12	HCV	OTHER	LOW	A	0	0	0	0	0
31028	192	g-Month3	c-Post_M1to3	BILIARY	OTHER	LOW	C	0	0	0	0	0
31031	109	j-Month12	d-Post_M6to12	HCV	OTHER	HIGH	C	0	0	1	1	1
31033	237	c-Week2	b-Peri	HCV	OTHER	LOW	B	0	0	0	0	0
31034	201	h-Month6	d-Post_M6to12	BILIARY	OTHER	HIGH	C	0	0	0	0	1
31035	235	b-Week1	b-Peri	BILIARY	OTHER	LOW	B	0	0	0	0	0
31038	120	i-Month9	d-Post_M6to12	HBV	OTHER	LOW	A	1	0	0	1	1
31039	27	e-Month1	c-Post_M1to3	HCV	OTHER	HIGH	A	0	0	1	1	1
31040	197	h-Month6	d-Post_M6to12	HCV	OTHER	LOW	C	0	0	0	0	1
31042	237	d-Week3	b-Peri	HCV	OTHER	LOW	B	0	0	0	0	0
31044	76	i-Month9	d-Post_M6to12	HCV	OTHER	HIGH	B	1	0	0	1	1
31048	233	a-Pre	a-Pre	HCV	OTHER	HIGH	C	0	0	0	0	0
31050	84	h-Month6	d-Post_M6to12	BILIARY	OTHER	HIGH	B	0	0	0	0	1
31051	195	c-Week2	b-Peri	ARLD	ARLD	LOW	B	0	0	0	0	1
31052	238	b-Week1	b-Peri	BILIARY	OTHER	LOW	B	1	0	1	1	1
31056	46	j-Month12	d-Post_M6to12	NAFLD	OTHER	HIGH	C	0	0	0	0	1
31058	151	h-Month6	d-Post_M6to12	ARLD	ARLD	HIGH	C	1	0	0	1	1
31060	104	h-Month6	d-Post_M6to12	OTHER	OTHER	LOW	A	0	0	0	0	0
31062	226	a-Pre	a-Pre	NAFLD	OTHER	LOW	B	0	0	0	0	0
31063	237	e-Month1	c-Post_M1to3	HCV	OTHER	LOW	B	0	0	0	0	0
31065	179	b-Week1	b-Peri	HCV	OTHER	LOW	A	0	0	0	0	1
31068	39	b-Week1	b-Peri	HCV	OTHER	LOW	B	0	0	1	1	1
31072	188	h-Month6	d-Post_M6to12	HCV	OTHER	LOW	B	0	0	0	0	0
31075	175	h-Month6	d-Post_M6to12	HCV	OTHER	HIGH	C	0	1	1	1	1
31077	140	i-Month9	d-Post_M6to12	HCV	OTHER	HIGH	C	0	0	0	0	1
31078	110	j-Month12	d-Post_M6to12	HCV	OTHER	LOW	B	0	0	0	0	1
31080	184	i-Month9	d-Post_M6to12	NAFLD	OTHER	HIGH	C	1	0	1	1	1
31081	244	a-Pre	a-Pre	OTHER	OTHER	HIGH	C	0	0	0	0	1
31082	246	a-Pre	a-Pre	AIH	OTHER	HIGH	C	0	0	0	0	1
31087	197	i-Month9	d-Post_M6to12	HCV	OTHER	LOW	C	0	0	0	0	1
31089	156	i-Month9	d-Post_M6to12	HCV	OTHER	LOW	C	0	0	0	0	1
31092	185	b-Week1	b-Peri	HCV	OTHER	LOW	B	0	0	0	0	0
31093	27	f-Month2	c-Post_M1to3	HCV	OTHER	HIGH	A	0	0	0	0	1
31094	180	j-Month12	d-Post_M6to12	HCV	OTHER	LOW	B	1	0	0	1	1
31096	163	i-Month9	d-Post_M6to12	ARLD	ARLD	HIGH	C	0	0	0	0	1
31099	230	a-Pre	a-Pre	ARLD	ARLD	HIGH	C	0	0	0	0	0
31101	195	f-Month2	c-Post_M1to3	ARLD	ARLD	LOW	B	0	0	1	1	1
31103	84	i-Month9	d-Post_M6to12	BILIARY	OTHER	HIGH	B	0	0	0	0	1
31105	248	b-Week1	b-Peri	AIH	OTHER	HIGH	C	1	0	1	1	1
31108	39	e-Month1	c-Post_M1to3	HCV	OTHER	LOW	B	0	0	0	0	1
31109	237	f-Month2	c-Post_M1to3	HCV	OTHER	LOW	B	0	0	0	0	0
31110	246	b-Week1	b-Peri	AIH	OTHER	HIGH	C	0	0	1	1	1
31112	87	j-Month12	d-Post_M6to12	ARLD	ARLD	HIGH	C	0	0	0	0	0
31115	167	h-Month6	d-Post_M6to12	HBV	OTHER	LOW	A	0	0	0	0	0
31116	247	a-Pre	a-Pre	AIH	OTHER	LOW	B	1	0	0	1	1
31117	230	b-Week1	b-Peri	ARLD	ARLD	HIGH	C	0	0	0	0	0
31120	250	a-Pre	a-Pre	NAFLD	OTHER	LOW	B	0	0	0	0	0
31121	238	f-Month2	c-Post_M1to3	BILIARY	OTHER	LOW	B	1	0	0	1	1
31122	214	h-Month6	d-Post_M6to12	HCV	OTHER	HIGH	C	0	0	0	0	1
31123	33	g-Month3	c-Post_M1to3	AIH	OTHER	HIGH	C	0	0	0	0	1
31124	140	j-Month12	d-Post_M6to12	HCV	OTHER	HIGH	C	0	0	0	0	1
31128	235	g-Month3	c-Post_M1to3	BILIARY	OTHER	LOW	B	0	0	0	0	0
31129	246	d-Week3	b-Peri	AIH	OTHER	HIGH	C	0	0	1	1	1
31130	250	b-Week1	b-Peri	NAFLD	OTHER	LOW	B	0	0	0	0	0
31132	185	e-Month1	c-Post_M1to3	HCV	OTHER	LOW	B	0	0	0	0	0
31136	150	i-Month9	d-Post_M6to12	HCV	OTHER	HIGH	C	0	0	0	0	0
31138	192	h-Month6	d-Post_M6to12	BILIARY	OTHER	LOW	C	0	0	0	0	0
31141	232	a-Pre	a-Pre	HCV	OTHER	HIGH	C	1	0	0	1	1
31142	128	c-Week2	b-Peri	HCV	OTHER	HIGH	C	1	0	0	1	1
31143	162	j-Month12	d-Post_M6to12	ARLD	ARLD	LOW	A	0	0	0	0	0
31144	179	f-Month2	c-Post_M1to3	HCV	OTHER	LOW	A	0	0	0	0	1
31145	250	c-Week2	b-Peri	NAFLD	OTHER	LOW	B	0	0	0	0	0
31148	233	b-Week1	b-Peri	HCV	OTHER	HIGH	C	0	0	0	0	0
31152	161	h-Month6	d-Post_M6to12	HCV	OTHER	LOW	B	0	0	0	0	1
31153	185	f-Month2	c-Post_M1to3	HCV	OTHER	LOW	B	0	0	0	0	0
31154	232	b-Week1	b-Peri	HCV	OTHER	HIGH	C	1	0	1	1	1
31155	169	j-Month12	d-Post_M6to12	OTHER	OTHER	LOW	B	0	0	0	0	0
31156	61	h-Month6	d-Post_M6to12	HCV	OTHER	HIGH	B	1	1	1	1	1
31157	250	d-Week3	b-Peri	NAFLD	OTHER	LOW	B	0	0	0	0	0
31166	239	a-Pre	a-Pre	HCV	OTHER	LOW	C	0	0	0	0	1
31167	104	i-Month9	d-Post_M6to12	OTHER	OTHER	LOW	A	0	0	0	0	0
31170	194	j-Month12	d-Post_M6to12	BILIARY	OTHER	HIGH	C	0	0	0	0	1
31171	233	e-Month1	c-Post_M1to3	HCV	OTHER	HIGH	C	0	0	0	0	0
31172	76	j-Month12	d-Post_M6to12	HCV	OTHER	HIGH	B	1	0	1	1	1
31173	238	g-Month3	c-Post_M1to3	BILIARY	OTHER	LOW	B	0	0	0	0	1
31174	145	j-Month12	d-Post_M6to12	HCV	OTHER	LOW	B	0	0	0	0	1
31177	150	j-Month12	d-Post_M6to12	HCV	OTHER	HIGH	C	0	0	0	0	0
31178	224	h-Month6	d-Post_M6to12	NAFLD	OTHER	LOW	C	0	0	0	0	1
31181	232	e-Month1	c-Post_M1to3	HCV	OTHER	HIGH	C	1	0	0	1	1
31183	186	a-Pre	a-Pre	HCV	OTHER	LOW	A	0	0	0	0	1
31185	124	h-Month6	d-Post_M6to12	NAFLD	OTHER	LOW	B	1	1	0	1	1
31187	255	b-Week1	b-Peri	HCV	OTHER	LOW	A	0	0	0	0	0
31189	250	f-Month2	c-Post_M1to3	NAFLD	OTHER	LOW	B	0	0	0	0	0
31194	259	a-Pre	a-Pre	AIH	OTHER	HIGH	C	1	0	0	1	1
31195	257	a-Pre	a-Pre	NAFLD	OTHER	LOW	A	0	0	0	0	1
31197	157	f-Month2	c-Post_M1to3	HBV	OTHER	LOW	A	0	0	0	0	0
31202	257	b-Week1	b-Peri	NAFLD	OTHER	LOW	A	0	1	0	1	1
31203	259	b-Week1	b-Peri	AIH	OTHER	HIGH	C	1	1	0	1	1
31206	227	h-Month6	d-Post_M6to12	BILIARY	OTHER	LOW	B	0	0	0	0	0
31208	176	j-Month12	d-Post_M6to12	AIH	OTHER	LOW	A	0	0	0	0	1
31209	33	h-Month6	d-Post_M6to12	AIH	OTHER	HIGH	C	0	1	1	1	1
31210	128	f-Month2	c-Post_M1to3	HCV	OTHER	HIGH	C	1	0	0	1	1
31215	232	f-Month2	c-Post_M1to3	HCV	OTHER	HIGH	C	0	1	0	1	1
31217	246	g-Month3	c-Post_M1to3	AIH	OTHER	HIGH	C	0	0	0	0	1
31218	229	b-Week1	b-Peri	ARLD	ARLD	LOW	B	0	0	1	1	1
31219	230	g-Month3	c-Post_M1to3	ARLD	ARLD	HIGH	C	0	0	0	0	0
31224	239	b-Week1	b-Peri	HCV	OTHER	LOW	C	1	0	0	1	1
31226	238	h-Month6	d-Post_M6to12	BILIARY	OTHER	LOW	B	1	0	0	1	1
31227	244	b-Week1	b-Peri	OTHER	OTHER	HIGH	C	0	0	1	1	1
31229	119	h-Month6	d-Post_M6to12	HBV	OTHER	LOW	A	0	0	0	0	0
31231	229	c-Week2	b-Peri	ARLD	ARLD	LOW	B	0	1	0	1	1
31232	262	d-Week3	b-Peri	ARLD	ARLD	HIGH	C	0	0	1	1	1
31233	156	j-Month12	d-Post_M6to12	HCV	OTHER	LOW	C	0	1	0	1	1
31234	258	a-Pre	a-Pre	HCV	OTHER	LOW	B	0	0	0	0	0
31235	265	e-Month1	c-Post_M1to3	ARLD	ARLD	LOW	B	0	0	0	0	1
31237	244	c-Week2	b-Peri	OTHER	OTHER	HIGH	C	1	0	1	1	1
31245	244	e-Month1	c-Post_M1to3	OTHER	OTHER	HIGH	C	0	0	1	1	1
31246	269	c-Week2	b-Peri	NAFLD	OTHER	LOW	B	0	0	1	1	1
31247	195	h-Month6	d-Post_M6to12	ARLD	ARLD	LOW	B	0	0	0	0	1
31250	179	h-Month6	d-Post_M6to12	HCV	OTHER	LOW	A	0	0	0	0	1
31253	239	e-Month1	c-Post_M1to3	HCV	OTHER	LOW	C	0	0	0	0	1
31254	184	j-Month12	d-Post_M6to12	NAFLD	OTHER	HIGH	C	1	0	1	1	1
31256	232	g-Month3	c-Post_M1to3	HCV	OTHER	HIGH	C	0	0	0	0	1
31258	237	h-Month6	d-Post_M6to12	HCV	OTHER	LOW	B	0	0	0	0	0
31260	269	e-Month1	c-Post_M1to3	NAFLD	OTHER	LOW	B	0	0	1	1	1
31263	197	j-Month12	d-Post_M6to12	HCV	OTHER	LOW	C	0	0	0	0	1
31265	188	i-Month9	d-Post_M6to12	HCV	OTHER	LOW	B	0	0	0	0	0
31267	250	g-Month3	c-Post_M1to3	NAFLD	OTHER	LOW	B	0	0	0	0	0
31268	279	a-Pre	a-Pre	BILIARY	OTHER	HIGH	C	1	0	1	1	1
31269	201	j-Month12	d-Post_M6to12	BILIARY	OTHER	HIGH	C	0	0	0	0	1
31270	239	f-Month2	c-Post_M1to3	HCV	OTHER	LOW	C	0	0	0	0	1
31271	215	e-Month1	c-Post_M1to3	PCLD	OTHER	HIGH	B	0	0	0	0	0
31272	233	g-Month3	c-Post_M1to3	HCV	OTHER	HIGH	C	0	0	0	0	0
31273	142	j-Month12	d-Post_M6to12	BILIARY	OTHER	HIGH	C	0	0	0	0	1
31275	266	a-Pre	a-Pre	OTHER	OTHER	LOW	A	0	0	0	0	0
31279	265	f-Month2	c-Post_M1to3	ARLD	ARLD	LOW	B	1	1	1	1	1
31280	279	b-Week1	b-Peri	BILIARY	OTHER	HIGH	C	1	0	1	1	1
31281	84	j-Month12	d-Post_M6to12	BILIARY	OTHER	HIGH	B	0	0	0	0	1
31283	120	j-Month12	d-Post_M6to12	HBV	OTHER	LOW	A	0	0	0	0	1
31287	246	h-Month6	d-Post_M6to12	AIH	OTHER	HIGH	C	0	0	0	0	1
31289	39	h-Month6	d-Post_M6to12	HCV	OTHER	LOW	B	1	0	0	1	1
31290	281	a-Pre	a-Pre	HCV	OTHER	LOW	B	0	0	0	0	0
31291	266	b-Week1	b-Peri	OTHER	OTHER	LOW	A	0	0	0	0	0
31297	281	b-Week1	b-Peri	HCV	OTHER	LOW	B	0	0	0	0	0
31299	242	a-Pre	a-Pre	NAFLD	OTHER	HIGH	C	0	0	0	0	1
31302	266	d-Week3	b-Peri	OTHER	OTHER	LOW	A	0	0	0	0	0
31306	215	g-Month3	c-Post_M1to3	PCLD	OTHER	HIGH	B	0	0	0	0	0
31307	242	b-Week1	b-Peri	NAFLD	OTHER	HIGH	C	1	0	0	1	1
31310	259	g-Month3	c-Post_M1to3	AIH	OTHER	HIGH	C	0	0	0	0	1
31313	266	e-Month1	c-Post_M1to3	OTHER	OTHER	LOW	A	0	0	0	0	0
31316	262	g-Month3	c-Post_M1to3	ARLD	ARLD	HIGH	C	0	0	1	1	1
31320	250	h-Month6	d-Post_M6to12	NAFLD	OTHER	LOW	B	0	0	0	0	0
31321	265	g-Month3	c-Post_M1to3	ARLD	ARLD	LOW	B	0	0	1	1	1
31324	128	h-Month6	d-Post_M6to12	HCV	OTHER	HIGH	C	1	0	0	1	1
31328	230	h-Month6	d-Post_M6to12	ARLD	ARLD	HIGH	C	0	0	0	0	0
31329	242	e-Month1	c-Post_M1to3	NAFLD	OTHER	HIGH	C	0	0	0	0	1
31331	186	b-Week1	b-Peri	HCV	OTHER	LOW	A	0	0	1	1	1
31334	235	i-Month9	d-Post_M6to12	BILIARY	OTHER	LOW	B	0	0	0	0	0
31338	233	h-Month6	d-Post_M6to12	HCV	OTHER	HIGH	C	0	0	0	0	0
31342	167	j-Month12	d-Post_M6to12	HBV	OTHER	LOW	A	0	0	0	0	0
31343	266	f-Month2	c-Post_M1to3	OTHER	OTHER	LOW	A	0	0	0	0	0
31344	239	g-Month3	c-Post_M1to3	HCV	OTHER	LOW	C	0	0	0	0	1
31345	247	b-Week1	b-Peri	AIH	OTHER	LOW	B	0	0	0	0	1
31346	179	i-Month9	d-Post_M6to12	HCV	OTHER	LOW	A	0	0	1	1	1
31348	289	f-Month2	c-Post_M1to3	BILIARY	OTHER	LOW	B	0	0	0	0	0
31350	232	h-Month6	d-Post_M6to12	HCV	OTHER	HIGH	C	0	0	0	0	1
31352	247	c-Week2	b-Peri	AIH	OTHER	LOW	B	0	0	0	0	1
31358	274	g-Month3	c-Post_M1to3	ARLD	ARLD	LOW	B	1	0	0	1	1
31360	238	i-Month9	d-Post_M6to12	BILIARY	OTHER	LOW	B	1	0	0	1	1
31362	237	i-Month9	d-Post_M6to12	HCV	OTHER	LOW	B	0	0	0	0	0
31363	293	a-Pre	a-Pre	HCV	OTHER	LOW	C	0	0	0	0	0
31366	265	h-Month6	d-Post_M6to12	ARLD	ARLD	LOW	B	1	0	0	1	1
31367	269	g-Month3	c-Post_M1to3	NAFLD	OTHER	LOW	B	1	1	1	1	1
31369	275	g-Month3	c-Post_M1to3	NAFLD	OTHER	HIGH	C	0	0	0	0	0
31372	289	g-Month3	c-Post_M1to3	BILIARY	OTHER	LOW	B	0	0	0	0	0
31375	247	e-Month1	c-Post_M1to3	AIH	OTHER	LOW	B	0	0	0	0	1
31377	39	i-Month9	d-Post_M6to12	HCV	OTHER	LOW	B	0	0	1	1	1
31378	224	j-Month12	d-Post_M6to12	NAFLD	OTHER	LOW	C	0	0	0	0	1
31382	214	j-Month12	d-Post_M6to12	HCV	OTHER	HIGH	C	0	0	0	0	1
31387	267	a-Pre	a-Pre	PCLD	OTHER	LOW	A	0	0	0	0	1
31391	175	j-Month12	d-Post_M6to12	HCV	OTHER	HIGH	C	1	0	0	1	1
31393	293	e-Month1	c-Post_M1to3	HCV	OTHER	LOW	C	0	0	0	0	0
31396	226	f-Month2	c-Post_M1to3	NAFLD	OTHER	LOW	B	0	0	0	0	0
31397	253	h-Month6	d-Post_M6to12	BILIARY	OTHER	LOW	A	0	0	0	0	0
31399	266	g-Month3	c-Post_M1to3	OTHER	OTHER	LOW	A	0	0	0	0	0
31400	124	j-Month12	d-Post_M6to12	NAFLD	OTHER	LOW	B	0	0	0	0	1
31402	233	i-Month9	d-Post_M6to12	HCV	OTHER	HIGH	C	0	0	0	0	0
31403	229	h-Month6	d-Post_M6to12	ARLD	ARLD	LOW	B	0	0	0	0	1
31404	235	j-Month12	d-Post_M6to12	BILIARY	OTHER	LOW	B	0	0	0	0	0
31406	239	h-Month6	d-Post_M6to12	HCV	OTHER	LOW	C	0	0	0	0	1
31407	305	b-Week1	b-Peri	HCV	OTHER	LOW	C	0	0	0	0	1
31409	291	a-Pre	a-Pre	HCV	OTHER	HIGH	C	1	0	1	1	1
31412	302	b-Week1	b-Peri	CLD	OTHER	LOW	B	0	0	0	0	1
31413	186	g-Month3	c-Post_M1to3	HCV	OTHER	LOW	A	0	0	0	0	1
31414	244	h-Month6	d-Post_M6to12	OTHER	OTHER	HIGH	C	0	0	1	1	1
31416	267	b-Week1	b-Peri	PCLD	OTHER	LOW	A	0	0	0	0	1
31417	305	c-Week2	b-Peri	HCV	OTHER	LOW	C	0	0	1	1	1
31418	307	a-Pre	a-Pre	ARLD	ARLD	HIGH	C	0	0	1	1	1
31419	296	e-Month1	c-Post_M1to3	ARLD	ARLD	HIGH	B	0	0	1	1	1
31422	308	c-Week2	b-Peri	PCLD	OTHER	HIGH	B	0	0	0	0	0
31423	258	b-Week1	b-Peri	HCV	OTHER	LOW	B	0	0	0	0	0
31424	291	c-Week2	b-Peri	HCV	OTHER	HIGH	C	1	0	0	1	1
31425	262	h-Month6	d-Post_M6to12	ARLD	ARLD	HIGH	C	0	0	1	1	1
31427	302	d-Week3	b-Peri	CLD	OTHER	LOW	B	0	0	0	0	1
31428	307	c-Week2	b-Peri	ARLD	ARLD	HIGH	C	0	0	1	1	1
31431	267	d-Week3	b-Peri	PCLD	OTHER	LOW	A	0	0	1	1	1
31433	291	d-Week3	b-Peri	HCV	OTHER	HIGH	C	0	0	1	1	1
31435	61	j-Month12	d-Post_M6to12	HCV	OTHER	HIGH	B	0	0	0	0	1
31437	258	d-Week3	b-Peri	HCV	OTHER	LOW	B	0	0	0	0	0
31438	279	h-Month6	d-Post_M6to12	BILIARY	OTHER	HIGH	C	1	0	0	1	1
31440	302	e-Month1	c-Post_M1to3	CLD	OTHER	LOW	B	0	0	0	0	1
31442	157	i-Month9	d-Post_M6to12	HBV	OTHER	LOW	A	0	0	0	0	0
31443	227	j-Month12	d-Post_M6to12	BILIARY	OTHER	LOW	B	0	0	0	0	0
31445	310	b-Week1	b-Peri	NAFLD	OTHER	HIGH	C	1	0	0	1	1
31446	291	e-Month1	c-Post_M1to3	HCV	OTHER	HIGH	C	0	0	1	1	1
31448	267	e-Month1	c-Post_M1to3	PCLD	OTHER	LOW	A	0	0	0	0	1
31451	307	e-Month1	c-Post_M1to3	ARLD	ARLD	HIGH	C	0	0	0	0	1
31452	313	b-Week1	b-Peri	NAFLD	OTHER	LOW	B	0	0	0	0	0
31453	293	g-Month3	c-Post_M1to3	HCV	OTHER	LOW	C	0	0	0	0	0
31454	311	d-Week3	b-Peri	AIH	OTHER	HIGH	C	1	0	0	1	1
31455	302	f-Month2	c-Post_M1to3	CLD	OTHER	LOW	B	1	0	0	1	1
31457	289	h-Month6	d-Post_M6to12	BILIARY	OTHER	LOW	B	0	0	0	0	0
31459	308	e-Month1	c-Post_M1to3	PCLD	OTHER	HIGH	B	0	0	0	0	0
31460	313	c-Week2	b-Peri	NAFLD	OTHER	LOW	B	0	0	0	0	0
31461	258	e-Month1	c-Post_M1to3	HCV	OTHER	LOW	B	0	0	0	0	0
31463	246	j-Month12	d-Post_M6to12	AIH	OTHER	HIGH	C	0	0	0	0	1
31464	291	f-Month2	c-Post_M1to3	HCV	OTHER	HIGH	C	0	0	1	1	1
31466	313	d-Week3	b-Peri	NAFLD	OTHER	LOW	B	0	0	0	0	0
31467	308	f-Month2	c-Post_M1to3	PCLD	OTHER	HIGH	B	0	0	0	0	0
31468	296	g-Month3	c-Post_M1to3	ARLD	ARLD	HIGH	B	0	0	0	0	1
31477	179	j-Month12	d-Post_M6to12	HCV	OTHER	LOW	A	0	0	0	0	1
31478	186	h-Month6	d-Post_M6to12	HCV	OTHER	LOW	A	0	0	0	0	1
31483	39	j-Month12	d-Post_M6to12	HCV	OTHER	LOW	B	0	0	1	1	1
31485	253	i-Month9	d-Post_M6to12	BILIARY	OTHER	LOW	A	0	0	0	0	0
31496	308	g-Month3	c-Post_M1to3	PCLD	OTHER	HIGH	B	0	0	0	0	0
31500	311	f-Month2	c-Post_M1to3	AIH	OTHER	HIGH	C	0	0	0	0	1
31508	313	f-Month2	c-Post_M1to3	NAFLD	OTHER	LOW	B	0	0	0	0	0
31518	229	i-Month9	d-Post_M6to12	ARLD	ARLD	LOW	B	0	0	0	0	1
31529	226	h-Month6	d-Post_M6to12	NAFLD	OTHER	LOW	B	0	0	0	0	0
31557	247	h-Month6	d-Post_M6to12	AIH	OTHER	LOW	B	0	0	0	0	1
31575	226	i-Month9	d-Post_M6to12	NAFLD	OTHER	LOW	B	0	0	0	0	0
31583	313	h-Month6	d-Post_M6to12	NAFLD	OTHER	LOW	B	0	0	0	0	0
31606	215	j-Month12	d-Post_M6to12	PCLD	OTHER	HIGH	B	0	0	0	0	0
31624	311	i-Month9	d-Post_M6to12	AIH	OTHER	HIGH	C	0	0	0	0	1
31627	313	i-Month9	d-Post_M6to12	NAFLD	OTHER	LOW	B	0	0	0	0	0
31682	311	j-Month12	d-Post_M6to12	AIH	OTHER	HIGH	C	0	0	0	0	1
