# Supplementary material for: Colonizing multidrug-resistant bacteria and the longitudinal evolution of the intestinal microbiome after liver transplantation
Source: Nat Commun. 2019 Oct 17;10:4715. doi: 10.1038/s41467-019-12633-4 (PMC6797753; doi:10.1038/s41467-019-12633-4)
Supplement: Supplementary file 29 — Source Data [file 41467_2019_12633_MOESM29_ESM.zip › Source_Data/inputs/dups.txt]

30646.0
31286.16S
31318.0
31432.0
31164.16S
31385.16S
31492.16S
31538.16S
31238.0
31436.0
31251.0
31134.0
31351.0
31614.16S
31230.16S
31236.16S
31243.16S
