# Supplementary material for: Colonizing multidrug-resistant bacteria and the longitudinal evolution of the intestinal microbiome after liver transplantation
Source: Nat Commun. 2019 Oct 17;10:4715. doi: 10.1038/s41467-019-12633-4 (PMC6797753; doi:10.1038/s41467-019-12633-4)
Supplement: Supplementary file 29 — Source Data [file 41467_2019_12633_MOESM29_ESM.zip › Source_Data/inputs/Fig1_metadata.txt]

StoolID	ESBL_sample	CRE_sample	VRE_sample	MDRO_sample	MDRO_within1yr
30005	0	0	0	0	1
30008	0	0	0	0	0
30010	0	0	1	1	1
30012	0	0	1	1	1
30014	0	0	1	1	1
30016	0	0	1	1	1
30017	0	1	1	1	1
30020	0	0	0	0	0
30022	0	0	1	1	1
30026	0	0	0	0	0
30028	0	0	0	0	0
30029	0	0	1	1	1
30030	0	0	1	1	1
30032	1	1	1	1	1
30033	1	1	0	1	1
30034	0	0	0	0	1
30035	0	0	0	0	0
30037	0	0	0	0	1
30040	1	0	0	1	1
30041	0	0	0	0	0
30042	0	0	0	0	1
30043	1	0	1	1	1
30044	0	0	0	0	0
30045	1	0	0	1	1
30049	0	0	1	1	1
30052	1	1	1	1	1
30054	0	0	0	0	1
30056	1	0	0	1	1
30057	0	0	0	0	0
30059	0	0	0	0	1
30064	1	0	1	1	1
30065	0	0	0	0	0
30066	1	0	1	1	1
30068	0	0	1	1	1
30071	1	0	0	1	1
30073	0	0	0	0	1
30074	1	0	0	1	1
30080	0	0	0	0	0
30084	0	0	0	0	1
30085	0	0	0	0	1
30087	0	0	0	0	1
30088	0	0	0	0	0
30089	0	0	0	0	0
30090	1	0	0	1	1
30092	0	0	1	1	1
30093	0	0	0	0	1
30094	1	0	1	1	1
30095	0	0	1	1	1
30096	0	0	1	1	1
30098	0	0	1	1	1
30099	1	0	0	1	1
30103	1	0	1	1	1
30104	1	0	0	1	1
30105	0	0	1	1	1
30107	1	0	1	1	1
30108	0	0	0	0	0
30109	1	1	1	1	1
30111	1	0	0	1	1
30112	1	0	0	1	1
30113	0	0	0	0	0
30117	1	0	0	1	1
30118	0	0	0	0	1
30119	0	0	0	0	0
30122	0	0	0	0	0
30123	0	0	0	0	0
30125	1	1	0	1	1
30127	0	0	0	0	0
30128	1	0	0	1	1
30129	0	0	0	0	0
30133	1	1	0	1	1
30137	0	0	0	0	1
30139	0	0	0	0	0
30140	0	0	0	0	0
30141	0	0	0	0	0
30145	1	1	1	1	1
30147	1	1	1	1	1
30149	0	0	0	0	0
30150	1	0	0	1	1
30151	1	0	0	1	1
30152	0	0	0	0	1
30157	0	0	0	0	1
30158	0	0	0	0	0
30160	0	0	0	0	0
30161	1	1	1	1	1
30163	0	0	0	0	0
30165	1	1	0	1	1
30168	0	0	0	0	0
30169	0	0	0	0	1
30172	0	0	0	0	1
30173	0	0	0	0	1
30175	1	0	0	1	1
30177	0	0	0	0	0
30180	0	0	0	0	0
30182	0	0	0	0	1
30183	0	0	0	0	0
30186	1	1	0	1	1
30187	0	0	0	0	0
30189	1	1	1	1	1
30191	1	0	0	1	1
30192	0	0	0	0	1
30193	0	0	0	0	1
30194	0	0	0	0	1
30196	1	0	0	1	1
30197	0	0	0	0	0
30200	0	0	0	0	0
30201	0	0	0	0	0
30202	0	0	0	0	1
30203	0	0	0	0	1
30204	0	0	0	0	1
30206	1	0	0	1	1
30207	1	1	0	1	1
30208	0	0	0	0	1
30209	1	1	0	1	1
30210	0	0	0	0	1
30212	0	0	0	0	0
30215	0	0	0	0	0
30216	0	0	0	0	0
30219	0	0	1	1	1
30222	1	1	0	1	1
30223	0	0	0	0	0
30227	0	0	0	0	0
30230	1	0	1	1	1
30233	1	1	0	1	1
30235	1	0	0	1	1
30237	0	0	0	0	0
30238	0	0	0	0	1
30239	0	0	1	1	1
30245	0	0	0	0	1
30248	0	0	0	0	1
30249	0	0	0	0	1
30250	0	0	0	0	0
30254	0	0	0	0	1
30255	0	0	0	0	0
30256	0	0	0	0	1
30257	0	0	0	0	0
30262	0	0	0	0	1
30266	0	0	0	0	0
30267	0	0	0	0	1
30270	1	0	0	1	1
30276	1	1	0	1	1
30277	0	0	0	0	1
30279	1	1	1	1	1
30280	0	0	0	0	0
30282	1	0	0	1	1
30283	0	0	0	0	0
30286	1	0	0	1	1
30289	0	0	0	0	1
30291	0	0	0	0	0
30292	0	0	1	1	1
30294	0	0	0	0	0
30295	0	0	0	0	0
30297	1	1	0	1	1
30298	0	0	0	0	1
30305	0	0	0	0	0
30309	0	0	0	0	0
30311	0	0	0	0	0
30313	0	0	0	0	1
30316	0	0	1	1	1
30320	0	0	0	0	1
30323	0	0	0	0	1
30326	0	0	1	1	1
30330	1	0	1	1	1
30333	1	0	0	1	1
30334	0	0	0	0	1
30335	0	0	0	0	1
30336	0	0	0	0	0
30339	0	0	0	0	0
30340	0	0	0	0	0
30344	0	0	1	1	1
30351	0	0	0	0	1
30354	0	0	0	0	1
30355	1	0	0	1	1
30358	0	0	1	1	1
30360	0	0	0	0	0
30366	0	0	0	0	0
30369	0	0	1	1	1
30371	1	1	0	1	1
30372	0	0	0	0	0
30373	0	0	0	0	0
30376	0	0	0	0	0
30378	1	0	0	1	1
30382	0	0	0	0	1
30383	0	0	1	1	1
30390	1	0	0	1	1
30391	0	0	0	0	1
30392	1	0	0	1	1
30394	1	1	0	1	1
30395	0	0	0	0	1
30398	0	0	0	0	0
30399	0	0	0	0	1
30401	0	0	0	0	1
30403	1	0	0	1	1
30406	0	0	0	0	1
30408	0	0	0	0	1
30413	1	0	1	1	1
30414	0	0	0	0	0
30416	0	0	1	1	1
30418	0	0	0	0	1
30422	0	0	1	1	1
30423	0	0	0	0	0
30424	0	0	0	0	1
30426	0	0	0	0	1
30431	0	0	0	0	0
30434	0	0	1	1	1
30435	1	1	1	1	1
30437	0	0	0	0	0
30438	1	0	0	1	1
30439	0	0	0	0	0
30441	0	0	0	0	0
30444	1	1	0	1	1
30446	0	0	0	0	1
30448	0	0	0	0	0
30454	0	0	0	0	0
30455	0	0	0	0	0
30456	0	0	0	0	0
30458	0	0	0	0	0
30460	0	0	1	1	1
30461	0	0	0	0	1
30464	0	0	0	0	0
30465	0	0	0	0	0
30466	1	0	0	1	1
30467	0	0	0	0	0
30468	1	0	1	1	1
30469	0	0	0	0	1
30470	0	0	0	0	1
30473	0	0	0	0	1
30477	0	0	1	1	1
30478	0	0	0	0	0
30479	0	0	0	0	1
30480	0	0	0	0	0
30482	0	0	0	0	0
30483	1	0	1	1	1
30488	0	0	1	1	1
30494	0	0	0	0	0
30500	0	0	0	0	1
30504	0	0	0	0	0
30505	0	0	0	0	0
30507	0	0	0	0	0
30508	1	0	0	1	1
30509	0	0	0	0	1
30512	1	0	0	1	1
30517	0	0	0	0	1
30519	0	0	0	0	0
30522	1	1	1	1	1
30523	0	0	0	0	1
30524	0	0	0	0	0
30525	1	0	0	1	1
30526	0	0	0	0	0
30531	0	0	1	1	1
30533	0	0	0	0	1
30534	0	0	0	0	0
30535	0	0	0	0	0
30537	0	0	1	1	1
30538	0	0	0	0	0
30541	1	0	0	1	1
30542	1	0	0	1	1
30543	1	0	1	1	1
30544	0	0	0	0	0
30549	0	0	0	0	0
30554	0	0	1	1	1
30555	0	0	0	0	1
30556	0	0	0	0	0
30557	0	0	0	0	0
30559	0	0	0	0	1
30560	1	0	0	1	1
30561	0	0	0	0	1
30562	1	0	1	1	1
30566	0	0	0	0	0
30567	0	0	0	0	0
30568	0	0	0	0	1
30569	1	0	0	1	1
30577	0	0	0	0	1
30580	0	0	0	0	1
30581	0	0	0	0	0
30582	0	0	1	1	1
30583	0	0	0	0	0
30584	1	0	0	1	1
30587	0	0	0	0	0
30588	0	0	0	0	1
30592	0	0	0	0	1
30593	0	0	0	0	0
30594	1	0	1	1	1
30595	0	0	0	0	0
30596	0	0	0	0	1
30604	0	0	1	1	1
30606	0	0	0	0	1
30610	0	0	0	0	1
30611	0	0	1	1	1
30614	0	0	0	0	1
30616	0	0	1	1	1
30618	0	0	0	0	0
30620	0	0	0	0	1
30622	0	0	0	0	0
30623	0	0	0	0	1
30626	0	0	1	1	1
30627	0	0	0	0	0
30628	1	0	0	1	1
30629	0	0	0	0	0
30635	0	0	0	0	1
30636	0	0	0	0	0
30639	1	0	0	1	1
30640	0	0	0	0	1
30641	0	0	0	0	1
30642	1	0	1	1	1
30644	0	0	0	0	1
30645	0	0	1	1	1
30646	0	0	0	0	1
30652	0	0	0	0	1
30658	0	0	0	0	0
30660	1	0	0	1	1
30661	0	0	1	1	1
30662	0	0	0	0	1
30665	1	0	0	1	1
30673	0	0	0	0	0
30676	1	1	0	1	1
30678	0	0	0	0	1
30680	0	0	0	0	1
30681	0	0	0	0	0
30683	0	0	0	0	0
30684	0	0	0	0	1
30685	1	1	0	1	1
30687	0	0	0	0	1
30688	1	0	0	1	1
30689	1	0	0	1	1
30695	0	0	0	0	0
30698	0	0	0	0	1
30701	0	0	0	0	0
30705	1	1	0	1	1
30706	0	0	0	0	1
30707	1	0	0	1	1
30708	1	0	1	1	1
30709	0	0	0	0	1
30712	1	0	1	1	1
30714	0	0	0	0	0
30715	0	0	1	1	1
30716	0	0	0	0	1
30717	0	0	0	0	1
30722	0	0	0	0	0
30723	1	0	0	1	1
30727	0	0	0	0	1
30729	0	0	0	0	0
30733	0	0	0	0	1
30737	0	0	0	0	0
30740	0	0	0	0	1
30741	1	0	0	1	1
30744	0	0	0	0	0
30745	0	0	0	0	1
30749	0	0	0	0	1
30752	0	0	0	0	1
30754	1	1	0	1	1
30756	0	0	0	0	1
30757	0	0	0	0	0
30762	0	0	0	0	1
30768	1	1	1	1	1
30770	0	1	0	1	1
30773	0	0	0	0	1
30774	0	0	0	0	1
30776	0	0	0	0	1
30777	0	0	0	0	0
30779	1	0	1	1	1
30780	0	0	0	0	0
30781	0	0	0	0	1
30782	0	0	0	0	1
30783	1	0	0	1	1
30784	1	0	0	1	1
30787	1	0	0	1	1
30789	1	1	1	1	1
30794	0	0	0	0	1
30795	0	0	0	0	0
30799	0	0	0	0	1
30801	0	0	1	1	1
30802	0	0	0	0	1
30803	1	0	1	1	1
30809	0	0	0	0	1
30810	0	0	1	1	1
30811	0	0	0	0	0
30812	0	0	1	1	1
30815	0	0	1	1	1
30816	0	0	0	0	0
30817	0	0	0	0	1
30819	1	0	1	1	1
30821	0	1	0	1	1
30827	0	0	0	0	0
30828	0	0	0	0	0
30830	1	0	0	1	1
30832	0	0	1	1	1
30834	1	0	1	1	1
30837	0	0	0	0	1
30839	1	0	1	1	1
30840	0	0	0	0	1
30846	0	0	0	0	0
30847	1	0	1	1	1
30848	1	1	1	1	1
30853	1	0	0	1	1
30855	0	0	0	0	0
30857	1	1	0	1	1
30858	0	0	0	0	1
30861	0	0	1	1	1
30863	0	0	0	0	0
30864	1	0	0	1	1
30874	0	0	0	0	0
30875	0	0	1	1	1
30876	1	0	1	1	1
30877	0	0	0	0	1
30881	0	0	0	0	1
30883	0	0	0	0	0
30887	0	0	0	0	1
30888	0	0	0	0	1
30889	0	0	1	1	1
30891	0	0	1	1	1
30893	0	0	0	0	0
30895	1	0	0	1	1
30897	0	0	0	0	0
30899	0	0	0	0	1
30900	0	0	0	0	1
30902	0	0	0	0	1
30908	0	0	0	0	1
30913	0	0	0	0	0
30917	0	0	0	0	1
30918	0	0	0	0	0
30920	0	0	1	1	1
30924	0	0	0	0	1
30926	1	0	1	1	1
30927	1	0	0	1	1
30931	0	0	1	1	1
30932	1	0	0	1	1
30934	0	0	0	0	0
30935	0	0	0	0	1
30939	1	0	0	1	1
30940	1	0	1	1	1
30941	0	0	0	0	1
30944	0	0	0	0	0
30945	0	0	0	0	0
30948	0	0	0	0	1
30950	1	0	1	1	1
30954	0	0	0	0	0
30955	1	0	0	1	1
30960	0	0	0	0	1
30961	0	0	0	0	0
30962	0	0	0	0	0
30963	0	0	0	0	0
30964	1	0	1	1	1
30966	1	0	1	1	1
30971	0	0	0	0	0
30972	0	0	0	0	1
30974	0	0	1	1	1
30975	0	0	0	0	0
30978	0	0	0	0	1
30985	0	0	0	0	1
30988	0	0	1	1	1
30990	0	0	0	0	1
30992	0	0	0	0	0
30993	0	0	0	0	1
30994	0	0	0	0	0
30997	0	0	0	0	1
30998	0	0	0	0	1
31002	1	0	0	1	1
31003	0	0	0	0	1
31004	0	0	1	1	1
31005	1	0	1	1	1
31013	0	0	0	0	1
31014	0	0	0	0	0
31015	0	0	0	0	1
31016	1	0	0	1	1
31017	0	0	0	0	0
31022	0	0	1	1	1
31023	0	0	0	0	0
31026	0	0	0	0	0
31028	0	0	0	0	0
31031	0	0	1	1	1
31033	0	0	0	0	0
31034	0	0	0	0	1
31035	0	0	0	0	0
31038	1	0	0	1	1
31039	0	0	1	1	1
31040	0	0	0	0	1
31042	0	0	0	0	0
31044	1	0	0	1	1
31048	0	0	0	0	0
31050	0	0	0	0	1
31051	0	0	0	0	1
31052	1	0	1	1	1
31056	0	0	0	0	1
31058	1	0	0	1	1
31060	0	0	0	0	0
31062	0	0	0	0	0
31063	0	0	0	0	0
31065	0	0	0	0	1
31068	0	0	1	1	1
31072	0	0	0	0	0
31075	0	1	1	1	1
31077	0	0	0	0	1
31078	0	0	0	0	1
31080	1	0	1	1	1
31081	0	0	0	0	1
31082	0	0	0	0	1
31087	0	0	0	0	1
31089	0	0	0	0	1
31092	0	0	0	0	0
31093	0	0	0	0	1
31094	1	0	0	1	1
31096	0	0	0	0	1
31099	0	0	0	0	0
31101	0	0	1	1	1
31103	0	0	0	0	1
31105	1	0	1	1	1
31108	0	0	0	0	1
31109	0	0	0	0	0
31110	0	0	1	1	1
31112	0	0	0	0	0
31115	0	0	0	0	0
31116	1	0	0	1	1
31117	0	0	0	0	0
31120	0	0	0	0	0
31121	1	0	0	1	1
31122	0	0	0	0	1
31123	0	0	0	0	1
31124	0	0	0	0	1
31128	0	0	0	0	0
31129	0	0	1	1	1
31130	0	0	0	0	0
31132	0	0	0	0	0
31136	0	0	0	0	0
31138	0	0	0	0	0
31141	1	0	0	1	1
31142	1	0	0	1	1
31143	0	0	0	0	0
31144	0	0	0	0	1
31145	0	0	0	0	0
31148	0	0	0	0	0
31152	0	0	0	0	1
31153	0	0	0	0	0
31154	1	0	1	1	1
31155	0	0	0	0	0
31156	1	1	1	1	1
31157	0	0	0	0	0
31166	0	0	0	0	1
31167	0	0	0	0	0
31170	0	0	0	0	1
31171	0	0	0	0	0
31172	1	0	1	1	1
31173	0	0	0	0	1
31174	0	0	0	0	1
31177	0	0	0	0	0
31178	0	0	0	0	1
31181	1	0	0	1	1
31183	0	0	0	0	1
31185	1	1	0	1	1
31187	0	0	0	0	0
31189	0	0	0	0	0
31194	1	0	0	1	1
31195	0	0	0	0	1
31197	0	0	0	0	0
31202	0	1	0	1	1
31203	1	1	0	1	1
31206	0	0	0	0	0
31208	0	0	0	0	1
31209	0	1	1	1	1
31210	1	0	0	1	1
31215	0	1	0	1	1
31217	0	0	0	0	1
31218	0	0	1	1	1
31219	0	0	0	0	0
31224	1	0	0	1	1
31226	1	0	0	1	1
31227	0	0	1	1	1
31229	0	0	0	0	0
31231	0	1	0	1	1
31232	0	0	1	1	1
31233	0	1	0	1	1
31234	0	0	0	0	0
31235	0	0	0	0	1
31237	1	0	1	1	1
31245	0	0	1	1	1
31246	0	0	1	1	1
31247	0	0	0	0	1
31250	0	0	0	0	1
31253	0	0	0	0	1
31254	1	0	1	1	1
31256	0	0	0	0	1
31258	0	0	0	0	0
31260	0	0	1	1	1
31263	0	0	0	0	1
31265	0	0	0	0	0
31267	0	0	0	0	0
31268	1	0	1	1	1
31269	0	0	0	0	1
31270	0	0	0	0	1
31271	0	0	0	0	0
31272	0	0	0	0	0
31273	0	0	0	0	1
31275	0	0	0	0	0
31279	1	1	1	1	1
31280	1	0	1	1	1
31281	0	0	0	0	1
31283	0	0	0	0	1
31287	0	0	0	0	1
31289	1	0	0	1	1
31290	0	0	0	0	0
31291	0	0	0	0	0
31297	0	0	0	0	0
31299	0	0	0	0	1
31302	0	0	0	0	0
31306	0	0	0	0	0
31307	1	0	0	1	1
31310	0	0	0	0	1
31313	0	0	0	0	0
31316	0	0	1	1	1
31320	0	0	0	0	0
31321	0	0	1	1	1
31324	1	0	0	1	1
31328	0	0	0	0	0
31329	0	0	0	0	1
31331	0	0	1	1	1
31334	0	0	0	0	0
31338	0	0	0	0	0
31342	0	0	0	0	0
31343	0	0	0	0	0
31344	0	0	0	0	1
31345	0	0	0	0	1
31346	0	0	1	1	1
31348	0	0	0	0	0
31350	0	0	0	0	1
31352	0	0	0	0	1
31358	1	0	0	1	1
31360	1	0	0	1	1
31362	0	0	0	0	0
31363	0	0	0	0	0
31366	1	0	0	1	1
31367	1	1	1	1	1
31369	0	0	0	0	0
31372	0	0	0	0	0
31375	0	0	0	0	1
31377	0	0	1	1	1
31378	0	0	0	0	1
31382	0	0	0	0	1
31387	0	0	0	0	1
31391	1	0	0	1	1
31393	0	0	0	0	0
31396	0	0	0	0	0
31397	0	0	0	0	0
31399	0	0	0	0	0
31400	0	0	0	0	1
31402	0	0	0	0	0
31403	0	0	0	0	1
31404	0	0	0	0	0
31406	0	0	0	0	1
31407	0	0	0	0	1
31409	1	0	1	1	1
31412	0	0	0	0	1
31413	0	0	0	0	1
31414	0	0	1	1	1
31416	0	0	0	0	1
31417	0	0	1	1	1
31418	0	0	1	1	1
31419	0	0	1	1	1
31422	0	0	0	0	0
31423	0	0	0	0	0
31424	1	0	0	1	1
31425	0	0	1	1	1
31427	0	0	0	0	1
31428	0	0	1	1	1
31431	0	0	1	1	1
31433	0	0	1	1	1
31435	0	0	0	0	1
31437	0	0	0	0	0
31438	1	0	0	1	1
31440	0	0	0	0	1
31442	0	0	0	0	0
31443	0	0	0	0	0
31445	1	0	0	1	1
31446	0	0	1	1	1
31448	0	0	0	0	1
31451	0	0	0	0	1
31452	0	0	0	0	0
31453	0	0	0	0	0
31454	1	0	0	1	1
31455	1	0	0	1	1
31457	0	0	0	0	0
31459	0	0	0	0	0
31460	0	0	0	0	0
31461	0	0	0	0	0
31463	0	0	0	0	1
31464	0	0	1	1	1
31466	0	0	0	0	0
31467	0	0	0	0	0
31468	0	0	0	0	1
31477	0	0	0	0	1
31478	0	0	0	0	1
31483	0	0	1	1	1
31485	0	0	0	0	0
31496	0	0	0	0	0
31500	0	0	0	0	1
31508	0	0	0	0	0
31518	0	0	0	0	1
31529	0	0	0	0	0
31557	0	0	0	0	1
31575	0	0	0	0	0
31583	0	0	0	0	0
31606	0	0	0	0	0
31624	0	0	0	0	1
31627	0	0	0	0	0
31682	0	0	0	0	1
