# Supplementary material for: Colonizing multidrug-resistant bacteria and the longitudinal evolution of the intestinal microbiome after liver transplantation
Source: Nat Commun. 2019 Oct 17;10:4715. doi: 10.1038/s41467-019-12633-4 (PMC6797753; doi:10.1038/s41467-019-12633-4)
Supplement: Supplementary file 29 — Source Data [file 41467_2019_12633_MOESM29_ESM.zip › Source_Data/inputs/Fig2_metadata.txt]

StoolID	Primary_Diagnosis	MELD_2016_Tx	MELD_2016_HighLow	Child_Pugh_Score	Child_Pugh_Class	variable	value
30762	AIH	15	LOW	6	A	Shannon	2.561364404
31116	AIH	10	LOW	7	B	Shannon	3.346337625
30262	AIH	40	HIGH	11	C	Shannon	2.483050833
30875	AIH	39	HIGH	11	C	Shannon	2.982047822
31082	AIH	32	HIGH	11	C	Shannon	2.832388992
31194	AIH	40	HIGH	12	C	Shannon	3.138015242
30978	AIH	28	HIGH	13	C	Shannon	1.795281761
30809	ARLD	15	LOW	9	B	Shannon	2.543182168
30783	ARLD	23	HIGH	11	C	Shannon	2.341318176
31099	ARLD	34	HIGH	11	C	Shannon	1.149899046
30394	ARLD	25	HIGH	12	C	Shannon	0.084385428
30665	ARLD	29	HIGH	12	C	Shannon	1.520146249
31418	ARLD	30	HIGH	12	C	Shannon	0.776254802
30267	ARLD	25	HIGH	13	C	Shannon	1.635264986
30623	BILIARY	22	HIGH	8	B	Shannon	2.913077484
30827	BILIARY	17	LOW	10	C	Shannon	2.894390778
31268	BILIARY	28	HIGH	11	C	Shannon	2.437550519
30801	BILIARY	40	HIGH	13	C	Shannon	1.137910805
30351	HBV	7	LOW	5	A	Shannon	4.076183573
30673	HBV	6	LOW	5	A	Shannon	3.330658551
30811	HBV	6	LOW	5	A	Shannon	3.541563812
30945	HBV	7	LOW	5	A	Shannon	3.775382356
30340	HBV	9	LOW	7	B	Shannon	3.054274068
30197	HBV	19	HIGH	9	B	Shannon	1.672886987
30688	HBV	24	HIGH	11	C	Shannon	1.247028988
30604	HBV	40	HIGH	12	C	Shannon	1.891632968
30099	HCV	10	LOW	5	A	Shannon	3.840133901
30127	HCV	7	LOW	5	A	Shannon	3.785217069
30465	HCV	7	LOW	5	A	Shannon	3.664849846
30172	HCV	12	LOW	6	A	Shannon	2.677343744
30716	HCV	21	HIGH	6	A	Shannon	3.774264872
30727	HCV	7	LOW	6	A	Shannon	3.398388379
31183	HCV	10	LOW	6	A	Shannon	3.872300528
30934	HCV	10	LOW	7	B	Shannon	3.556064992
31290	HCV	16	LOW	7	B	Shannon	2.871206145
30216	HCV	16	LOW	8	B	Shannon	3.446458966
30245	HCV	17	LOW	8	B	Shannon	3.558687774
30391	HCV	9	LOW	8	B	Shannon	3.344043352
30424	HCV	23	HIGH	8	B	Shannon	2.162883085
30473	HCV	10	LOW	8	B	Shannon	1.781499498
30305	HCV	14	LOW	9	B	Shannon	3.719830755
30606	HCV	16	LOW	9	B	Shannon	2.712419743
30837	HCV	26	HIGH	9	B	Shannon	3.018179633
30993	HCV	13	LOW	9	B	Shannon	3.525072996
31234	HCV	16	LOW	9	B	Shannon	3.314656892
30118	HCV	19	HIGH	10	C	Shannon	1.850698181
30316	HCV	19	HIGH	10	C	Shannon	0.249523721
31141	HCV	20	HIGH	10	C	Shannon	3.302914941
31363	HCV	18	LOW	10	C	Shannon	2.836514713
31409	HCV	22	HIGH	10	C	Shannon	3.206450252
30095	HCV	21	HIGH	11	C	Shannon	1.60586519
30096	HCV	23	HIGH	11	C	Shannon	2.082319127
30354	HCV	19	HIGH	11	C	Shannon	2.936643189
30507	HCV	22	HIGH	11	C	Shannon	3.109404202
30525	HCV	23	HIGH	11	C	Shannon	3.344982398
30773	HCV	15	LOW	11	C	Shannon	4.159372095
31048	HCV	22	HIGH	11	C	Shannon	3.438921469
31166	HCV	18	LOW	11	C	Shannon	2.774204917
30059	HCV	40	HIGH	12	C	Shannon	4.219893516
30089	HCV	29	HIGH	12	C	Shannon	2.099284627
30469	HCV	13	LOW	12	C	Shannon	0.959265918
30583	HCV	33	HIGH	12	C	Shannon	2.024839355
30853	HCV	30	HIGH	12	C	Shannon	0.698756976
31195	NAFLD	10	LOW	5	A	Shannon	3.820545728
31120	NAFLD	11	LOW	7	B	Shannon	3.832542908
30152	NAFLD	15	LOW	8	B	Shannon	3.944212365
30298	NAFLD	18	LOW	8	B	Shannon	2.355343143
31062	NAFLD	11	LOW	8	B	Shannon	3.536816995
30781	NAFLD	14	LOW	9	B	Shannon	2.730292
30917	NAFLD	11	LOW	10	C	Shannon	3.804411533
30582	NAFLD	22	HIGH	11	C	Shannon	2.353803629
30652	NAFLD	22	HIGH	11	C	Shannon	2.045799307
31299	NAFLD	36	HIGH	11	C	Shannon	3.346946376
30022	NAFLD	21	HIGH	12	C	Shannon	2.456305504
30094	NAFLD	37	HIGH	12	C	Shannon	2.687236246
30139	NAFLD	36	HIGH	12	C	Shannon	2.862108215
30145	NAFLD	24	HIGH	12	C	Shannon	1.029216728
30282	OTHER	7	LOW	5	A	Shannon	3.787562123
31275	OTHER	7	LOW	5	A	Shannon	4.061304022
30526	OTHER	14	LOW	8	B	Shannon	3.640755411
31081	OTHER	31	HIGH	13	C	Shannon	3.427354466
31387	PCLD	12	LOW	5	A	Shannon	3.192453603
30975	PCLD	19	HIGH	9	B	Shannon	3.728878358
30762	AIH	15	LOW	6	A	Chao	195
31116	AIH	10	LOW	7	B	Chao	147.25
30262	AIH	40	HIGH	11	C	Chao	243.6666667
30875	AIH	39	HIGH	11	C	Chao	211.1578947
31082	AIH	32	HIGH	11	C	Chao	158
31194	AIH	40	HIGH	12	C	Chao	165.5454545
30978	AIH	28	HIGH	13	C	Chao	217.2727273
30809	ARLD	15	LOW	9	B	Chao	213
30783	ARLD	23	HIGH	11	C	Chao	202.7142857
31099	ARLD	34	HIGH	11	C	Chao	173
30394	ARLD	25	HIGH	12	C	Chao	91.07142857
30665	ARLD	29	HIGH	12	C	Chao	147.5555556
31418	ARLD	30	HIGH	12	C	Chao	231
30267	ARLD	25	HIGH	13	C	Chao	63.1
30623	BILIARY	22	HIGH	8	B	Chao	233.0666667
30827	BILIARY	17	LOW	10	C	Chao	351.6774194
31268	BILIARY	28	HIGH	11	C	Chao	88.75
30801	BILIARY	40	HIGH	13	C	Chao	92.66666667
30351	HBV	7	LOW	5	A	Chao	394.2307692
30673	HBV	6	LOW	5	A	Chao	263.0555556
30811	HBV	6	LOW	5	A	Chao	369.25
30945	HBV	7	LOW	5	A	Chao	278.4545455
30340	HBV	9	LOW	7	B	Chao	274.6521739
30197	HBV	19	HIGH	9	B	Chao	192.6
30688	HBV	24	HIGH	11	C	Chao	119.875
30604	HBV	40	HIGH	12	C	Chao	144.8
30099	HCV	10	LOW	5	A	Chao	338.75
30127	HCV	7	LOW	5	A	Chao	331.5
30465	HCV	7	LOW	5	A	Chao	354.1428571
30172	HCV	12	LOW	6	A	Chao	194.5769231
30716	HCV	21	HIGH	6	A	Chao	306.4761905
30727	HCV	7	LOW	6	A	Chao	317.5555556
31183	HCV	10	LOW	6	A	Chao	327.25
30934	HCV	10	LOW	7	B	Chao	280.9090909
31290	HCV	16	LOW	7	B	Chao	114.5714286
30216	HCV	16	LOW	8	B	Chao	278.05
30245	HCV	17	LOW	8	B	Chao	204.6153846
30391	HCV	9	LOW	8	B	Chao	272.5882353
30424	HCV	23	HIGH	8	B	Chao	165.0588235
30473	HCV	10	LOW	8	B	Chao	64.5
30305	HCV	14	LOW	9	B	Chao	219.8333333
30606	HCV	16	LOW	9	B	Chao	198.1428571
30837	HCV	26	HIGH	9	B	Chao	231.9655172
30993	HCV	13	LOW	9	B	Chao	295.3684211
31234	HCV	16	LOW	9	B	Chao	263.1
30118	HCV	19	HIGH	10	C	Chao	197.5
30316	HCV	19	HIGH	10	C	Chao	117.6666667
31141	HCV	20	HIGH	10	C	Chao	158.2307692
31363	HCV	18	LOW	10	C	Chao	182.1578947
31409	HCV	22	HIGH	10	C	Chao	159.25
30095	HCV	21	HIGH	11	C	Chao	125
30096	HCV	23	HIGH	11	C	Chao	102.6666667
30354	HCV	19	HIGH	11	C	Chao	157.6666667
30507	HCV	22	HIGH	11	C	Chao	211.5
30525	HCV	23	HIGH	11	C	Chao	230.2727273
30773	HCV	15	LOW	11	C	Chao	348.05
31048	HCV	22	HIGH	11	C	Chao	247
31166	HCV	18	LOW	11	C	Chao	216.6666667
30059	HCV	40	HIGH	12	C	Chao	345
30089	HCV	29	HIGH	12	C	Chao	137
30469	HCV	13	LOW	12	C	Chao	106.25
30583	HCV	33	HIGH	12	C	Chao	200
30853	HCV	30	HIGH	12	C	Chao	73.14285714
31195	NAFLD	10	LOW	5	A	Chao	224.5263158
31120	NAFLD	11	LOW	7	B	Chao	253.4333333
30152	NAFLD	15	LOW	8	B	Chao	317.5384615
30298	NAFLD	18	LOW	8	B	Chao	206
31062	NAFLD	11	LOW	8	B	Chao	249.5
30781	NAFLD	14	LOW	9	B	Chao	198.8823529
30917	NAFLD	11	LOW	10	C	Chao	326.8709677
30582	NAFLD	22	HIGH	11	C	Chao	144.4
30652	NAFLD	22	HIGH	11	C	Chao	208.6666667
31299	NAFLD	36	HIGH	11	C	Chao	242.2307692
30022	NAFLD	21	HIGH	12	C	Chao	181.8
30094	NAFLD	37	HIGH	12	C	Chao	164.6470588
30139	NAFLD	36	HIGH	12	C	Chao	125
30145	NAFLD	24	HIGH	12	C	Chao	76.5
30282	OTHER	7	LOW	5	A	Chao	227.1
31275	OTHER	7	LOW	5	A	Chao	231.7142857
30526	OTHER	14	LOW	8	B	Chao	282.5555556
31081	OTHER	31	HIGH	13	C	Chao	204
31387	PCLD	12	LOW	5	A	Chao	234.2
30975	PCLD	19	HIGH	9	B	Chao	277.8
