# Supplementary material for: Colonizing multidrug-resistant bacteria and the longitudinal evolution of the intestinal microbiome after liver transplantation
Source: Nat Commun. 2019 Oct 17;10:4715. doi: 10.1038/s41467-019-12633-4 (PMC6797753; doi:10.1038/s41467-019-12633-4)
Supplement: Supplementary file 29 — Source Data [file 41467_2019_12633_MOESM29_ESM.zip › Source_Data/inputs/Fig3_metadata.txt]

StoolID	StudyID	Days_Post_LT	Time_Category	Time_Category2	Primary_Diagnosis	Shannon	Chao
30262	66	-12	a-Pre	a-Pre	AIH	2.483050833	243.6666667
30762	190	-30	a-Pre	a-Pre	AIH	2.561364404	195
30875	218	-7	a-Pre	a-Pre	AIH	2.982047822	211.1578947
30978	33	-8	a-Pre	a-Pre	AIH	1.795281761	217.2727273
31082	246	-1	a-Pre	a-Pre	AIH	2.832388992	158
31116	247	-187	a-Pre	a-Pre	AIH	3.346337625	147.25
31194	259	-1	a-Pre	a-Pre	AIH	3.138015242	165.5454545
30267	129	-26	a-Pre	a-Pre	ARLD	1.635264986	63.1
30394	141	-9	a-Pre	a-Pre	ARLD	0.084385428	91.07142857
30665	163	-2	a-Pre	a-Pre	ARLD	1.520146249	147.5555556
30783	151	-27	a-Pre	a-Pre	ARLD	2.341318176	202.7142857
30809	195	-171	a-Pre	a-Pre	ARLD	2.543182168	213
31099	230	-10	a-Pre	a-Pre	ARLD	1.149899046	173
31418	307	-1	a-Pre	a-Pre	ARLD	0.776254802	231
30623	84	-59	a-Pre	a-Pre	BILIARY	2.913077484	233.0666667
30801	201	-3	a-Pre	a-Pre	BILIARY	1.137910805	92.66666667
30827	192	-37	a-Pre	a-Pre	BILIARY	2.894390778	351.6774194
31268	279	-1	a-Pre	a-Pre	BILIARY	2.437550519	88.75
30197	96	-2	a-Pre	a-Pre	HBV	1.672886987	192.6
30340	139	-32	a-Pre	a-Pre	HBV	3.054274068	274.6521739
30351	120	-89	a-Pre	a-Pre	HBV	4.076183573	394.2307692
30604	183	-54	a-Pre	a-Pre	HBV	1.891632968	144.8
30673	167	-125	a-Pre	a-Pre	HBV	3.330658551	263.0555556
30688	133	-6	a-Pre	a-Pre	HBV	1.247028988	119.875
30811	119	-88	a-Pre	a-Pre	HBV	3.541563812	369.25
30945	157	-144	a-Pre	a-Pre	HBV	3.775382356	278.4545455
30059	55	-8	a-Pre	a-Pre	HCV	4.219893516	345
30089	52	-12	a-Pre	a-Pre	HCV	2.099284627	137
30095	75	-93	a-Pre	a-Pre	HCV	1.60586519	125
30096	48	-7	a-Pre	a-Pre	HCV	2.082319127	102.6666667
30099	80	-1	a-Pre	a-Pre	HCV	3.840133901	338.75
30118	42	-40	a-Pre	a-Pre	HCV	1.850698181	197.5
30127	58	-122	a-Pre	a-Pre	HCV	3.785217069	331.5
30172	102	-3	a-Pre	a-Pre	HCV	2.677343744	194.5769231
30216	121	-13	a-Pre	a-Pre	HCV	3.446458966	278.05
30245	110	-125	a-Pre	a-Pre	HCV	3.558687774	204.6153846
30305	106	-54	a-Pre	a-Pre	HCV	3.719830755	219.8333333
30316	131	-6	a-Pre	a-Pre	HCV	0.249523721	117.6666667
30354	109	-6	a-Pre	a-Pre	HCV	2.936643189	157.6666667
30391	145	-84	a-Pre	a-Pre	HCV	3.344043352	272.5882353
30424	76	-132	a-Pre	a-Pre	HCV	2.162883085	165.0588235
30465	132	-84	a-Pre	a-Pre	HCV	3.664849846	354.1428571
30469	156	-112	a-Pre	a-Pre	HCV	0.959265918	106.25
30473	153	-11	a-Pre	a-Pre	HCV	1.781499498	64.5
30507	150	-106	a-Pre	a-Pre	HCV	3.109404202	211.5
30525	140	-38	a-Pre	a-Pre	HCV	3.344982398	230.2727273
30583	181	-19	a-Pre	a-Pre	HCV	2.024839355	200
30606	19	-32	a-Pre	a-Pre	HCV	2.712419743	198.1428571
30716	27	-178	a-Pre	a-Pre	HCV	3.774264872	306.4761905
30727	179	-210	a-Pre	a-Pre	HCV	3.398388379	317.5555556
30773	197	-1	a-Pre	a-Pre	HCV	4.159372095	348.05
30837	61	-25	a-Pre	a-Pre	HCV	3.018179633	231.9655172
30853	175	-11	a-Pre	a-Pre	HCV	0.698756976	73.14285714
30934	185	-122	a-Pre	a-Pre	HCV	3.556064992	280.9090909
30993	39	-50	a-Pre	a-Pre	HCV	3.525072996	295.3684211
31048	233	-62	a-Pre	a-Pre	HCV	3.438921469	247
31141	232	-1	a-Pre	a-Pre	HCV	3.302914941	158.2307692
31166	239	-47	a-Pre	a-Pre	HCV	2.774204917	216.6666667
31183	186	-130	a-Pre	a-Pre	HCV	3.872300528	327.25
31234	258	-169	a-Pre	a-Pre	HCV	3.314656892	263.1
31290	281	-1	a-Pre	a-Pre	HCV	2.871206145	114.5714286
31363	293	-1	a-Pre	a-Pre	HCV	2.836514713	182.1578947
31409	291	-1	a-Pre	a-Pre	HCV	3.206450252	159.25
30022	20	-1	a-Pre	a-Pre	NAFLD	2.456305504	181.8
30094	74	-5	a-Pre	a-Pre	NAFLD	2.687236246	164.6470588
30139	92	-1	a-Pre	a-Pre	NAFLD	2.862108215	125
30145	46	-2	a-Pre	a-Pre	NAFLD	1.029216728	76.5
30152	101	-1	a-Pre	a-Pre	NAFLD	3.944212365	317.5384615
30298	123	-1	a-Pre	a-Pre	NAFLD	2.355343143	206
30582	171	-6	a-Pre	a-Pre	NAFLD	2.353803629	144.4
30652	184	-43	a-Pre	a-Pre	NAFLD	2.045799307	208.6666667
30781	124	-96	a-Pre	a-Pre	NAFLD	2.730292	198.8823529
30917	224	-11	a-Pre	a-Pre	NAFLD	3.804411533	326.8709677
31062	226	-229	a-Pre	a-Pre	NAFLD	3.536816995	249.5
31120	250	-1	a-Pre	a-Pre	NAFLD	3.832542908	253.4333333
31195	257	-1	a-Pre	a-Pre	NAFLD	3.820545728	224.5263158
31299	242	-1	a-Pre	a-Pre	NAFLD	3.346946376	242.2307692
30150	103	8	b-Week1	b-Peri	AIH	1.705677075	158
30320	66	10	b-Week1	b-Peri	AIH	1.768739522	228.3333333
30644	176	7	b-Week1	b-Peri	AIH	3.64637012	309.0384615
31105	248	10	b-Week1	b-Peri	AIH	0.893580679	55.66666667
31110	246	9	b-Week1	b-Peri	AIH	3.435461694	202.0666667
31203	259	8	b-Week1	b-Peri	AIH	3.412282672	214.5555556
31345	247	8	b-Week1	b-Peri	AIH	2.947109458	255
30043	34	8	b-Week1	b-Peri	ARLD	2.416680382	159.3333333
30355	129	8	b-Week1	b-Peri	ARLD	0.754370389	119
30454	108	9	b-Week1	b-Peri	ARLD	3.076531341	238
30509	168	3	b-Week1	b-Peri	ARLD	1.927228958	126.0714286
30587	87	9	b-Week1	b-Peri	ARLD	3.156518461	280.5454545
30676	163	6	b-Week1	b-Peri	ARLD	1.097396523	100.3529412
30839	151	7	b-Week1	b-Peri	ARLD	2.973570094	186.9375
31117	230	4	b-Week1	b-Peri	ARLD	3.82897827	241.1666667
31218	229	5	b-Week1	b-Peri	ARLD	3.290930212	245.1666667
30207	118	10	b-Week1	b-Peri	BILIARY	2.179036855	122.25
30616	172	8	b-Week1	b-Peri	BILIARY	2.267281418	181.25
30685	194	6	b-Week1	b-Peri	BILIARY	3.029104975	297
30740	84	8	b-Week1	b-Peri	BILIARY	1.786982628	131.5882353
30815	201	6	b-Week1	b-Peri	BILIARY	1.478918828	247.375
30893	192	4	b-Week1	b-Peri	BILIARY	3.666484721	316.4166667
30971	227	5	b-Week1	b-Peri	BILIARY	3.488107089	287.6071429
31035	235	10	b-Week1	b-Peri	BILIARY	3.910435241	274.4736842
31052	238	7	b-Week1	b-Peri	BILIARY	2.305982628	129.5
31280	279	5	b-Week1	b-Peri	BILIARY	1.718098927	59.25
30227	96	8	b-Week1	b-Peri	HBV	1.388879803	157.4285714
30439	139	8	b-Week1	b-Peri	HBV	2.823433017	236.1153846
30542	120	7	b-Week1	b-Peri	HBV	3.777309606	342.2857143
30708	133	6	b-Week1	b-Peri	HBV	1.545957469	264
30715	183	10	b-Week1	b-Peri	HBV	2.698660777	332.2727273
30918	167	3	b-Week1	b-Peri	HBV	3.481177175	275
30962	119	4	b-Week1	b-Peri	HBV	3.700554164	287
30008	8	8	b-Week1	b-Peri	HCV	3.558483027	261
30010	9	9	b-Week1	b-Peri	HCV	0.978765054	116.5
30016	12	6	b-Week1	b-Peri	HCV	0.592497424	111.75
30020	15	10	b-Week1	b-Peri	HCV	3.828535373	251.6666667
30026	17	5	b-Week1	b-Peri	HCV	1.831396497	110.6
30044	35	9	b-Week1	b-Peri	HCV	2.780614797	144
30049	40	10	b-Week1	b-Peri	HCV	1.263379387	135
30073	67	9	b-Week1	b-Peri	HCV	2.347994663	141
30104	80	6	b-Week1	b-Peri	HCV	3.387632927	285.8125
30105	48	4	b-Week1	b-Peri	HCV	1.480300851	160.625
30119	89	4	b-Week1	b-Peri	HCV	3.587737568	193.1052632
30129	94	7	b-Week1	b-Peri	HCV	2.690247063	277.3333333
30137	99	9	b-Week1	b-Peri	HCV	3.797013484	308.2727273
30192	116	7	b-Week1	b-Peri	HCV	3.572839832	251.3157895
30193	102	4	b-Week1	b-Peri	HCV	3.082036946	181.2352941
30196	42	9	b-Week1	b-Peri	HCV	2.140151997	111
30239	75	9	b-Week1	b-Peri	HCV	2.235164522	127
30266	121	7	b-Week1	b-Peri	HCV	2.67326162	267.6
30344	131	9	b-Week1	b-Peri	HCV	1.322655352	227.6666667
30392	143	7	b-Week1	b-Peri	HCV	3.918615096	306.12
30395	109	8	b-Week1	b-Peri	HCV	1.082280812	171.5454545
30431	58	4	b-Week1	b-Peri	HCV	3.279038169	272.375
30438	154	7	b-Week1	b-Peri	HCV	2.8654127	227.625
30448	106	4	b-Week1	b-Peri	HCV	2.915416392	170.25
30508	153	9	b-Week1	b-Peri	HCV	2.394617894	174
30534	81	8	b-Week1	b-Peri	HCV	0.09367398	119.1111111
30537	110	7	b-Week1	b-Peri	HCV	2.190586906	251
30561	145	6	b-Week1	b-Peri	HCV	2.622097725	225.6153846
30580	180	5	b-Week1	b-Peri	HCV	2.730196024	190.9090909
30620	140	10	b-Week1	b-Peri	HCV	3.001416932	166.0625
30636	181	9	b-Week1	b-Peri	HCV	0.12765117	129.2352941
30661	19	4	b-Week1	b-Peri	HCV	2.608275768	244.7142857
30707	199	5	b-Week1	b-Peri	HCV	2.460564329	226.6875
30799	197	9	b-Week1	b-Peri	HCV	3.701630361	330.5
30876	175	9	b-Week1	b-Peri	HCV	1.279975757	218.1304348
30891	61	9	b-Week1	b-Peri	HCV	3.564349392	203.1666667
30926	214	6	b-Week1	b-Peri	HCV	2.271565998	74.125
30939	161	6	b-Week1	b-Peri	HCV	3.26584857	208.6666667
31023	237	9	b-Week1	b-Peri	HCV	2.20870258	140.1666667
31065	179	6	b-Week1	b-Peri	HCV	3.474147938	286.75
31068	39	7	b-Week1	b-Peri	HCV	3.327080419	376.483871
31092	185	4	b-Week1	b-Peri	HCV	3.814573042	291.375
31148	233	8	b-Week1	b-Peri	HCV	3.317197602	211.2222222
31154	232	7	b-Week1	b-Peri	HCV	2.888563153	277.3448276
31187	255	7	b-Week1	b-Peri	HCV	3.6078339	253.8888889
31224	239	8	b-Week1	b-Peri	HCV	0.94974935	36.33333333
31297	281	7	b-Week1	b-Peri	HCV	2.67785637	146
31331	186	9	b-Week1	b-Peri	HCV	3.68335909	264.1666667
31407	305	8	b-Week1	b-Peri	HCV	2.506081862	228.875
31423	258	10	b-Week1	b-Peri	HCV	3.964241382	259.1363636
30028	24	5	b-Week1	b-Peri	NAFLD	2.852151425	132
30042	32	10	b-Week1	b-Peri	NAFLD	3.483855041	277.3529412
30054	50	5	b-Week1	b-Peri	NAFLD	3.158815934	203.7142857
30103	74	8	b-Week1	b-Peri	NAFLD	1.240481877	192
30160	92	8	b-Week1	b-Peri	NAFLD	3.276079199	217
30161	46	9	b-Week1	b-Peri	NAFLD	1.667739578	142.8571429
30403	149	5	b-Week1	b-Peri	NAFLD	3.627902794	327.7142857
30423	152	5	b-Week1	b-Peri	NAFLD	3.25317718	256.12
30611	171	6	b-Week1	b-Peri	NAFLD	0.262458953	101.4
30705	107	8	b-Week1	b-Peri	NAFLD	1.889683045	177.6666667
30774	198	8	b-Week1	b-Peri	NAFLD	2.150983476	225.5625
30941	224	7	b-Week1	b-Peri	NAFLD	4.158711728	371
30948	124	6	b-Week1	b-Peri	NAFLD	1.875528792	272.2307692
31130	250	6	b-Week1	b-Peri	NAFLD	3.544921161	267.5
31202	257	6	b-Week1	b-Peri	NAFLD	3.483545642	241.5652174
31307	242	9	b-Week1	b-Peri	NAFLD	1.54674939	149.6
31445	310	8	b-Week1	b-Peri	NAFLD	2.261493429	141.6666667
31452	313	8	b-Week1	b-Peri	NAFLD	2.493671719	192.4761905
30920	218	14	c-Week2	b-Peri	AIH	2.637175071	253
31004	33	15	c-Week2	b-Peri	AIH	2.556810582	251.5882353
31352	247	14	c-Week2	b-Peri	AIH	2.938233888	214
30291	135	12	c-Week2	b-Peri	ARLD	3.453816073	161.1052632
30435	141	12	c-Week2	b-Peri	ARLD	1.050842657	70
31051	195	14	c-Week2	b-Peri	ARLD	3.386228753	257.5
31231	229	13	c-Week2	b-Peri	ARLD	3.592973464	307.047619
31428	307	16	c-Week2	b-Peri	ARLD	2.602731689	139
30189	115	11	c-Week2	b-Peri	BILIARY	0.93470317	163.1538462
30005	6	12	c-Week2	b-Peri	HCV	2.490828431	113.7692308
30066	57	14	c-Week2	b-Peri	HCV	2.716781112	207.1666667
30080	69	11	c-Week2	b-Peri	HCV	3.974452977	283.24
30468	154	16	c-Week2	b-Peri	HCV	2.902380817	233.8666667
30678	156	12	c-Week2	b-Peri	HCV	0.0133332	98.8
30684	76	13	c-Week2	b-Peri	HCV	2.153260823	77
30722	150	13	c-Week2	b-Peri	HCV	3.053690208	277.1666667
30770	206	11	c-Week2	b-Peri	HCV	2.61967336	223.3333333
31033	237	13	c-Week2	b-Peri	HCV	2.938653795	146
31142	128	11	c-Week2	b-Peri	HCV	3.382395713	380.3
31417	305	14	c-Week2	b-Peri	HCV	2.314562211	156.2
31424	291	13	c-Week2	b-Peri	HCV	2.454683883	104.1428571
30030	20	13	c-Week2	b-Peri	NAFLD	2.553340908	98
30040	31	11	c-Week2	b-Peri	NAFLD	2.604535249	100.4285714
30173	101	12	c-Week2	b-Peri	NAFLD	3.790018929	263
30276	93	12	c-Week2	b-Peri	NAFLD	2.304486653	115.8823529
30437	152	13	c-Week2	b-Peri	NAFLD	2.528617662	194.0434783
30488	160	12	c-Week2	b-Peri	NAFLD	3.858527059	304.25
31145	250	14	c-Week2	b-Peri	NAFLD	3.488102753	290.0625
31246	269	15	c-Week2	b-Peri	NAFLD	3.534941258	203.8333333
31460	313	15	c-Week2	b-Peri	NAFLD	3.547270057	370.64
30175	103	21	d-Week3	b-Peri	AIH	3.255910034	208.3684211
30358	66	24	d-Week3	b-Peri	AIH	1.193429261	107.625
30848	190	19	d-Week3	b-Peri	AIH	1.473064742	202
30874	217	20	d-Week3	b-Peri	AIH	3.624936758	268.4545455
30931	218	23	d-Week3	b-Peri	AIH	1.931662999	211.5
31129	246	22	d-Week3	b-Peri	AIH	3.814456554	250.2916667
31454	311	20	d-Week3	b-Peri	AIH	2.130583482	124.5882353
30390	129	18	d-Week3	b-Peri	ARLD	2.729047129	190.2
30460	141	23	d-Week3	b-Peri	ARLD	2.54238667	166.1428571
30531	168	19	d-Week3	b-Peri	ARLD	1.552956376	156.2
30538	162	23	d-Week3	b-Peri	ARLD	3.907919938	314
30622	87	24	d-Week3	b-Peri	ARLD	3.073128663	302.4545455
31232	262	24	d-Week3	b-Peri	ARLD	2.430942808	135.6666667
30014	7	20	d-Week3	b-Peri	BILIARY	1.161304451	83.5
30209	115	20	d-Week3	b-Peri	BILIARY	1.337642709	144
30418	142	18	d-Week3	b-Peri	BILIARY	3.065573283	224
30626	172	19	d-Week3	b-Peri	BILIARY	1.952199445	220.4615385
30706	194	20	d-Week3	b-Peri	BILIARY	3.073008899	304.7894737
30779	84	24	d-Week3	b-Peri	BILIARY	2.659911756	161.75
30255	96	21	d-Week3	b-Peri	HBV	0.901254618	145.2
30569	120	19	d-Week3	b-Peri	HBV	3.769348319	435.5625
30741	133	19	d-Week3	b-Peri	HBV	0.87000181	140.5
30944	167	22	d-Week3	b-Peri	HBV	2.824487844	289.4
30012	10	20	d-Week3	b-Peri	HCV	2.539144399	167.1071429
30052	45	21	d-Week3	b-Peri	HCV	0.908658494	45.5
30084	63	23	d-Week3	b-Peri	HCV	3.092196856	204.05
30085	67	24	d-Week3	b-Peri	HCV	2.759729719	142.6153846
30112	80	24	d-Week3	b-Peri	HCV	3.898138357	340.3870968
30149	94	20	d-Week3	b-Peri	HCV	3.313390003	217.25
30169	99	24	d-Week3	b-Peri	HCV	4.103418401	335.2142857
30219	42	18	d-Week3	b-Peri	HCV	2.455957385	166.6666667
30238	116	24	d-Week3	b-Peri	HCV	3.485293767	288.25
30311	121	21	d-Week3	b-Peri	HCV	3.711369092	325.8823529
30383	131	22	d-Week3	b-Peri	HCV	2.586739332	230.1
30422	109	18	d-Week3	b-Peri	HCV	2.277347646	134.0666667
30467	58	19	d-Week3	b-Peri	HCV	3.066492226	292.516129
30480	106	19	d-Week3	b-Peri	HCV	2.897072245	253.6896552
30523	153	22	d-Week3	b-Peri	HCV	1.971765016	87
30577	110	23	d-Week3	b-Peri	HCV	3.632154113	294.05
30594	145	21	d-Week3	b-Peri	HCV	2.490643655	213.8
30610	180	19	d-Week3	b-Peri	HCV	2.928611096	175.7142857
30687	19	18	d-Week3	b-Peri	HCV	3.755070726	332.047619
30729	150	18	d-Week3	b-Peri	HCV	3.060778416	279.8947368
30819	197	23	d-Week3	b-Peri	HCV	3.274934346	263.6470588
30940	214	18	d-Week3	b-Peri	HCV	2.067301823	273.1428571
30955	161	24	d-Week3	b-Peri	HCV	3.699803065	359.5882353
31042	237	20	d-Week3	b-Peri	HCV	2.757312045	218
31433	291	21	d-Week3	b-Peri	HCV	3.307746867	231.4
31437	258	19	d-Week3	b-Peri	HCV	3.564640826	252.6521739
30034	20	20	d-Week3	b-Peri	NAFLD	3.018002985	221
30068	50	19	d-Week3	b-Peri	NAFLD	3.108462675	151.5
30177	92	19	d-Week3	b-Peri	NAFLD	2.274259916	126.6
30186	46	19	d-Week3	b-Peri	NAFLD	1.208499964	89.5
30194	101	20	d-Week3	b-Peri	NAFLD	3.732114126	295.75
30297	93	18	d-Week3	b-Peri	NAFLD	3.216390117	174.25
30330	123	18	d-Week3	b-Peri	NAFLD	2.037538551	172
30455	152	23	d-Week3	b-Peri	NAFLD	3.557496063	298.8947368
30974	124	23	d-Week3	b-Peri	NAFLD	2.264246947	289.0555556
31157	250	22	d-Week3	b-Peri	NAFLD	4.158162626	292.3333333
31466	313	21	d-Week3	b-Peri	NAFLD	3.318564145	272.0416667
30191	103	28	e-Month1	c-Post_M1to3	AIH	3.131940167	196
30861	190	27	e-Month1	c-Post_M1to3	AIH	2.885482464	190
31375	247	42	e-Month1	c-Post_M1to3	AIH	3.162897563	178.0625
30416	129	30	e-Month1	c-Post_M1to3	ARLD	2.969606925	136.5714286
30477	141	30	e-Month1	c-Post_M1to3	ARLD	3.373478612	154.9090909
30556	162	30	e-Month1	c-Post_M1to3	ARLD	3.92832327	321.2068966
31235	265	26	e-Month1	c-Post_M1to3	ARLD	2.895619893	111.1666667
31419	296	37	e-Month1	c-Post_M1to3	ARLD	2.445987974	136.4285714
31451	307	36	e-Month1	c-Post_M1to3	ARLD	3.085468748	275.2068966
30230	115	28	e-Month1	c-Post_M1to3	BILIARY	2.179506272	163.4615385
30794	84	30	e-Month1	c-Post_M1to3	BILIARY	2.557211309	149.2727273
30141	88	25	e-Month1	c-Post_M1to3	HBV	2.977393903	229.0434783
30584	120	27	e-Month1	c-Post_M1to3	HBV	3.43276938	373.12
30017	6	33	e-Month1	c-Post_M1to3	HCV	2.839696073	186.2727273
30033	12	41	e-Month1	c-Post_M1to3	HCV	3.151555278	380.1707317
30035	15	35	e-Month1	c-Post_M1to3	HCV	3.555492156	197.59375
30071	40	30	e-Month1	c-Post_M1to3	HCV	3.668303432	311.0384615
30098	55	37	e-Month1	c-Post_M1to3	HCV	2.427568331	169.0625
30163	89	33	e-Month1	c-Post_M1to3	HCV	3.789244789	342.7142857
30182	99	31	e-Month1	c-Post_M1to3	HCV	4.09470142	355.037037
30248	42	30	e-Month1	c-Post_M1to3	HCV	2.470139679	177.0625
30254	102	27	e-Month1	c-Post_M1to3	HCV	3.251699482	214.0714286
30256	116	31	e-Month1	c-Post_M1to3	HCV	3.524778404	136.1304348
30289	75	27	e-Month1	c-Post_M1to3	HCV	2.574446722	222.125
30399	131	30	e-Month1	c-Post_M1to3	HCV	3.036187811	184.5
30434	109	25	e-Month1	c-Post_M1to3	HCV	2.249876372	150.75
30478	58	26	e-Month1	c-Post_M1to3	HCV	2.751206927	254.2727273
30483	154	28	e-Month1	c-Post_M1to3	HCV	3.078718128	205.75
30504	106	31	e-Month1	c-Post_M1to3	HCV	3.364150426	257.037037
30555	153	42	e-Month1	c-Post_M1to3	HCV	2.42870847	179.5
30581	81	28	e-Month1	c-Post_M1to3	HCV	3.000879092	189
30592	110	30	e-Month1	c-Post_M1to3	HCV	3.732806152	237
30640	140	25	e-Month1	c-Post_M1to3	HCV	1.561976201	114
30698	19	25	e-Month1	c-Post_M1to3	HCV	2.880287893	305.25
30709	76	27	e-Month1	c-Post_M1to3	HCV	1.700264961	130
30712	156	27	e-Month1	c-Post_M1to3	HCV	1.010701514	64.6
30757	150	31	e-Month1	c-Post_M1to3	HCV	3.053249776	230.05
30832	197	30	e-Month1	c-Post_M1to3	HCV	3.124677828	298
31039	27	26	e-Month1	c-Post_M1to3	HCV	2.000703187	137.75
31063	237	34	e-Month1	c-Post_M1to3	HCV	3.28380264	191.2727273
31108	39	35	e-Month1	c-Post_M1to3	HCV	3.293551171	256.25
31132	185	31	e-Month1	c-Post_M1to3	HCV	3.368547255	226.7142857
31171	233	28	e-Month1	c-Post_M1to3	HCV	3.36864499	168.8823529
31181	232	28	e-Month1	c-Post_M1to3	HCV	3.120969417	166.6521739
31253	239	29	e-Month1	c-Post_M1to3	HCV	3.351832976	193.5
31393	293	35	e-Month1	c-Post_M1to3	HCV	3.250760168	277.0434783
31446	291	29	e-Month1	c-Post_M1to3	HCV	3.22303743	186.1666667
31461	258	40	e-Month1	c-Post_M1to3	HCV	3.930143245	324.3448276
30037	20	28	e-Month1	c-Post_M1to3	NAFLD	3.353795088	151.25
30087	50	40	e-Month1	c-Post_M1to3	NAFLD	3.280423271	244.3333333
30201	92	27	e-Month1	c-Post_M1to3	NAFLD	2.109106058	174.625
30210	101	27	e-Month1	c-Post_M1to3	NAFLD	3.670853676	330.75
30222	46	33	e-Month1	c-Post_M1to3	NAFLD	2.468483327	132.25
30382	123	33	e-Month1	c-Post_M1to3	NAFLD	2.679121222	189
30803	184	33	e-Month1	c-Post_M1to3	NAFLD	1.944984913	219.1111111
31260	269	25	e-Month1	c-Post_M1to3	NAFLD	0.793424905	164.5714286
31329	242	33	e-Month1	c-Post_M1to3	NAFLD	2.190633641	174.2727273
30270	103	57	f-Month2	c-Post_M1to3	AIH	3.536109737	262.2608696
30723	176	48	f-Month2	c-Post_M1to3	AIH	3.309571145	308
31500	311	65	f-Month2	c-Post_M1to3	AIH	3.424419745	356.1176471
30187	83	61	f-Month2	c-Post_M1to3	ARLD	2.761389657	237.2
30398	135	55	f-Month2	c-Post_M1to3	ARLD	3.353332915	222.0526316
30524	108	46	f-Month2	c-Post_M1to3	ARLD	2.714200525	250.7142857
30681	87	65	f-Month2	c-Post_M1to3	ARLD	3.146921287	233.7142857
30927	151	57	f-Month2	c-Post_M1to3	ARLD	2.751067944	173.9166667
31101	195	53	f-Month2	c-Post_M1to3	ARLD	3.346008697	243.1578947
31279	265	59	f-Month2	c-Post_M1to3	ARLD	3.217905437	117.75
30180	85	57	f-Month2	c-Post_M1to3	BILIARY	3.602880377	241
30512	142	67	f-Month2	c-Post_M1to3	BILIARY	3.297217418	288.1764706
30787	194	51	f-Month2	c-Post_M1to3	BILIARY	3.109238032	218.4545455
31121	238	60	f-Month2	c-Post_M1to3	BILIARY	3.630946669	186.9090909
31348	289	48	f-Month2	c-Post_M1to3	BILIARY	3.685396624	208.2307692
30183	88	46	f-Month2	c-Post_M1to3	HBV	3.056398316	251.25
30360	96	61	f-Month2	c-Post_M1to3	HBV	3.289109953	318.04
30639	120	55	f-Month2	c-Post_M1to3	HBV	3.636829437	356.1034483
30810	183	57	f-Month2	c-Post_M1to3	HBV	1.74571728	243.1578947
30834	133	65	f-Month2	c-Post_M1to3	HBV	3.134798832	219.4615385
30992	167	64	f-Month2	c-Post_M1to3	HBV	3.164292349	330.6774194
31017	119	53	f-Month2	c-Post_M1to3	HBV	3.430870113	332.0384615
31197	157	50	f-Month2	c-Post_M1to3	HBV	3.324063728	297.1428571
30029	6	55	f-Month2	c-Post_M1to3	HCV	2.418346469	138.2307692
30041	8	66	f-Month2	c-Post_M1to3	HCV	2.84507724	293.6818182
30093	40	57	f-Month2	c-Post_M1to3	HCV	2.742504954	135.9
30111	63	60	f-Month2	c-Post_M1to3	HCV	3.337455317	254
30133	48	45	f-Month2	c-Post_M1to3	HCV	2.571469654	211.1
30140	52	56	f-Month2	c-Post_M1to3	HCV	3.639958313	237
30157	80	61	f-Month2	c-Post_M1to3	HCV	3.969349391	301.2857143
30200	89	48	f-Month2	c-Post_M1to3	HCV	3.678309251	343.4
30277	99	68	f-Month2	c-Post_M1to3	HCV	4.0433901	354.7857143
30323	102	55	f-Month2	c-Post_M1to3	HCV	3.272189429	252.4375
30326	75	44	f-Month2	c-Post_M1to3	HCV	2.63033109	249.5
30334	116	64	f-Month2	c-Post_M1to3	HCV	3.38900219	237.25
30335	42	65	f-Month2	c-Post_M1to3	HCV	2.496199292	251.3636364
30414	121	63	f-Month2	c-Post_M1to3	HCV	3.384187978	295.12
30479	131	65	f-Month2	c-Post_M1to3	HCV	2.800271934	304.25
30543	154	65	f-Month2	c-Post_M1to3	HCV	2.511015361	222.0909091
30549	106	66	f-Month2	c-Post_M1to3	HCV	3.017954499	339.7692308
30568	153	48	f-Month2	c-Post_M1to3	HCV	2.399714831	191.7241379
30627	81	55	f-Month2	c-Post_M1to3	HCV	2.888178441	228.4
30641	110	59	f-Month2	c-Post_M1to3	HCV	3.250914064	270.875
30717	140	66	f-Month2	c-Post_M1to3	HCV	2.381711377	180.8333333
30784	76	58	f-Month2	c-Post_M1to3	HCV	3.740168879	289.1764706
30789	156	61	f-Month2	c-Post_M1to3	HCV	2.816113843	270.8125
30816	150	61	f-Month2	c-Post_M1to3	HCV	3.227966812	234.75
30889	197	66	f-Month2	c-Post_M1to3	HCV	2.976326075	291.1428571
30954	188	56	f-Month2	c-Post_M1to3	HCV	3.301133088	282.8235294
30964	175	61	f-Month2	c-Post_M1to3	HCV	2.232516576	290.4347826
30966	61	54	f-Month2	c-Post_M1to3	HCV	2.851457351	319.9545455
30998	161	58	f-Month2	c-Post_M1to3	HCV	3.740495966	341
31093	27	68	f-Month2	c-Post_M1to3	HCV	2.559578564	264.5652174
31109	237	69	f-Month2	c-Post_M1to3	HCV	3.428489857	164.5
31144	179	63	f-Month2	c-Post_M1to3	HCV	3.630369227	309.137931
31153	185	45	f-Month2	c-Post_M1to3	HCV	3.709311346	273.2413793
31210	128	68	f-Month2	c-Post_M1to3	HCV	3.187894114	301
31215	232	63	f-Month2	c-Post_M1to3	HCV	3.216507712	169.8823529
31270	239	44	f-Month2	c-Post_M1to3	HCV	3.52279925	205.4545455
31464	291	48	f-Month2	c-Post_M1to3	HCV	3.23832194	316.2142857
30147	74	62	f-Month2	c-Post_M1to3	NAFLD	2.795147742	152.6666667
30279	46	55	f-Month2	c-Post_M1to3	NAFLD	2.575506116	209
30294	92	62	f-Month2	c-Post_M1to3	NAFLD	2.763357755	162
30313	101	62	f-Month2	c-Post_M1to3	NAFLD	3.654210176	301.6071429
30446	123	61	f-Month2	c-Post_M1to3	NAFLD	2.185410662	242.1538462
30680	171	54	f-Month2	c-Post_M1to3	NAFLD	1.696830959	213
30857	198	56	f-Month2	c-Post_M1to3	NAFLD	0.6894188	220.5
30988	224	43	f-Month2	c-Post_M1to3	NAFLD	3.683488465	382.7916667
31022	124	66	f-Month2	c-Post_M1to3	NAFLD	1.005139325	166.3529412
31189	250	50	f-Month2	c-Post_M1to3	NAFLD	3.873905778	265.1666667
31396	226	63	f-Month2	c-Post_M1to3	NAFLD	3.45637091	314.3846154
31508	313	63	f-Month2	c-Post_M1to3	NAFLD	3.777524435	325.0526316
30950	190	81	g-Month3	c-Post_M1to3	AIH	1.431748217	153.1111111
31123	33	104	g-Month3	c-Post_M1to3	AIH	3.371852505	315.8823529
31217	246	99	g-Month3	c-Post_M1to3	AIH	2.802536462	204.1052632
31310	259	107	g-Month3	c-Post_M1to3	AIH	3.464947537	211.7142857
30250	83	87	g-Month3	c-Post_M1to3	ARLD	2.133630967	193
30683	162	100	g-Month3	c-Post_M1to3	ARLD	3.303180326	263.6818182
31219	230	85	g-Month3	c-Post_M1to3	ARLD	3.141201579	260.6190476
31316	262	100	g-Month3	c-Post_M1to3	ARLD	1.436983274	175.3333333
31321	265	102	g-Month3	c-Post_M1to3	ARLD	2.965308716	201
31358	274	98	g-Month3	c-Post_M1to3	ARLD	3.759015726	280.8823529
31468	296	79	g-Month3	c-Post_M1to3	ARLD	3.66140197	190.75
30902	84	99	g-Month3	c-Post_M1to3	BILIARY	1.411513684	127.875
31028	192	103	g-Month3	c-Post_M1to3	BILIARY	3.106547463	291.2352941
31128	235	79	g-Month3	c-Post_M1to3	BILIARY	3.745506877	230.1666667
31173	238	95	g-Month3	c-Post_M1to3	BILIARY	3.360215346	203.75
31372	289	76	g-Month3	c-Post_M1to3	BILIARY	3.590927562	296.3157895
30441	96	96	g-Month3	c-Post_M1to3	HBV	2.727624205	261.3529412
30057	8	92	g-Month3	c-Post_M1to3	HCV	3.467836566	286.7
30125	55	78	g-Month3	c-Post_M1to3	HCV	0.418628294	141.3125
30128	67	86	g-Month3	c-Post_M1to3	HCV	3.161789871	231.0714286
30208	63	126	g-Month3	c-Post_M1to3	HCV	2.717591745	166
30235	48	93	g-Month3	c-Post_M1to3	HCV	3.211948759	182.625
30295	52	119	g-Month3	c-Post_M1to3	HCV	3.418935813	243
30426	42	96	g-Month3	c-Post_M1to3	HCV	2.799442593	223.1578947
30458	121	84	g-Month3	c-Post_M1to3	HCV	3.482670334	284.4761905
30461	102	111	g-Month3	c-Post_M1to3	HCV	3.659891358	248.3636364
30533	131	100	g-Month3	c-Post_M1to3	HCV	3.131584581	232.1428571
30562	154	72	g-Month3	c-Post_M1to3	HCV	3.121768792	185
30817	76	77	g-Month3	c-Post_M1to3	HCV	3.221546805	278.8666667
31256	232	98	g-Month3	c-Post_M1to3	HCV	3.616571292	259.047619
31272	233	115	g-Month3	c-Post_M1to3	HCV	0.339805552	143.2307692
31344	239	112	g-Month3	c-Post_M1to3	HCV	3.26210016	215.5
31413	186	88	g-Month3	c-Post_M1to3	HCV	3.544699687	298.5
31453	293	86	g-Month3	c-Post_M1to3	HCV	3.598763878	246.3529412
30108	24	113	g-Month3	c-Post_M1to3	NAFLD	2.814631145	218.6896552
30202	74	87	g-Month3	c-Post_M1to3	NAFLD	3.133328465	268.3157895
30406	101	100	g-Month3	c-Post_M1to3	NAFLD	3.698470854	388.1052632
30413	46	108	g-Month3	c-Post_M1to3	NAFLD	3.652500765	304.0384615
30500	123	89	g-Month3	c-Post_M1to3	NAFLD	2.939518873	322.5625
30541	149	80	g-Month3	c-Post_M1to3	NAFLD	3.748192586	311.0454545
30812	191	84	g-Month3	c-Post_M1to3	NAFLD	3.350297872	209.3529412
31267	250	120	g-Month3	c-Post_M1to3	NAFLD	4.105355614	325.125
31367	269	122	g-Month3	c-Post_M1to3	NAFLD	1.497649934	111.75
31369	275	86	g-Month3	c-Post_M1to3	NAFLD	3.275384126	266.5384615
30373	51	195	h-Month6	d-Post_M6to12	AIH	3.454965232	298.8709677
30560	103	191	h-Month6	d-Post_M6to12	AIH	3.450788877	287
30972	176	195	h-Month6	d-Post_M6to12	AIH	3.957458756	339.2608696
31209	33	173	h-Month6	d-Post_M6to12	AIH	3.562566781	287
31287	246	156	h-Month6	d-Post_M6to12	AIH	3.598551738	233.5454545
31557	247	217	h-Month6	d-Post_M6to12	AIH	3.549643731	232
30456	83	171	h-Month6	d-Post_M6to12	ARLD	3.205766274	259.5
30745	129	205	h-Month6	d-Post_M6to12	ARLD	2.926452733	270
30749	141	177	h-Month6	d-Post_M6to12	ARLD	2.995814021	295.8333333
30795	108	185	h-Month6	d-Post_M6to12	ARLD	2.613727683	253.5555556
30877	168	206	h-Month6	d-Post_M6to12	ARLD	3.503015688	298.2857143
30897	87	178	h-Month6	d-Post_M6to12	ARLD	3.432562466	330.2
30960	163	165	h-Month6	d-Post_M6to12	ARLD	3.119321435	336.3636364
31058	151	162	h-Month6	d-Post_M6to12	ARLD	2.36052767	277.3846154
31247	195	172	h-Month6	d-Post_M6to12	ARLD	3.497873208	254
31328	230	183	h-Month6	d-Post_M6to12	ARLD	3.931836903	270.55
31366	265	144	h-Month6	d-Post_M6to12	ARLD	3.334343376	257.1
31403	229	180	h-Month6	d-Post_M6to12	ARLD	2.596668226	246.8
31425	262	207	h-Month6	d-Post_M6to12	ARLD	0.965950738	67.66666667
30206	36	161	h-Month6	d-Post_M6to12	BILIARY	3.948979034	300.25
30376	65	188	h-Month6	d-Post_M6to12	BILIARY	3.736201073	369.24
30482	85	178	h-Month6	d-Post_M6to12	BILIARY	3.466648936	290.8
30646	115	225	h-Month6	d-Post_M6to12	BILIARY	2.899351184	240.6470588
31034	201	155	h-Month6	d-Post_M6to12	BILIARY	2.218705435	268.625
31050	84	208	h-Month6	d-Post_M6to12	BILIARY	3.115805158	298.1578947
31138	192	180	h-Month6	d-Post_M6to12	BILIARY	3.469257514	388.3125
31206	227	185	h-Month6	d-Post_M6to12	BILIARY	4.05222851	375.5
31226	238	146	h-Month6	d-Post_M6to12	BILIARY	3.580418426	184
31397	253	200	h-Month6	d-Post_M6to12	BILIARY	2.362398928	116
31438	279	160	h-Month6	d-Post_M6to12	BILIARY	2.463362036	174.1666667
31457	289	159	h-Month6	d-Post_M6to12	BILIARY	3.608990308	273.90625
30339	60	211	h-Month6	d-Post_M6to12	HBV	3.488177151	351.25
30494	88	173	h-Month6	d-Post_M6to12	HBV	3.163743114	246
30618	96	187	h-Month6	d-Post_M6to12	HBV	2.98281752	244.6666667
30864	120	176	h-Month6	d-Post_M6to12	HBV	3.709108545	363.4545455
30997	133	180	h-Month6	d-Post_M6to12	HBV	3.281106497	217.0909091
31115	167	155	h-Month6	d-Post_M6to12	HBV	3.386482132	272.3333333
31229	119	216	h-Month6	d-Post_M6to12	HBV	3.805216873	361.0357143
30107	6	161	h-Month6	d-Post_M6to12	HCV	2.539369686	130.6666667
30123	8	178	h-Month6	d-Post_M6to12	HCV	3.425508472	361.5454545
30168	17	178	h-Month6	d-Post_M6to12	HCV	3.419734876	215.15
30204	12	211	h-Month6	d-Post_M6to12	HCV	3.454978367	285.4516129
30215	15	208	h-Month6	d-Post_M6to12	HCV	3.672874393	264.8947368
30249	40	168	h-Month6	d-Post_M6to12	HCV	3.038410573	241.05
30257	35	180	h-Month6	d-Post_M6to12	HCV	3.497408234	287
30280	69	151	h-Month6	d-Post_M6to12	HCV	3.877564446	374.3703704
30366	71	173	h-Month6	d-Post_M6to12	HCV	3.1578741	269.047619
30371	55	182	h-Month6	d-Post_M6to12	HCV	2.138901977	179.1666667
30408	80	163	h-Month6	d-Post_M6to12	HCV	4.033360891	373.7741935
30464	52	189	h-Month6	d-Post_M6to12	HCV	2.994728445	295.1428571
30466	48	184	h-Month6	d-Post_M6to12	HCV	2.586906436	197.7
30470	99	144	h-Month6	d-Post_M6to12	HCV	3.864710534	378.2222222
30505	89	174	h-Month6	d-Post_M6to12	HCV	3.421514547	225
30567	121	146	h-Month6	d-Post_M6to12	HCV	4.128241323	306.4285714
30588	42	184	h-Month6	d-Post_M6to12	HCV	1.911211705	245.5882353
30635	131	154	h-Month6	d-Post_M6to12	HCV	3.227457412	277.7142857
30695	58	151	h-Month6	d-Post_M6to12	HCV	3.237008337	360.8857143
30752	109	193	h-Month6	d-Post_M6to12	HCV	3.084196364	229.2857143
30776	154	184	h-Month6	d-Post_M6to12	HCV	3.356911552	273.0434783
30780	106	179	h-Month6	d-Post_M6to12	HCV	3.828954871	321
30840	180	145	h-Month6	d-Post_M6to12	HCV	2.672761954	276.5882353
30863	81	183	h-Month6	d-Post_M6to12	HCV	2.486003779	307.75
30881	140	157	h-Month6	d-Post_M6to12	HCV	1.839368204	156.1875
30899	145	189	h-Month6	d-Post_M6to12	HCV	2.475564844	170.6666667
30900	153	227	h-Month6	d-Post_M6to12	HCV	3.475560624	335.5
30932	76	147	h-Month6	d-Post_M6to12	HCV	3.099889781	317.7142857
30935	110	219	h-Month6	d-Post_M6to12	HCV	3.274137087	354.8125
30994	150	180	h-Month6	d-Post_M6to12	HCV	3.713897077	302.0454545
31003	156	203	h-Month6	d-Post_M6to12	HCV	2.862792209	268.1764706
31040	197	177	h-Month6	d-Post_M6to12	HCV	3.439914547	275.0526316
31072	188	147	h-Month6	d-Post_M6to12	HCV	3.047835411	265.6666667
31075	175	152	h-Month6	d-Post_M6to12	HCV	2.304938787	293.2
31122	214	159	h-Month6	d-Post_M6to12	HCV	2.418972803	274
31152	161	171	h-Month6	d-Post_M6to12	HCV	4.003263738	459.9655172
31156	61	200	h-Month6	d-Post_M6to12	HCV	2.573963906	442.9767442
31250	179	155	h-Month6	d-Post_M6to12	HCV	3.456216836	287.0416667
31258	237	194	h-Month6	d-Post_M6to12	HCV	2.95639823	137.5
31289	39	183	h-Month6	d-Post_M6to12	HCV	2.152811449	153.2142857
31324	128	173	h-Month6	d-Post_M6to12	HCV	3.380784616	341.6818182
31338	233	178	h-Month6	d-Post_M6to12	HCV	1.819058472	240.5
31350	232	182	h-Month6	d-Post_M6to12	HCV	3.778427714	262.3
31406	239	177	h-Month6	d-Post_M6to12	HCV	3.16313607	148.5625
31478	186	151	h-Month6	d-Post_M6to12	HCV	3.749585532	243.9166667
30117	18	151	h-Month6	d-Post_M6to12	NAFLD	3.579160053	372.5
30203	20	190	h-Month6	d-Post_M6to12	NAFLD	3.270766392	245.1538462
30212	24	189	h-Month6	d-Post_M6to12	NAFLD	3.539085266	284.5
30378	74	154	h-Month6	d-Post_M6to12	NAFLD	3.158072929	231
30401	50	216	h-Month6	d-Post_M6to12	NAFLD	3.638088262	233.1875
30517	101	154	h-Month6	d-Post_M6to12	NAFLD	3.469565523	350.9285714
30557	92	188	h-Month6	d-Post_M6to12	NAFLD	3.126797048	246.5882353
30628	46	220	h-Month6	d-Post_M6to12	NAFLD	3.861680323	394.4444444
30660	123	181	h-Month6	d-Post_M6to12	NAFLD	2.808118427	285.6
31005	184	169	h-Month6	d-Post_M6to12	NAFLD	2.668246988	132.6666667
31178	224	184	h-Month6	d-Post_M6to12	NAFLD	3.997916569	450.3846154
31185	124	185	h-Month6	d-Post_M6to12	NAFLD	1.964413578	344.6578947
31320	250	169	h-Month6	d-Post_M6to12	NAFLD	3.967544856	262.6666667
31529	226	182	h-Month6	d-Post_M6to12	NAFLD	3.505637727	249.4444444
31583	313	148	h-Month6	d-Post_M6to12	NAFLD	3.363121426	262.90625
31624	311	247	i-Month9	d-Post_M6to12	AIH	3.620330814	217.6666667
30858	141	240	i-Month9	d-Post_M6to12	ARLD	2.054490928	233
30888	129	285	i-Month9	d-Post_M6to12	ARLD	2.873556213	259.8695652
31096	163	272	i-Month9	d-Post_M6to12	ARLD	3.768289277	288.5
31518	229	284	i-Month9	d-Post_M6to12	ARLD	3.299082508	306.25
30519	65	258	i-Month9	d-Post_M6to12	BILIARY	3.927289108	314.7857143
30658	85	280	i-Month9	d-Post_M6to12	BILIARY	3.78916551	264.5172414
31103	84	247	i-Month9	d-Post_M6to12	BILIARY	3.477216067	277.4166667
31334	235	260	i-Month9	d-Post_M6to12	BILIARY	3.15151654	211.2142857
31360	238	265	i-Month9	d-Post_M6to12	BILIARY	3.37802721	207
31485	253	283	i-Month9	d-Post_M6to12	BILIARY	2.459534534	221.2352941
30701	88	292	i-Month9	d-Post_M6to12	HBV	3.37526799	230.7142857
30777	96	272	i-Month9	d-Post_M6to12	HBV	2.310715165	182.5454545
31038	120	300	i-Month9	d-Post_M6to12	HBV	3.908465045	380.9130435
31442	157	281	i-Month9	d-Post_M6to12	HBV	3.711993096	284.5
30522	55	258	i-Month9	d-Post_M6to12	HCV	2.119190369	204.6
30559	67	283	i-Month9	d-Post_M6to12	HCV	3.891800015	255.84
30689	102	238	i-Month9	d-Post_M6to12	HCV	2.875559189	362
30887	109	270	i-Month9	d-Post_M6to12	HCV	2.45769678	148
30963	106	291	i-Month9	d-Post_M6to12	HCV	3.126840168	249.1538462
30985	145	246	i-Month9	d-Post_M6to12	HCV	3.030968318	223.1111111
31015	110	288	i-Month9	d-Post_M6to12	HCV	3.894149515	314.1363636
31044	76	237	i-Month9	d-Post_M6to12	HCV	3.376148477	284.4615385
31077	140	304	i-Month9	d-Post_M6to12	HCV	2.507697232	106.5833333
31087	197	218	i-Month9	d-Post_M6to12	HCV	4.050777256	352.1176471
31089	156	273	i-Month9	d-Post_M6to12	HCV	3.85807536	307
31136	150	285	i-Month9	d-Post_M6to12	HCV	3.643997828	326.8571429
31265	188	302	i-Month9	d-Post_M6to12	HCV	3.25973612	267.2857143
31346	179	239	i-Month9	d-Post_M6to12	HCV	2.732364146	235.3
31362	237	286	i-Month9	d-Post_M6to12	HCV	2.914794492	327.2222222
31377	39	272	i-Month9	d-Post_M6to12	HCV	2.889707047	132
31402	233	246	i-Month9	d-Post_M6to12	HCV	2.791692876	275.9090909
30554	74	245	i-Month9	d-Post_M6to12	NAFLD	2.178335882	170.6
30714	92	272	i-Month9	d-Post_M6to12	NAFLD	3.510350411	307.75
30768	101	287	i-Month9	d-Post_M6to12	NAFLD	3.732226754	383.7142857
30802	123	250	i-Month9	d-Post_M6to12	NAFLD	2.987801248	269.64
31016	171	258	i-Month9	d-Post_M6to12	NAFLD	3.038648804	242.15
31080	184	230	i-Month9	d-Post_M6to12	NAFLD	1.889010385	138.3333333
31575	226	245	i-Month9	d-Post_M6to12	NAFLD	3.584284397	290.2142857
31627	313	238	i-Month9	d-Post_M6to12	NAFLD	3.680385329	281.24
30908	103	379	j-Month12	d-Post_M6to12	AIH	3.072614771	308
31208	176	378	j-Month12	d-Post_M6to12	AIH	3.46651628	283.84
31463	246	324	j-Month12	d-Post_M6to12	AIH	3.583523825	316.12
31682	311	361	j-Month12	d-Post_M6to12	AIH	3.742734958	272.1666667
30744	83	325	j-Month12	d-Post_M6to12	ARLD	3.367098773	327.7894737
30990	141	331	j-Month12	d-Post_M6to12	ARLD	3.427037887	261.6666667
31014	108	339	j-Month12	d-Post_M6to12	ARLD	3.23624561	300.1363636
31112	87	338	j-Month12	d-Post_M6to12	ARLD	3.925184644	353.5555556
31143	162	394	j-Month12	d-Post_M6to12	ARLD	3.309910574	425.7777778
30846	85	374	j-Month12	d-Post_M6to12	BILIARY	3.631621249	298.2857143
31170	194	317	j-Month12	d-Post_M6to12	BILIARY	2.581787105	337.4285714
31269	201	343	j-Month12	d-Post_M6to12	BILIARY	4.022257064	352.12
31273	142	567	j-Month12	d-Post_M6to12	BILIARY	3.584120282	368.1363636
31281	84	388	j-Month12	d-Post_M6to12	BILIARY	3.355916461	276.0909091
31404	235	331	j-Month12	d-Post_M6to12	BILIARY	3.235283838	296.9032258
31443	227	409	j-Month12	d-Post_M6to12	BILIARY	2.671113165	319.7380952
30595	60	331	j-Month12	d-Post_M6to12	HBV	3.446717728	279.9642857
30883	96	335	j-Month12	d-Post_M6to12	HBV	2.153353619	148.8333333
31283	120	496	j-Month12	d-Post_M6to12	HBV	3.795294583	323.6363636
31342	167	350	j-Month12	d-Post_M6to12	HBV	3.507817337	304.5
30544	15	356	j-Month12	d-Post_M6to12	HCV	3.576633717	268.4516129
30596	12	385	j-Month12	d-Post_M6to12	HCV	2.870852297	264.3333333
30614	40	331	j-Month12	d-Post_M6to12	HCV	3.529854502	295.6363636
30733	48	331	j-Month12	d-Post_M6to12	HCV	2.54092418	325.875
30737	35	410	j-Month12	d-Post_M6to12	HCV	3.280454483	326
30756	80	345	j-Month12	d-Post_M6to12	HCV	3.706220317	421.1363636
30782	67	396	j-Month12	d-Post_M6to12	HCV	3.931618251	398.2608696
30828	89	350	j-Month12	d-Post_M6to12	HCV	3.32788261	355.03125
30830	99	340	j-Month12	d-Post_M6to12	HCV	4.004091877	350.137931
30847	116	322	j-Month12	d-Post_M6to12	HCV	3.224409701	228.2857143
30895	42	353	j-Month12	d-Post_M6to12	HCV	2.75025169	280.2857143
30924	102	363	j-Month12	d-Post_M6to12	HCV	3.439948357	252.375
31013	154	344	j-Month12	d-Post_M6to12	HCV	3.37931819	283
31026	58	354	j-Month12	d-Post_M6to12	HCV	3.739916921	393
31031	109	375	j-Month12	d-Post_M6to12	HCV	3.015270016	149.5454545
31078	110	338	j-Month12	d-Post_M6to12	HCV	4.11880713	294.9375
31094	180	328	j-Month12	d-Post_M6to12	HCV	3.186632004	243
31124	140	332	j-Month12	d-Post_M6to12	HCV	2.178225001	130.1111111
31172	76	328	j-Month12	d-Post_M6to12	HCV	2.636644537	234
31174	145	391	j-Month12	d-Post_M6to12	HCV	2.930035491	265.4285714
31177	150	313	j-Month12	d-Post_M6to12	HCV	3.931189915	360.2
31233	156	384	j-Month12	d-Post_M6to12	HCV	3.394782318	300.1363636
31263	197	353	j-Month12	d-Post_M6to12	HCV	3.994953468	518.0857143
31382	214	390	j-Month12	d-Post_M6to12	HCV	3.076956426	210.4545455
31391	175	425	j-Month12	d-Post_M6to12	HCV	3.666514102	271.75
31435	61	459	j-Month12	d-Post_M6to12	HCV	3.668999115	354.5652174
31477	179	372	j-Month12	d-Post_M6to12	HCV	3.236180342	306
31483	39	375	j-Month12	d-Post_M6to12	HCV	2.91638142	184
30593	24	358	j-Month12	d-Post_M6to12	NAFLD	3.256013957	279
30642	32	366	j-Month12	d-Post_M6to12	NAFLD	0.745790291	251.7307692
30662	20	405	j-Month12	d-Post_M6to12	NAFLD	2.942192637	298.0454545
30754	74	345	j-Month12	d-Post_M6to12	NAFLD	3.196943844	219.3
31002	123	384	j-Month12	d-Post_M6to12	NAFLD	2.955694248	196.1875
31056	46	487	j-Month12	d-Post_M6to12	NAFLD	4.183556166	371.4375
31254	184	368	j-Month12	d-Post_M6to12	NAFLD	2.636391078	218
31378	224	372	j-Month12	d-Post_M6to12	NAFLD	3.44470651	343
31400	124	391	j-Month12	d-Post_M6to12	NAFLD	3.372061581	271
