# Supplementary material for: Colonizing multidrug-resistant bacteria and the longitudinal evolution of the intestinal microbiome after liver transplantation
Source: Nat Commun. 2019 Oct 17;10:4715. doi: 10.1038/s41467-019-12633-4 (PMC6797753; doi:10.1038/s41467-019-12633-4)
Supplement: Supplementary file 29 — Source Data [file 41467_2019_12633_MOESM29_ESM.zip › Source_Data/inputs/Fig4_metadata.txt]

StoolID	Time_Category	Primary_Diagnosis	Shannon
30150	b-Week1	AIH	1.705677075
30175	d-Week3	AIH	3.255910034
30191	e-Month1	AIH	3.131940167
30262	a-Pre	AIH	2.483050833
30270	f-Month2	AIH	3.536109737
30320	b-Week1	AIH	1.768739522
30358	d-Week3	AIH	1.193429261
30373	h-Month6	AIH	3.454965232
30560	h-Month6	AIH	3.450788877
30644	b-Week1	AIH	3.64637012
30723	f-Month2	AIH	3.309571145
30762	a-Pre	AIH	2.561364404
30848	d-Week3	AIH	1.473064742
30861	e-Month1	AIH	2.885482464
30874	d-Week3	AIH	3.624936758
30875	a-Pre	AIH	2.982047822
30908	j-Month12	AIH	3.072614771
30920	c-Week2	AIH	2.637175071
30931	d-Week3	AIH	1.931662999
30950	g-Month3	AIH	1.431748217
30972	h-Month6	AIH	3.957458756
30978	a-Pre	AIH	1.795281761
31004	c-Week2	AIH	2.556810582
31082	a-Pre	AIH	2.832388992
31105	b-Week1	AIH	0.893580679
31110	b-Week1	AIH	3.435461694
31116	a-Pre	AIH	3.346337625
31123	g-Month3	AIH	3.371852505
31129	d-Week3	AIH	3.814456554
31194	a-Pre	AIH	3.138015242
31203	b-Week1	AIH	3.412282672
31208	j-Month12	AIH	3.46651628
31209	h-Month6	AIH	3.562566781
31217	g-Month3	AIH	2.802536462
31287	h-Month6	AIH	3.598551738
31310	g-Month3	AIH	3.464947537
31345	b-Week1	AIH	2.947109458
31352	c-Week2	AIH	2.938233888
31375	e-Month1	AIH	3.162897563
31454	d-Week3	AIH	2.130583482
31463	j-Month12	AIH	3.583523825
31500	f-Month2	AIH	3.424419745
31557	h-Month6	AIH	3.549643731
31614	NA	AIH	1.990559271
31624	i-Month9	AIH	3.620330814
31682	j-Month12	AIH	3.742734958
30043	b-Week1	ARLD	2.416680382
30187	f-Month2	ARLD	2.761389657
30250	g-Month3	ARLD	2.133630967
30267	a-Pre	ARLD	1.635264986
30291	c-Week2	ARLD	3.453816073
30355	b-Week1	ARLD	0.754370389
30390	d-Week3	ARLD	2.729047129
30394	a-Pre	ARLD	0.084385428
30398	f-Month2	ARLD	3.353332915
30416	e-Month1	ARLD	2.969606925
30435	c-Week2	ARLD	1.050842657
30454	b-Week1	ARLD	3.076531341
30456	h-Month6	ARLD	3.205766274
30460	d-Week3	ARLD	2.54238667
30477	e-Month1	ARLD	3.373478612
30509	b-Week1	ARLD	1.927228958
30524	f-Month2	ARLD	2.714200525
30531	d-Week3	ARLD	1.552956376
30538	d-Week3	ARLD	3.907919938
30556	e-Month1	ARLD	3.92832327
30587	b-Week1	ARLD	3.156518461
30622	d-Week3	ARLD	3.073128663
30665	a-Pre	ARLD	1.520146249
30676	b-Week1	ARLD	1.097396523
30681	f-Month2	ARLD	3.146921287
30683	g-Month3	ARLD	3.303180326
30744	j-Month12	ARLD	3.367098773
30745	h-Month6	ARLD	2.926452733
30749	h-Month6	ARLD	2.995814021
30783	a-Pre	ARLD	2.341318176
30795	h-Month6	ARLD	2.613727683
30809	a-Pre	ARLD	2.543182168
30839	b-Week1	ARLD	2.973570094
30858	i-Month9	ARLD	2.054490928
30877	h-Month6	ARLD	3.503015688
30888	i-Month9	ARLD	2.873556213
30897	h-Month6	ARLD	3.432562466
30927	f-Month2	ARLD	2.751067944
30960	h-Month6	ARLD	3.119321435
30990	j-Month12	ARLD	3.427037887
31014	j-Month12	ARLD	3.23624561
31051	c-Week2	ARLD	3.386228753
31058	h-Month6	ARLD	2.36052767
31096	i-Month9	ARLD	3.768289277
31099	a-Pre	ARLD	1.149899046
31101	f-Month2	ARLD	3.346008697
31112	j-Month12	ARLD	3.925184644
31117	b-Week1	ARLD	3.82897827
31143	j-Month12	ARLD	3.309910574
31218	b-Week1	ARLD	3.290930212
31219	g-Month3	ARLD	3.141201579
31231	c-Week2	ARLD	3.592973464
31232	d-Week3	ARLD	2.430942808
31235	e-Month1	ARLD	2.895619893
31247	h-Month6	ARLD	3.497873208
31251	NA	ARLD	3.826437746
31279	f-Month2	ARLD	3.217905437
31316	g-Month3	ARLD	1.436983274
31321	g-Month3	ARLD	2.965308716
31328	h-Month6	ARLD	3.931836903
31358	g-Month3	ARLD	3.759015726
31366	h-Month6	ARLD	3.334343376
31403	h-Month6	ARLD	2.596668226
31418	a-Pre	ARLD	0.776254802
31419	e-Month1	ARLD	2.445987974
31425	h-Month6	ARLD	0.965950738
31428	c-Week2	ARLD	2.602731689
31451	e-Month1	ARLD	3.085468748
31468	g-Month3	ARLD	3.66140197
31518	i-Month9	ARLD	3.299082508
30014	d-Week3	BILIARY	1.161304451
30180	f-Month2	BILIARY	3.602880377
30189	c-Week2	BILIARY	0.93470317
30206	h-Month6	BILIARY	3.948979034
30207	b-Week1	BILIARY	2.179036855
30209	d-Week3	BILIARY	1.337642709
30230	e-Month1	BILIARY	2.179506272
30376	h-Month6	BILIARY	3.736201073
30418	d-Week3	BILIARY	3.065573283
30482	h-Month6	BILIARY	3.466648936
30512	f-Month2	BILIARY	3.297217418
30519	i-Month9	BILIARY	3.927289108
30616	b-Week1	BILIARY	2.267281418
30623	a-Pre	BILIARY	2.913077484
30626	d-Week3	BILIARY	1.952199445
30646	h-Month6	BILIARY	2.899351184
30658	i-Month9	BILIARY	3.78916551
30685	b-Week1	BILIARY	3.029104975
30706	d-Week3	BILIARY	3.073008899
30740	b-Week1	BILIARY	1.786982628
30779	d-Week3	BILIARY	2.659911756
30787	f-Month2	BILIARY	3.109238032
30794	e-Month1	BILIARY	2.557211309
30801	a-Pre	BILIARY	1.137910805
30815	b-Week1	BILIARY	1.478918828
30827	a-Pre	BILIARY	2.894390778
30846	j-Month12	BILIARY	3.631621249
30893	b-Week1	BILIARY	3.666484721
30902	g-Month3	BILIARY	1.411513684
30971	b-Week1	BILIARY	3.488107089
31028	g-Month3	BILIARY	3.106547463
31034	h-Month6	BILIARY	2.218705435
31035	b-Week1	BILIARY	3.910435241
31050	h-Month6	BILIARY	3.115805158
31052	b-Week1	BILIARY	2.305982628
31103	i-Month9	BILIARY	3.477216067
31121	f-Month2	BILIARY	3.630946669
31128	g-Month3	BILIARY	3.745506877
31138	h-Month6	BILIARY	3.469257514
31170	j-Month12	BILIARY	2.581787105
31173	g-Month3	BILIARY	3.360215346
31206	h-Month6	BILIARY	4.05222851
31226	h-Month6	BILIARY	3.580418426
31268	a-Pre	BILIARY	2.437550519
31269	j-Month12	BILIARY	4.022257064
31273	j-Month12	BILIARY	3.584120282
31280	b-Week1	BILIARY	1.718098927
31281	j-Month12	BILIARY	3.355916461
31334	i-Month9	BILIARY	3.15151654
31348	f-Month2	BILIARY	3.685396624
31360	i-Month9	BILIARY	3.37802721
31372	g-Month3	BILIARY	3.590927562
31397	h-Month6	BILIARY	2.362398928
31404	j-Month12	BILIARY	3.235283838
31432	NA	BILIARY	3.164809179
31438	h-Month6	BILIARY	2.463362036
31443	j-Month12	BILIARY	2.671113165
31457	h-Month6	BILIARY	3.608990308
31485	i-Month9	BILIARY	2.459534534
30141	e-Month1	HBV	2.977393903
30183	f-Month2	HBV	3.056398316
30197	a-Pre	HBV	1.672886987
30227	b-Week1	HBV	1.388879803
30255	d-Week3	HBV	0.901254618
30339	h-Month6	HBV	3.488177151
30340	a-Pre	HBV	3.054274068
30351	a-Pre	HBV	4.076183573
30360	f-Month2	HBV	3.289109953
30439	b-Week1	HBV	2.823433017
30441	g-Month3	HBV	2.727624205
30494	h-Month6	HBV	3.163743114
30542	b-Week1	HBV	3.777309606
30569	d-Week3	HBV	3.769348319
30584	e-Month1	HBV	3.43276938
30595	j-Month12	HBV	3.446717728
30604	a-Pre	HBV	1.891632968
30618	h-Month6	HBV	2.98281752
30639	f-Month2	HBV	3.636829437
30673	a-Pre	HBV	3.330658551
30688	a-Pre	HBV	1.247028988
30701	i-Month9	HBV	3.37526799
30708	b-Week1	HBV	1.545957469
30715	b-Week1	HBV	2.698660777
30741	d-Week3	HBV	0.87000181
30777	i-Month9	HBV	2.310715165
30810	f-Month2	HBV	1.74571728
30811	a-Pre	HBV	3.541563812
30834	f-Month2	HBV	3.134798832
30864	h-Month6	HBV	3.709108545
30883	j-Month12	HBV	2.153353619
30918	b-Week1	HBV	3.481177175
30944	d-Week3	HBV	2.824487844
30945	a-Pre	HBV	3.775382356
30962	b-Week1	HBV	3.700554164
30992	f-Month2	HBV	3.164292349
30997	h-Month6	HBV	3.281106497
31017	f-Month2	HBV	3.430870113
31038	i-Month9	HBV	3.908465045
31115	h-Month6	HBV	3.386482132
31197	f-Month2	HBV	3.324063728
31229	h-Month6	HBV	3.805216873
31283	j-Month12	HBV	3.795294583
31342	j-Month12	HBV	3.507817337
31436	NA	HBV	3.405255835
31442	i-Month9	HBV	3.711993096
30005	c-Week2	HCV	2.490828431
30008	b-Week1	HCV	3.558483027
30010	b-Week1	HCV	0.978765054
30012	d-Week3	HCV	2.539144399
30016	b-Week1	HCV	0.592497424
30017	e-Month1	HCV	2.839696073
30020	b-Week1	HCV	3.828535373
30026	b-Week1	HCV	1.831396497
30029	f-Month2	HCV	2.418346469
30033	e-Month1	HCV	3.151555278
30035	e-Month1	HCV	3.555492156
30041	f-Month2	HCV	2.84507724
30044	b-Week1	HCV	2.780614797
30049	b-Week1	HCV	1.263379387
30052	d-Week3	HCV	0.908658494
30057	g-Month3	HCV	3.467836566
30059	a-Pre	HCV	4.219893516
30066	c-Week2	HCV	2.716781112
30071	e-Month1	HCV	3.668303432
30073	b-Week1	HCV	2.347994663
30080	c-Week2	HCV	3.974452977
30084	d-Week3	HCV	3.092196856
30085	d-Week3	HCV	2.759729719
30089	a-Pre	HCV	2.099284627
30093	f-Month2	HCV	2.742504954
30095	a-Pre	HCV	1.60586519
30096	a-Pre	HCV	2.082319127
30098	e-Month1	HCV	2.427568331
30099	a-Pre	HCV	3.840133901
30104	b-Week1	HCV	3.387632927
30105	b-Week1	HCV	1.480300851
30107	h-Month6	HCV	2.539369686
30111	f-Month2	HCV	3.337455317
30112	d-Week3	HCV	3.898138357
30118	a-Pre	HCV	1.850698181
30119	b-Week1	HCV	3.587737568
30123	h-Month6	HCV	3.425508472
30125	g-Month3	HCV	0.418628294
30127	a-Pre	HCV	3.785217069
30128	g-Month3	HCV	3.161789871
30129	b-Week1	HCV	2.690247063
30133	f-Month2	HCV	2.571469654
30137	b-Week1	HCV	3.797013484
30140	f-Month2	HCV	3.639958313
30149	d-Week3	HCV	3.313390003
30157	f-Month2	HCV	3.969349391
30163	e-Month1	HCV	3.789244789
30168	h-Month6	HCV	3.419734876
30169	d-Week3	HCV	4.103418401
30172	a-Pre	HCV	2.677343744
30182	e-Month1	HCV	4.09470142
30192	b-Week1	HCV	3.572839832
30193	b-Week1	HCV	3.082036946
30196	b-Week1	HCV	2.140151997
30200	f-Month2	HCV	3.678309251
30204	h-Month6	HCV	3.454978367
30208	g-Month3	HCV	2.717591745
30215	h-Month6	HCV	3.672874393
30216	a-Pre	HCV	3.446458966
30219	d-Week3	HCV	2.455957385
30235	g-Month3	HCV	3.211948759
30238	d-Week3	HCV	3.485293767
30239	b-Week1	HCV	2.235164522
30245	a-Pre	HCV	3.558687774
30248	e-Month1	HCV	2.470139679
30249	h-Month6	HCV	3.038410573
30254	e-Month1	HCV	3.251699482
30256	e-Month1	HCV	3.524778404
30257	h-Month6	HCV	3.497408234
30266	b-Week1	HCV	2.67326162
30277	f-Month2	HCV	4.0433901
30280	h-Month6	HCV	3.877564446
30289	e-Month1	HCV	2.574446722
30295	g-Month3	HCV	3.418935813
30305	a-Pre	HCV	3.719830755
30311	d-Week3	HCV	3.711369092
30316	a-Pre	HCV	0.249523721
30323	f-Month2	HCV	3.272189429
30326	f-Month2	HCV	2.63033109
30334	f-Month2	HCV	3.38900219
30335	f-Month2	HCV	2.496199292
30344	b-Week1	HCV	1.322655352
30354	a-Pre	HCV	2.936643189
30366	h-Month6	HCV	3.1578741
30371	h-Month6	HCV	2.138901977
30383	d-Week3	HCV	2.586739332
30391	a-Pre	HCV	3.344043352
30392	b-Week1	HCV	3.918615096
30395	b-Week1	HCV	1.082280812
30399	e-Month1	HCV	3.036187811
30408	h-Month6	HCV	4.033360891
30414	f-Month2	HCV	3.384187978
30422	d-Week3	HCV	2.277347646
30424	a-Pre	HCV	2.162883085
30426	g-Month3	HCV	2.799442593
30431	b-Week1	HCV	3.279038169
30434	e-Month1	HCV	2.249876372
30438	b-Week1	HCV	2.8654127
30448	b-Week1	HCV	2.915416392
30458	g-Month3	HCV	3.482670334
30461	g-Month3	HCV	3.659891358
30464	h-Month6	HCV	2.994728445
30465	a-Pre	HCV	3.664849846
30466	h-Month6	HCV	2.586906436
30467	d-Week3	HCV	3.066492226
30468	c-Week2	HCV	2.902380817
30469	a-Pre	HCV	0.959265918
30470	h-Month6	HCV	3.864710534
30473	a-Pre	HCV	1.781499498
30478	e-Month1	HCV	2.751206927
30479	f-Month2	HCV	2.800271934
30480	d-Week3	HCV	2.897072245
30483	e-Month1	HCV	3.078718128
30504	e-Month1	HCV	3.364150426
30505	h-Month6	HCV	3.421514547
30507	a-Pre	HCV	3.109404202
30508	b-Week1	HCV	2.394617894
30522	i-Month9	HCV	2.119190369
30523	d-Week3	HCV	1.971765016
30525	a-Pre	HCV	3.344982398
30533	g-Month3	HCV	3.131584581
30534	b-Week1	HCV	0.09367398
30537	b-Week1	HCV	2.190586906
30543	f-Month2	HCV	2.511015361
30544	j-Month12	HCV	3.576633717
30549	f-Month2	HCV	3.017954499
30555	e-Month1	HCV	2.42870847
30559	i-Month9	HCV	3.891800015
30561	b-Week1	HCV	2.622097725
30562	g-Month3	HCV	3.121768792
30567	h-Month6	HCV	4.128241323
30568	f-Month2	HCV	2.399714831
30577	d-Week3	HCV	3.632154113
30580	b-Week1	HCV	2.730196024
30581	e-Month1	HCV	3.000879092
30583	a-Pre	HCV	2.024839355
30588	h-Month6	HCV	1.911211705
30592	e-Month1	HCV	3.732806152
30594	d-Week3	HCV	2.490643655
30596	j-Month12	HCV	2.870852297
30606	a-Pre	HCV	2.712419743
30610	d-Week3	HCV	2.928611096
30614	j-Month12	HCV	3.529854502
30620	b-Week1	HCV	3.001416932
30627	f-Month2	HCV	2.888178441
30635	h-Month6	HCV	3.227457412
30636	b-Week1	HCV	0.12765117
30640	e-Month1	HCV	1.561976201
30641	f-Month2	HCV	3.250914064
30661	b-Week1	HCV	2.608275768
30678	c-Week2	HCV	0.0133332
30684	c-Week2	HCV	2.153260823
30687	d-Week3	HCV	3.755070726
30689	i-Month9	HCV	2.875559189
30695	h-Month6	HCV	3.237008337
30698	e-Month1	HCV	2.880287893
30707	b-Week1	HCV	2.460564329
30709	e-Month1	HCV	1.700264961
30712	e-Month1	HCV	1.010701514
30716	a-Pre	HCV	3.774264872
30717	f-Month2	HCV	2.381711377
30722	c-Week2	HCV	3.053690208
30727	a-Pre	HCV	3.398388379
30729	d-Week3	HCV	3.060778416
30733	j-Month12	HCV	2.54092418
30737	j-Month12	HCV	3.280454483
30752	h-Month6	HCV	3.084196364
30756	j-Month12	HCV	3.706220317
30757	e-Month1	HCV	3.053249776
30770	c-Week2	HCV	2.61967336
30773	a-Pre	HCV	4.159372095
30776	h-Month6	HCV	3.356911552
30780	h-Month6	HCV	3.828954871
30782	j-Month12	HCV	3.931618251
30784	f-Month2	HCV	3.740168879
30789	f-Month2	HCV	2.816113843
30799	b-Week1	HCV	3.701630361
30816	f-Month2	HCV	3.227966812
30817	g-Month3	HCV	3.221546805
30819	d-Week3	HCV	3.274934346
30828	j-Month12	HCV	3.32788261
30830	j-Month12	HCV	4.004091877
30832	e-Month1	HCV	3.124677828
30837	a-Pre	HCV	3.018179633
30840	h-Month6	HCV	2.672761954
30847	j-Month12	HCV	3.224409701
30853	a-Pre	HCV	0.698756976
30863	h-Month6	HCV	2.486003779
30876	b-Week1	HCV	1.279975757
30881	h-Month6	HCV	1.839368204
30887	i-Month9	HCV	2.45769678
30889	f-Month2	HCV	2.976326075
30891	b-Week1	HCV	3.564349392
30895	j-Month12	HCV	2.75025169
30899	h-Month6	HCV	2.475564844
30900	h-Month6	HCV	3.475560624
30924	j-Month12	HCV	3.439948357
30926	b-Week1	HCV	2.271565998
30932	h-Month6	HCV	3.099889781
30934	a-Pre	HCV	3.556064992
30935	h-Month6	HCV	3.274137087
30939	b-Week1	HCV	3.26584857
30940	d-Week3	HCV	2.067301823
30954	f-Month2	HCV	3.301133088
30955	d-Week3	HCV	3.699803065
30963	i-Month9	HCV	3.126840168
30964	f-Month2	HCV	2.232516576
30966	f-Month2	HCV	2.851457351
30985	i-Month9	HCV	3.030968318
30993	a-Pre	HCV	3.525072996
30994	h-Month6	HCV	3.713897077
30998	f-Month2	HCV	3.740495966
31003	h-Month6	HCV	2.862792209
31013	j-Month12	HCV	3.37931819
31015	i-Month9	HCV	3.894149515
31023	b-Week1	HCV	2.20870258
31026	j-Month12	HCV	3.739916921
31031	j-Month12	HCV	3.015270016
31033	c-Week2	HCV	2.938653795
31039	e-Month1	HCV	2.000703187
31040	h-Month6	HCV	3.439914547
31042	d-Week3	HCV	2.757312045
31044	i-Month9	HCV	3.376148477
31048	a-Pre	HCV	3.438921469
31063	e-Month1	HCV	3.28380264
31065	b-Week1	HCV	3.474147938
31068	b-Week1	HCV	3.327080419
31072	h-Month6	HCV	3.047835411
31075	h-Month6	HCV	2.304938787
31077	i-Month9	HCV	2.507697232
31078	j-Month12	HCV	4.11880713
31087	i-Month9	HCV	4.050777256
31089	i-Month9	HCV	3.85807536
31092	b-Week1	HCV	3.814573042
31093	f-Month2	HCV	2.559578564
31094	j-Month12	HCV	3.186632004
31108	e-Month1	HCV	3.293551171
31109	f-Month2	HCV	3.428489857
31122	h-Month6	HCV	2.418972803
31124	j-Month12	HCV	2.178225001
31132	e-Month1	HCV	3.368547255
31134	NA	HCV	3.043085043
31136	i-Month9	HCV	3.643997828
31141	a-Pre	HCV	3.302914941
31142	c-Week2	HCV	3.382395713
31144	f-Month2	HCV	3.630369227
31148	b-Week1	HCV	3.317197602
31152	h-Month6	HCV	4.003263738
31153	f-Month2	HCV	3.709311346
31154	b-Week1	HCV	2.888563153
31156	h-Month6	HCV	2.573963906
31166	a-Pre	HCV	2.774204917
31171	e-Month1	HCV	3.36864499
31172	j-Month12	HCV	2.636644537
31174	j-Month12	HCV	2.930035491
31177	j-Month12	HCV	3.931189915
31181	e-Month1	HCV	3.120969417
31183	a-Pre	HCV	3.872300528
31187	b-Week1	HCV	3.6078339
31210	f-Month2	HCV	3.187894114
31215	f-Month2	HCV	3.216507712
31224	b-Week1	HCV	0.94974935
31233	j-Month12	HCV	3.394782318
31234	a-Pre	HCV	3.314656892
31238	NA	HCV	2.983654473
31250	h-Month6	HCV	3.456216836
31253	e-Month1	HCV	3.351832976
31256	g-Month3	HCV	3.616571292
31258	h-Month6	HCV	2.95639823
31263	j-Month12	HCV	3.994953468
31265	i-Month9	HCV	3.25973612
31270	f-Month2	HCV	3.52279925
31272	g-Month3	HCV	0.339805552
31289	h-Month6	HCV	2.152811449
31290	a-Pre	HCV	2.871206145
31297	b-Week1	HCV	2.67785637
31318	NA	HCV	3.61829618
31324	h-Month6	HCV	3.380784616
31331	b-Week1	HCV	3.68335909
31338	h-Month6	HCV	1.819058472
31344	g-Month3	HCV	3.26210016
31346	i-Month9	HCV	2.732364146
31350	h-Month6	HCV	3.778427714
31351	NA	HCV	2.558021923
31362	i-Month9	HCV	2.914794492
31363	a-Pre	HCV	2.836514713
31377	i-Month9	HCV	2.889707047
31382	j-Month12	HCV	3.076956426
31391	j-Month12	HCV	3.666514102
31393	e-Month1	HCV	3.250760168
31402	i-Month9	HCV	2.791692876
31406	h-Month6	HCV	3.16313607
31407	b-Week1	HCV	2.506081862
31409	a-Pre	HCV	3.206450252
31413	g-Month3	HCV	3.544699687
31417	c-Week2	HCV	2.314562211
31423	b-Week1	HCV	3.964241382
31424	c-Week2	HCV	2.454683883
31433	d-Week3	HCV	3.307746867
31435	j-Month12	HCV	3.668999115
31437	d-Week3	HCV	3.564640826
31446	e-Month1	HCV	3.22303743
31453	g-Month3	HCV	3.598763878
31461	e-Month1	HCV	3.930143245
31464	f-Month2	HCV	3.23832194
31477	j-Month12	HCV	3.236180342
31478	h-Month6	HCV	3.749585532
31483	j-Month12	HCV	2.91638142
30022	a-Pre	NAFLD	2.456305504
30028	b-Week1	NAFLD	2.852151425
30030	c-Week2	NAFLD	2.553340908
30034	d-Week3	NAFLD	3.018002985
30037	e-Month1	NAFLD	3.353795088
30040	c-Week2	NAFLD	2.604535249
30042	b-Week1	NAFLD	3.483855041
30054	b-Week1	NAFLD	3.158815934
30068	d-Week3	NAFLD	3.108462675
30087	e-Month1	NAFLD	3.280423271
30094	a-Pre	NAFLD	2.687236246
30103	b-Week1	NAFLD	1.240481877
30108	g-Month3	NAFLD	2.814631145
30117	h-Month6	NAFLD	3.579160053
30139	a-Pre	NAFLD	2.862108215
30145	a-Pre	NAFLD	1.029216728
30147	f-Month2	NAFLD	2.795147742
30152	a-Pre	NAFLD	3.944212365
30160	b-Week1	NAFLD	3.276079199
30161	b-Week1	NAFLD	1.667739578
30173	c-Week2	NAFLD	3.790018929
30177	d-Week3	NAFLD	2.274259916
30186	d-Week3	NAFLD	1.208499964
30194	d-Week3	NAFLD	3.732114126
30201	e-Month1	NAFLD	2.109106058
30202	g-Month3	NAFLD	3.133328465
30203	h-Month6	NAFLD	3.270766392
30210	e-Month1	NAFLD	3.670853676
30212	h-Month6	NAFLD	3.539085266
30222	e-Month1	NAFLD	2.468483327
30276	c-Week2	NAFLD	2.304486653
30279	f-Month2	NAFLD	2.575506116
30294	f-Month2	NAFLD	2.763357755
30297	d-Week3	NAFLD	3.216390117
30298	a-Pre	NAFLD	2.355343143
30313	f-Month2	NAFLD	3.654210176
30330	d-Week3	NAFLD	2.037538551
30378	h-Month6	NAFLD	3.158072929
30382	e-Month1	NAFLD	2.679121222
30401	h-Month6	NAFLD	3.638088262
30403	b-Week1	NAFLD	3.627902794
30406	g-Month3	NAFLD	3.698470854
30413	g-Month3	NAFLD	3.652500765
30423	b-Week1	NAFLD	3.25317718
30437	c-Week2	NAFLD	2.528617662
30446	f-Month2	NAFLD	2.185410662
30455	d-Week3	NAFLD	3.557496063
30488	c-Week2	NAFLD	3.858527059
30500	g-Month3	NAFLD	2.939518873
30517	h-Month6	NAFLD	3.469565523
30541	g-Month3	NAFLD	3.748192586
30554	i-Month9	NAFLD	2.178335882
30557	h-Month6	NAFLD	3.126797048
30582	a-Pre	NAFLD	2.353803629
30593	j-Month12	NAFLD	3.256013957
30611	b-Week1	NAFLD	0.262458953
30628	h-Month6	NAFLD	3.861680323
30642	j-Month12	NAFLD	0.745790291
30652	a-Pre	NAFLD	2.045799307
30660	h-Month6	NAFLD	2.808118427
30662	j-Month12	NAFLD	2.942192637
30680	f-Month2	NAFLD	1.696830959
30705	b-Week1	NAFLD	1.889683045
30714	i-Month9	NAFLD	3.510350411
30754	j-Month12	NAFLD	3.196943844
30768	i-Month9	NAFLD	3.732226754
30774	b-Week1	NAFLD	2.150983476
30781	a-Pre	NAFLD	2.730292
30802	i-Month9	NAFLD	2.987801248
30803	e-Month1	NAFLD	1.944984913
30812	g-Month3	NAFLD	3.350297872
30857	f-Month2	NAFLD	0.6894188
30917	a-Pre	NAFLD	3.804411533
30941	b-Week1	NAFLD	4.158711728
30948	b-Week1	NAFLD	1.875528792
30974	d-Week3	NAFLD	2.264246947
30988	f-Month2	NAFLD	3.683488465
31002	j-Month12	NAFLD	2.955694248
31005	h-Month6	NAFLD	2.668246988
31016	i-Month9	NAFLD	3.038648804
31022	f-Month2	NAFLD	1.005139325
31056	j-Month12	NAFLD	4.183556166
31062	a-Pre	NAFLD	3.536816995
31080	i-Month9	NAFLD	1.889010385
31120	a-Pre	NAFLD	3.832542908
31130	b-Week1	NAFLD	3.544921161
31145	c-Week2	NAFLD	3.488102753
31157	d-Week3	NAFLD	4.158162626
31178	h-Month6	NAFLD	3.997916569
31185	h-Month6	NAFLD	1.964413578
31189	f-Month2	NAFLD	3.873905778
31195	a-Pre	NAFLD	3.820545728
31202	b-Week1	NAFLD	3.483545642
31246	c-Week2	NAFLD	3.534941258
31254	j-Month12	NAFLD	2.636391078
31260	e-Month1	NAFLD	0.793424905
31267	g-Month3	NAFLD	4.105355614
31299	a-Pre	NAFLD	3.346946376
31307	b-Week1	NAFLD	1.54674939
31320	h-Month6	NAFLD	3.967544856
31329	e-Month1	NAFLD	2.190633641
31367	g-Month3	NAFLD	1.497649934
31369	g-Month3	NAFLD	3.275384126
31378	j-Month12	NAFLD	3.44470651
31396	f-Month2	NAFLD	3.45637091
31400	j-Month12	NAFLD	3.372061581
31445	b-Week1	NAFLD	2.261493429
31452	b-Week1	NAFLD	2.493671719
31460	c-Week2	NAFLD	3.547270057
31466	d-Week3	NAFLD	3.318564145
31508	f-Month2	NAFLD	3.777524435
31529	h-Month6	NAFLD	3.505637727
31575	i-Month9	NAFLD	3.584284397
31583	h-Month6	NAFLD	3.363121426
31627	i-Month9	NAFLD	3.680385329
