# Supplementary material for: Colonizing multidrug-resistant bacteria and the longitudinal evolution of the intestinal microbiome after liver transplantation
Source: Nat Commun. 2019 Oct 17;10:4715. doi: 10.1038/s41467-019-12633-4 (PMC6797753; doi:10.1038/s41467-019-12633-4)
Supplement: Supplementary file 29 — Source Data [file 41467_2019_12633_MOESM29_ESM.zip › Source_Data/inputs/LT_alpha_div.txt]

sample_names.biom.	samples	variable	value	se
30129.0	30129	Chao1	277.333333333333	54.8892426101002
30137.0	30137	Chao1	308.272727272727	15.3777371482157
30182.0	30182	Chao1	355.037037037037	20.2399002134938
30169.0	30169	Chao1	335.214285714286	22.1364480538683
30141.0	30141	Chao1	229.04347826087	16.9856381245905
30022.0	30022	Chao1	181.8	25.5343677547274
30098.0	30098	Chao1	169.0625	13.8258472763605
30113.0	30113	Chao1	209.545454545455	27.7603309433018
30117.0	30117	Chao1	372.5	33.9235222755671
30094.0	30094	Chao1	164.647058823529	10.4800823880635
30147.0	30147	Chao1	152.666666666667	19.5416343155721
30175.0	30175	Chao1	208.368421052632	10.4579417739998
30194.0	30194	Chao1	295.75	12.0027091002193
30204.0	30204	Chao1	285.451612903226	16.066329442215
30163.0	30163	Chao1	342.714285714286	20.7388943706442
30191.0	30191	Chao1	196	14.0470040220491
30203.0	30203	Chao1	245.153846153846	20.0268744286751
30065.0	30065	Chao1	210.375	17.5322483726114
30249.0	30249	Chao1	241.05	21.1380846051009
30035.0	30035	Chao1	197.59375	8.35081106848385
30074.0	30074	Chao1	111.75	14.2868189617759
30034.0	30034	Chao1	221	21.4363439661359
30200.0	30200	Chao1	343.4	21.8677511420733
30152.0	30152	Chao1	317.538461538462	12.9535233035715
30202.0	30202	Chao1	268.315789473684	18.6556849432024
30118.0	30118	Chao1	197.5	19.7129241805176
30088.0	30088	Chao1	161.071428571429	18.4701400334529
30196.0	30196	Chao1	111	13.5392204007649
30212.0	30212	Chao1	284.5	22.9091719946629
30192.0	30192	Chao1	251.315789473684	18.655602630025
30068.0	30068	Chao1	151.5	22.9435156251374
30090.0	30090	Chao1	112	13.8155869675763
30210.0	30210	Chao1	330.75	21.8767697831757
30030.0	30030	Chao1	98	8.47389950312816
30227.0	30227	Chao1	157.428571428571	34.5604007075465
30112.0	30112	Chao1	340.387096774194	13.7986830438394
30125.0	30125	Chao1	141.3125	19.9418896460918
30149.0	30149	Chao1	217.25	21.6276182491729
30168.0	30168	Chao1	215.15	15.0796882232553
30189.0	30189	Chao1	163.153846153846	20.0257784890374
30197.0	30197	Chao1	192.6	24.2551224466369
30020.0	30020	Chao1	251.666666666667	23.2250843108836
30165.0	30165	Chao1	105	6.65671876842523
30230.0	30230	Chao1	163.461538461538	21.9890002142104
30233.0	30233	Chao1	142.25	15.0395520121244
30235.0	30235	Chao1	182.625	22.0239529493965
30054.0	30054	Chao1	203.714285714286	24.0805324636145
30084.0	30084	Chao1	204.05	17.6597807610607
30150.0	30150	Chao1	158	29.0276905719895
30215.0	30215	Chao1	264.894736842105	11.0152400708115
30238.0	30238	Chao1	288.25	36.270567012062
30037.0	30037	Chao1	151.25	8.65412079154789
30206.0	30206	Chao1	300.25	21.6282098033243
30092.0	30092	Chao1	177	38.9937079444782
30043.0	30043	Chao1	159.333333333333	24.5166143090237
30028.0	30028	Chao1	132	21.2096455310358
30133.0	30133	Chao1	211.1	26.8451255968166
30216.0	30216	Chao1	278.05	17.6601594917845
30093.0	30093	Chao1	135.9	9.42258261392607
30103.0	30103	Chao1	192	72.4975484499304
30223.0	30223	Chao1	272	18.7973715308973
30237.0	30237	Chao1	211.588235294118	12.334838089057
30042.0	30042	Chao1	277.352941176471	26.1675444578116
30099.0	30099	Chao1	338.75	12.4726630556407
30127.0	30127	Chao1	331.5	48.6475181126285
30140.0	30140	Chao1	237	21.8512840915697
30104.0	30104	Chao1	285.8125	22.493722639056
30245.0	30245	Chao1	204.615384615385	8.64669870997067
30248.0	30248	Chao1	177.0625	13.8259222471888
30012.0	30012	Chao1	167.107142857143	10.72200977139
30105.0	30105	Chao1	160.625	11.7902064841161
30111.0	30111	Chao1	254	22.1061275334714
30172.0	30172	Chao1	194.576923076923	9.75846938748287
30193.0	30193	Chao1	181.235294117647	11.083871534104
30119.0	30119	Chao1	193.105263157895	8.86079276236295
30123.0	30123	Chao1	361.545454545455	26.0150033035384
30183.0	30183	Chao1	251.25	36.2699832634094
30089.0	30089	Chao1	137	12.4655242330153
30151.0	30151	Chao1	175.333333333333	67.7165314710125
30056.0	30056	Chao1	132.333333333333	19.8032070316496
30085.0	30085	Chao1	142.615384615385	19.0751689220973
30239.0	30239	Chao1	127	42.2709552934083
30139.0	30139	Chao1	125	9.63386388389068
30160.0	30160	Chao1	217	37.6316160342022
30173.0	30173	Chao1	263	10.5624563305457
30201.0	30201	Chao1	174.625	11.7903235331855
30095.0	30095	Chao1	125	30.8184943148872
30096.0	30096	Chao1	102.666666666667	16.9399170468271
30066.0	30066	Chao1	207.166666666667	17.5627437758
30122.0	30122	Chao1	225.041666666667	19.1760663283572
30157.0	30157	Chao1	301.285714285714	14.926913436701
30008.0	30008	Chao1	261	15.0095611345927
30222.0	30222	Chao1	132.25	9.29696023455392
30041.0	30041	Chao1	293.681818181818	21.0543421770504
30044.0	30044	Chao1	144	21.8488698530289
30180.0	30180	Chao1	241	15.7139562060955
30219.0	30219	Chao1	166.666666666667	25.9037242636464
30032.0	30032	Chao1	90	16.1512168444225
30010.0	30010	Chao1	116.5	19.3568922904772
30209.0	30209	Chao1	144	65.0642711094192
30158.0	30158	Chao1	237	15.8032219782712
30016.0	30016	Chao1	111.75	18.8024454249984
30014.0	30014	Chao1	83.5	22.9355411295698
30107.0	30107	Chao1	130.666666666667	16.9413015601716
30029.0	30029	Chao1	138.230769230769	15.4847610312592
30049.0	30049	Chao1	135	15.7129674846658
30080.0	30080	Chao1	283.24	16.6617053828896
30026.0	30026	Chao1	110.6	30.4074477171744
30187.0	30187	Chao1	237.2	25.1150392885131
30073.0	30073	Chao1	141	14.3140486484564
30005.0	30005	Chao1	113.769230769231	10.0160143272633
30186.0	30186	Chao1	89.5	22.9367323698545
30017.0	30017	Chao1	186.272727272727	20.6914895318532
30177.0	30177	Chao1	126.6	15.1186815794705
30207.0	30207	Chao1	122.25	17.8264594084997
30045.0	30045	Chao1	70.4285714285714	15.1616700605446
30109.0	30109	Chao1	149.666666666667	8.8056498934618
30161.0	30161	Chao1	142.857142857143	36.5042907795022
30040.0	30040	Chao1	100.428571428571	15.1649557466081
30064.0	30064	Chao1	75.6	20.0021970221845
30052.0	30052	Chao1	45.5	12.1349629586302
30145.0	30145	Chao1	76.5	10.1049189183848
30439.0	30439	Chao1	236.115384615385	17.6184478732631
30257.0	30257	Chao1	288	19.472150437997
30376.0	30376	Chao1	370.24	20.7442080758445
30406.0	30406	Chao1	385.75	24.1225666106274
30455.0	30455	Chao1	298.894736842105	22.3550625993546
30413.0	30413	Chao1	305.038461538462	11.5375327590367
30423.0	30423	Chao1	257.12	17.2204977624851
30444.0	30444	Chao1	269	20.8291067583783
30500.0	30500	Chao1	326.6875	30.978845249142
30467.0	30467	Chao1	292.28125	14.2222823993707
30262.0	30262	Chao1	243.666666666667	43.7343420591586
30286.0	30286	Chao1	202.75	13.2630997597025
30289.0	30289	Chao1	223.125	34.6935443240401
30330.0	30330	Chao1	173	46.1522622437075
30378.0	30378	Chao1	232	13.8172090531026
30416.0	30416	Chao1	137.571428571429	5.74860493183348
30426.0	30426	Chao1	224.157894736842	17.9518470875059
30434.0	30434	Chao1	150.75	26.458677972302
30438.0	30438	Chao1	228.625	18.3203958433685
30468.0	30468	Chao1	234.866666666667	20.5171809184946
30483.0	30483	Chao1	206.75	26.4609366256066
30538.0	30538	Chao1	313.052631578947	15.2590243605741
30372.0	30372	Chao1	359.344827586207	22.6037753012699
30512.0	30512	Chao1	288.176470588235	27.070837758729
30391.0	30391	Chao1	272.588235294118	12.335082469223
30424.0	30424	Chao1	165.058823529412	16.4321333016577
30478.0	30478	Chao1	254.272727272727	20.6924464800612
30311.0	30311	Chao1	326.882352941176	24.4037229184242
30323.0	30323	Chao1	252.4375	23.3745453403807
30336.0	30336	Chao1	315.619047619048	10.9957954143562
30340.0	30340	Chao1	274.652173913043	21.36692367656
30458.0	30458	Chao1	284.47619047619	20.0511224790514
30480.0	30480	Chao1	254.689655172414	13.831756934428
30504.0	30504	Chao1	259.777777777778	15.8922682742348
30507.0	30507	Chao1	211.5	17.2200353030777
30517.0	30517	Chao1	355.214285714286	31.4802976373438
30544.0	30544	Chao1	268.451612903226	10.874971647973
30549.0	30549	Chao1	340.769230769231	47.6368479702335
30366.0	30366	Chao1	272.142857142857	18.707220743296
30464.0	30464	Chao1	295.142857142857	30.6222655870406
30465.0	30465	Chao1	358.047619047619	31.45529349272
30535.0	30535	Chao1	243.913043478261	14.1314489794259
30298.0	30298	Chao1	206	38.6700186995665
30254.0	30254	Chao1	214.071428571429	12.7853741157879
30255.0	30255	Chao1	145.2	25.1134616122019
30297.0	30297	Chao1	175.25	17.8277249713458
30326.0	30326	Chao1	249.5	30.7193339513346
30508.0	30508	Chao1	174	42.6455178047372
30276.0	30276	Chao1	115.882352941176	11.701359690226
30339.0	30339	Chao1	351.25	43.2605975719365
30360.0	30360	Chao1	319.04	19.5372553558631
30382.0	30382	Chao1	189.545454545455	5.6327994297217
30390.0	30390	Chao1	194.066666666667	26.0849359955544
30408.0	30408	Chao1	374.774193548387	15.6010128134069
30418.0	30418	Chao1	224	26.1675788122636
30422.0	30422	Chao1	134.066666666667	15.5608775040484
30523.0	30523	Chao1	87	12.7606927988552
30270.0	30270	Chao1	263.260869565217	15.8164612192469
30294.0	30294	Chao1	162	13.0140084787482
30333.0	30333	Chao1	207.714285714286	24.0805898719729
30334.0	30334	Chao1	237.25	21.6277986453513
30456.0	30456	Chao1	259.5	27.1396143774028
30494.0	30494	Chao1	246	12.9262750782418
30277.0	30277	Chao1	354.785714285714	13.3896681728718
30403.0	30403	Chao1	327.714285714286	22.8640643661694
30446.0	30446	Chao1	242.153846153846	34.2809935018939
30470.0	30470	Chao1	378.222222222222	17.4684572670926
30509.0	30509	Chao1	127.071428571429	18.4693927204958
30482.0	30482	Chao1	291.8	10.5922586518409
30283.0	30283	Chao1	257.230769230769	17.0694244336964
30291.0	30291	Chao1	161.25	8.42887621306164
30320.0	30320	Chao1	228.333333333333	29.8630645827394
30414.0	30414	Chao1	296.12	23.2544688538419
30280.0	30280	Chao1	374.37037037037	21.9894478819179
30543.0	30543	Chao1	223.090909090909	25.2980645729359
30354.0	30354	Chao1	157.666666666667	19.5418906265366
30473.0	30473	Chao1	64.5	19.2809828185602
30313.0	30313	Chao1	301.607142857143	14.8171151556877
30533.0	30533	Chao1	233.142857142857	32.669458667948
30305.0	30305	Chao1	223.25	17.828352572054
30351.0	30351	Chao1	394.230769230769	17.0697090743025
30399.0	30399	Chao1	185.5	21.787450794652
30441.0	30441	Chao1	265.588235294118	33.787484781586
30524.0	30524	Chao1	254.142857142857	23.5929262486152
30525.0	30525	Chao1	230.272727272727	20.6921732739839
30460.0	30460	Chao1	166.142857142857	11.5250961242643
30461.0	30461	Chao1	251.909090909091	18.5493686723917
30542.0	30542	Chao1	344.75	12.472670090947
30335.0	30335	Chao1	256.909090909091	47.9634062048544
30383.0	30383	Chao1	231.1	38.4205356589443
30469.0	30469	Chao1	106.25	17.8258292061619
30292.0	30292	Chao1	218.083333333333	41.8138667632628
30531.0	30531	Chao1	157.2	45.5634721615885
30395.0	30395	Chao1	171.545454545455	33.0023587454631
30534.0	30534	Chao1	119.111111111111	31.801950893369
30279.0	30279	Chao1	209	34.9698831632897
30373.0	30373	Chao1	301.387096774194	13.7986307723392
30454.0	30454	Chao1	238	37.2145878706918
30477.0	30477	Chao1	154.909090909091	7.24527460292475
30266.0	30266	Chao1	267.6	30.9590418427899
30431.0	30431	Chao1	272.375	12.4536283269485
30392.0	30392	Chao1	306.12	23.2545031912476
30371.0	30371	Chao1	179.166666666667	51.1867278524426
30398.0	30398	Chao1	225	15.9137706027955
30448.0	30448	Chao1	170.25	10.8692713786369
30526.0	30526	Chao1	282.555555555556	21.3164572130166
30282.0	30282	Chao1	227.1	18.3162330929693
30369.0	30369	Chao1	114.333333333333	13.6358250239533
30522.0	30522	Chao1	204.6	41.6167022405229
30267.0	30267	Chao1	63.2727272727273	5.91481795540342
30355.0	30355	Chao1	119	14.794680700536
30537.0	30537	Chao1	251	19.4720349510202
30358.0	30358	Chao1	107.625	22.02006020738
30479.0	30479	Chao1	305.25	47.7325896751006
30466.0	30466	Chao1	197.7	10.4200916054209
30344.0	30344	Chao1	228.666666666667	76.935709492158
30316.0	30316	Chao1	117.666666666667	28.7806637310932
30435.0	30435	Chao1	70	30.1957896781276
30256.0	30256	Chao1	138.04347826087	5.78415542161091
30394.0	30394	Chao1	91.0714285714286	15.1058900244467
30777.0	30777	Chao1	182.545454545455	10.4969602894292
30783.0	30783	Chao1	202.714285714286	29.2713396644455
30569.0	30569	Chao1	435.5625	32.8784855901893
30577.0	30577	Chao1	295.05	21.1383546252773
30628.0	30628	Chao1	396.444444444444	11.5584236076466
30641.0	30641	Chao1	271.875	22.3230008991984
30737.0	30737	Chao1	326	17.4053311415566
30744.0	30744	Chao1	328.789473684211	26.3554103933616
30752.0	30752	Chao1	229.285714285714	14.926675820267
30802.0	30802	Chao1	269.64	12.4841342498029
30562.0	30562	Chao1	185	15.2615229782242
30584.0	30584	Chao1	376.44	23.9024375303463
30593.0	30593	Chao1	280	22.1062808171175
30620.0	30620	Chao1	166.0625	13.8258172999073
30688.0	30688	Chao1	119.875	23.457540881042
30705.0	30705	Chao1	177.666666666667	43.7296284769913
30722.0	30722	Chao1	277.166666666667	17.5631380198828
30779.0	30779	Chao1	161.75	9.89666334619747
30794.0	30794	Chao1	149.272727272727	10.2342353017028
30729.0	30729	Chao1	279.894736842105	22.3549716533483
30795.0	30795	Chao1	254.555555555556	16.4103041597473
30733.0	30733	Chao1	325.875	31.9985723059937
30567.0	30567	Chao1	306.428571428571	16.7522091729978
30754.0	30754	Chao1	222.15	15.0797238211597
30592.0	30592	Chao1	238	28.5237898686118
30773.0	30773	Chao1	349.05	15.7082729610989
30629.0	30629	Chao1	306.607142857143	14.8171241324427
30695.0	30695	Chao1	360.885714285714	16.7340388384935
30799.0	30799	Chao1	334	20.2663535334603
30768.0	30768	Chao1	385.454545454545	20.3848125209745
30816.0	30816	Chao1	234.75	20.7776832510997
30828.0	30828	Chao1	355.03125	21.8985845770116
30566.0	30566	Chao1	327.037037037037	20.2398411201707
30782.0	30782	Chao1	399.260869565217	31.4669252688121
30830.0	30830	Chao1	352.620689655172	12.9243478028682
30821.0	30821	Chao1	296.166666666667	14.1377488481634
30554.0	30554	Chao1	170.6	20.599197539544
30568.0	30568	Chao1	191.724137931034	16.7119997919363
30595.0	30595	Chao1	279.964285714286	14.3343072578263
30614.0	30614	Chao1	295.636363636364	23.1220249292279
30616.0	30616	Chao1	181.25	40.1322164762871
30618.0	30618	Chao1	244.666666666667	27.999097335155
30642.0	30642	Chao1	251.730769230769	24.8029773532221
30661.0	30661	Chao1	244.714285714286	22.8636828934647
30662.0	30662	Chao1	298.045454545455	16.5707187746428
30685.0	30685	Chao1	297	56.4324337971744
30706.0	30706	Chao1	304.789473684211	36.2097516977063
30707.0	30707	Chao1	227.6875	26.1101048630064
30715.0	30715	Chao1	332.272727272727	60.0046624724101
30756.0	30756	Chao1	424.772727272727	27.5196473182609
30774.0	30774	Chao1	225.5625	27.0528532159851
30776.0	30776	Chao1	276	17.5842420851858
30784.0	30784	Chao1	290.176470588235	27.0708511721848
30787.0	30787	Chao1	218.454545454545	14.7956775266372
30789.0	30789	Chao1	270.8125	35.1493855363778
30819.0	30819	Chao1	264.647058823529	22.6958024683497
30827.0	30827	Chao1	351.677419354839	24.3172939920064
30834.0	30834	Chao1	219.461538461538	29.5197168621068
30837.0	30837	Chao1	231.965517241379	16.2156988310876
30847.0	30847	Chao1	228.285714285714	14.9266714646739
30848.0	30848	Chao1	202	22.1057025831522
30855.0	30855	Chao1	255.555555555556	21.3163067443375
30555.0	30555	Chao1	179.5	23.0057786128219
30652.0	30652	Chao1	215	46.1559729310227
30740.0	30740	Chao1	131.588235294118	12.3341741439977
30560.0	30560	Chao1	290.05	17.6602026972417
30580.0	30580	Chao1	190.909090909091	18.5486218738237
30606.0	30606	Chao1	199.142857142857	11.5252662743697
30626.0	30626	Chao1	220.461538461538	29.5197340014954
30645.0	30645	Chao1	298.541666666667	36.2242487182192
30762.0	30762	Chao1	195	16.5808019012878
30781.0	30781	Chao1	199.882352941176	19.4501696550103
30811.0	30811	Chao1	370.333333333333	26.6139712334255
30839.0	30839	Chao1	186.9375	19.1235568291428
30665.0	30665	Chao1	147.555555555556	19.0241015191168
30717.0	30717	Chao1	180.833333333333	19.7751848446164
30723.0	30723	Chao1	313.5	34.9309361737195
30853.0	30853	Chao1	73.1428571428571	16.4977095232248
30635.0	30635	Chao1	278.714285714286	20.738673143513
30846.0	30846	Chao1	300.75	12.4726119798609
30583.0	30583	Chao1	200	77.4331252687691
30596.0	30596	Chao1	264.333333333333	14.8780052521348
30604.0	30604	Chao1	144.8	25.5330459664719
30611.0	30611	Chao1	101.4	11.9029710377967
30622.0	30622	Chao1	302.454545454545	28.2859613227024
30623.0	30623	Chao1	233.066666666667	15.5619667990993
30627.0	30627	Chao1	228.4	21.4027002831964
30689.0	30689	Chao1	363	42.0466693145055
30673.0	30673	Chao1	263.055555555556	26.250577808669
30676.0	30676	Chao1	100.352941176471	12.9806063879732
30698.0	30698	Chao1	309.75	37.3273152334945
30712.0	30712	Chao1	64.6	8.74375747243953
30749.0	30749	Chao1	295.833333333333	27.1186532939795
30780.0	30780	Chao1	322	25.0927952731196
30810.0	30810	Chao1	246.052631578947	15.2587979324743
30639.0	30639	Chao1	356.103448275862	21.4741475811831
30582.0	30582	Chao1	145.4	17.1443267931131
30817.0	30817	Chao1	279.866666666667	20.5175026086119
30588.0	30588	Chao1	245.588235294118	25.2781951428971
30840.0	30840	Chao1	276.588235294118	33.7875926139104
30644.0	30644	Chao1	310.037037037037	11.113460708722
30857.0	30857	Chao1	220.5	73.8248362679349
30660.0	30660	Chao1	285.6	30.9593173087083
30714.0	30714	Chao1	308.75	21.8766308192946
30745.0	30745	Chao1	272.538461538462	12.9534429002445
30803.0	30803	Chao1	219.111111111111	20.8154220538932
30557.0	30557	Chao1	247.588235294118	12.3349968768936
30757.0	30757	Chao1	230.05	12.6803909141156
30587.0	30587	Chao1	281.545454545455	33.0049347721495
30681.0	30681	Chao1	234.714285714286	17.6019628861225
30832.0	30832	Chao1	302	24.1075737802034
30815.0	30815	Chao1	247.375	41.8654379675078
30708.0	30708	Chao1	264	105.897918211074
30741.0	30741	Chao1	140.5	26.0992324286521
30709.0	30709	Chao1	130	16.153128418121
30561.0	30561	Chao1	226.615384615385	19.0764839339501
30678.0	30678	Chao1	98.8	25.5300218961166
30684.0	30684	Chao1	77	13.4926092750996
30610.0	30610	Chao1	175.714285714286	17.6013534990358
30594.0	30594	Chao1	214.8	25.5351624312645
30640.0	30640	Chao1	114	40.0939685712137
30801.0	30801	Chao1	92.6666666666667	19.5364004111545
30858.0	30858	Chao1	233	15.0094284539096
31273.0	31273	Chao1	368.136363636364	26.7624219414759
30932.0	30932	Chao1	317.714285714286	25.8430898111612
30935.0	30935	Chao1	354.8125	9.05866616638144
30939.0	30939	Chao1	208.666666666667	17.9624683712393
30944.0	30944	Chao1	289.4	21.8675503646282
30994.0	30994	Chao1	302.045454545455	12.0349670734506
31078.0	31078	Chao1	294.9375	11.1438219793813
31112.0	31112	Chao1	353.555555555556	16.4105170938118
31115.0	31115	Chao1	272.333333333333	11.8913217741832
31143.0	31143	Chao1	425.777777777778	11.1869024287693
31435.0	31435	Chao1	354.565217391304	23.3816662373794
30972.0	30972	Chao1	339.260869565217	15.8166489536669
30863.0	30863	Chao1	307.75	24.1222954066865
30887.0	30887	Chao1	148	43.7400181663107
30966.0	30966	Chao1	319.954545454545	37.3563968111119
30997.0	30997	Chao1	217.090909090909	21.8035385358581
31005.0	31005	Chao1	132.666666666667	14.7022246653196
31156.0	31156	Chao1	442.976744186047	14.6534859530728
31170.0	31170	Chao1	337.428571428571	24.88122882482
30962.0	30962	Chao1	287	18.572700004778
31136.0	31136	Chao1	326.857142857143	11.5835223378396
30888.0	30888	Chao1	259.869565217391	11.5081682969282
31003.0	31003	Chao1	268.176470588235	17.1659495515395
31089.0	31089	Chao1	307	18.7975499131178
31103.0	31103	Chao1	277.416666666667	21.0386284453024
31177.0	31177	Chao1	360.2	12.9778446448034
31233.0	31233	Chao1	300.136363636364	15.9693149069863
30895.0	30895	Chao1	280.285714285714	29.7997866712842
30908.0	30908	Chao1	308	19.4722013104214
30960.0	30960	Chao1	336.363636363636	15.5091945052506
30961.0	30961	Chao1	281	19.1094502651596
30988.0	30988	Chao1	382.791666666667	27.0877856810823
31015.0	31015	Chao1	314.136363636364	15.9693496448749
31017.0	31017	Chao1	332.038461538462	18.1754794831744
31044.0	31044	Chao1	284.461538461538	21.9905467129075
31087.0	31087	Chao1	352.117647058824	21.8636612575036
31155.0	31155	Chao1	389.2	10.7362516407461
31178.0	31178	Chao1	450.384615384615	15.3782762189377
31229.0	31229	Chao1	361.035714285714	20.5822718612804
31342.0	31342	Chao1	304.5	22.9092727729181
30897.0	30897	Chao1	330.2	14.7230175582062
31269.0	31269	Chao1	352.12	17.2207306498148
31443.0	31443	Chao1	319.738095238095	13.9199731107496
30998.0	30998	Chao1	341	14.6013431080407
31263.0	31263	Chao1	518.085714285714	20.8701555580791
30927.0	30927	Chao1	173.916666666667	8.32036155855206
31378.0	31378	Chao1	343	30.6555048226805
30875.0	30875	Chao1	211.157894736842	17.9517612175511
30891.0	30891	Chao1	203.166666666667	14.1373574324608
30893.0	30893	Chao1	316.416666666667	15.6838099933849
30900.0	30900	Chao1	335.5	32.3613827100928
30926.0	30926	Chao1	74.125	12.0456086400763
30940.0	30940	Chao1	273.142857142857	30.6221257485362
30941.0	30941	Chao1	371	12.9264563950301
30954.0	30954	Chao1	282.823529411765	18.1561421526874
30955.0	30955	Chao1	359.588235294118	33.7881935567678
30971.0	30971	Chao1	287.607142857143	14.8170883602704
30974.0	30974	Chao1	289.055555555556	37.5194124986437
31056.0	31056	Chao1	371.4375	15.1027022742083
31075.0	31075	Chao1	293.2	25.2217789387451
31094.0	31094	Chao1	243	17.4050472017285
31117.0	31117	Chao1	241.166666666667	14.1375538411895
31122.0	31122	Chao1	274	18.9458340084931
31138.0	31138	Chao1	388.3125	18.8507685191777
31152.0	31152	Chao1	459.965517241379	24.3469219033281
31185.0	31185	Chao1	344.657894736842	9.26831633503395
31254.0	31254	Chao1	218	22.1058549304304
31391.0	31391	Chao1	271.75	20.7779409438496
31400.0	31400	Chao1	271	44.7979498915019
30948.0	30948	Chao1	272.230769230769	21.0737346437279
31014.0	31014	Chao1	300.136363636364	26.7621643166482
30889.0	30889	Chao1	291.142857142857	30.6222417338231
31281.0	31281	Chao1	276.090909090909	35.7854090544254
30874.0	30874	Chao1	268.454545454545	14.7958605892073
30917.0	30917	Chao1	326.870967741935	13.3630120752062
30964.0	30964	Chao1	290.434782608696	30.6862318429722
31013.0	31013	Chao1	283	17.405204832483
31206.0	31206	Chao1	375.5	17.6054035387545
31382.0	31382	Chao1	210.454545454545	14.7956401641977
31072.0	31072	Chao1	265.666666666667	32.5976594602594
31058.0	31058	Chao1	277.384615384615	21.676306791071
31208.0	31208	Chao1	283.84	15.0338901819455
30883.0	30883	Chao1	148.833333333333	7.26981944422626
30918.0	30918	Chao1	275	25.0924290299039
30931.0	30931	Chao1	211.5	44.9350741897127
30992.0	30992	Chao1	330.677419354839	17.498361245793
30963.0	30963	Chao1	249.153846153846	18.1474599786732
31002.0	31002	Chao1	196.1875	16.7596938061455
31026.0	31026	Chao1	393	21.0466017464935
31040.0	31040	Chao1	275.052631578947	15.2589094791691
31060.0	31060	Chao1	193.857142857143	11.5832576563012
31080.0	31080	Chao1	138.333333333333	19.80339593491
31283.0	31283	Chao1	323.636363636364	13.3710035697834
31172.0	31172	Chao1	234	8.98330827197594
30877.0	30877	Chao1	298.285714285714	14.9269058263194
31022.0	31022	Chao1	166.352941176471	26.1662458910723
31050.0	31050	Chao1	298.157894736842	33.3787634812166
30864.0	30864	Chao1	363.454545454545	14.7960696431596
31038.0	31038	Chao1	380.913043478261	22.0296349496983
30924.0	30924	Chao1	252.375	9.18812971156922
31034.0	31034	Chao1	268.625	21.6765121832792
30876.0	30876	Chao1	218.130434782609	19.434203729931
30899.0	30899	Chao1	170.666666666667	11.2243149863847
31077.0	31077	Chao1	106.583333333333	3.82142393974302
30881.0	30881	Chao1	156.1875	16.7592388302594
30902.0	30902	Chao1	127.875	23.4581130487838
31124.0	31124	Chao1	130.111111111111	15.8037998676654
30990.0	30990	Chao1	261.666666666667	17.9628608144806
31031.0	31031	Chao1	149.545454545455	9.44587322003092
30985.0	30985	Chao1	223.111111111111	31.8072607503301
31174.0	31174	Chao1	265.428571428571	38.5489906926798
31130.16S	31130	Chao1	270.033333333333	13.8120823560829
31297.16S	31297	Chao1	146	8.08706476036616
30059.16S	30059	Chao1	345.05	15.7082645095322
30071.16S	30071	Chao1	313.038461538462	11.5375441428938
31035.16S	31035	Chao1	272.75	20.4202229100224
31141.16S	31141	Chao1	160.230769230769	11.4726468911803
31272.16S	31272	Chao1	143.230769230769	23.0014667293096
31329.16S	31329	Chao1	175.272727272727	14.5838247706772
31375.16S	31375	Chao1	177.352941176471	12.9816652587476
31397.16S	31397	Chao1	117	20.9339110650311
31445.16S	31445	Chao1	141.666666666667	28.7824083947557
31154.16S	31154	Chao1	279.344827586207	17.7248480756725
31457.16S	31457	Chao1	274.90625	10.9294830720879
31110.16S	31110	Chao1	205	14.0470726246607
31234.16S	31234	Chao1	254.272727272727	41.6631237516361
31256.16S	31256	Chao1	261.047619047619	18.050919354515
31369.16S	31369	Chao1	268.888888888889	12.9370391131621
31209.16S	31209	Chao1	289	18.9458808187954
31287.16S	31287	Chao1	234.545454545455	10.4971378755649
31215.16S	31215	Chao1	171.882352941176	11.7019720788144
31463.16S	31463	Chao1	319.04	17.7876580409402
31466.16S	31466	Chao1	273.041666666667	19.1762708024603
31393.16S	31393	Chao1	278.04347826087	18.808586695596
30401.16S	30401	Chao1	233.1875	16.7599756843992
31145.16S	31145	Chao1	291.0625	16.0034018780276
31328.16S	31328	Chao1	273.9	9.42311495157804
31313.16S	31313	Chao1	272.666666666667	10.6759200933362
31468.16S	31468	Chao1	191.75	10.4628681714531
31082.16S	31082	Chao1	162.083333333333	14.1581257954288
31109.16S	31109	Chao1	165.5	7.20697044261492
31181.16S	31181	Chao1	168.652173913043	8.66759645919578
31467.16S	31467	Chao1	214.125	24.2706700526811
31362.16S	31362	Chao1	328.222222222222	21.398975412899
31120.16S	31120	Chao1	254.433333333333	10.0246881562658
31194.16S	31194	Chao1	165.545454545455	19.6062390156276
31202.16S	31202	Chao1	243.565217391304	10.0457832399019
31334.16S	31334	Chao1	211.214285714286	22.135481151015
31350.16S	31350	Chao1	264.3	14.4630570548527
31417.16S	31417	Chao1	156.2	12.6008328394866
31460.16S	31460	Chao1	371.64	11.5218274676923
31453.16S	31453	Chao1	247.352941176471	17.9131725586504
31358.16S	31358	Chao1	284.235294117647	20.2407589784281
31459.16S	31459	Chao1	205.5	11.5122070015288
31419.16S	31419	Chao1	137.428571428571	22.3581368332865
31422.16S	31422	Chao1	175.230769230769	15.4853713741332
31452.16S	31452	Chao1	193.47619047619	14.3332046787106
31081.16S	31081	Chao1	205	15.7137350800584
31237.16S	31237	Chao1	157.083333333333	14.1580484148224
31245.16S	31245	Chao1	227	25.091898450065
31321.16S	31321	Chao1	202	33.3704725261936
31404.16S	31404	Chao1	296.40625	16.4656680983691
31433.16S	31433	Chao1	231.4	19.6486010008523
31438.16S	31438	Chao1	174.166666666667	14.1371498772548
31310.16S	31310	Chao1	211.714285714286	8.50700458099295
31004.16S	31004	Chao1	251.588235294118	33.7873339023923
31123.16S	31123	Chao1	315.882352941176	34.8037093081819
31128.16S	31128	Chao1	232.833333333333	12.2405861107752
31344.16S	31344	Chao1	215	13.1783753778105
31348.16S	31348	Chao1	211.461538461538	16.351806902682
31360.16S	31360	Chao1	207	14.3148112064315
31366.16S	31366	Chao1	258.1	33.8527836296083
31414.16S	31414	Chao1	144.235294117647	11.0835814410396
31446.16S	31446	Chao1	186.166666666667	14.1372436052138
31464.16S	31464	Chao1	316.214285714286	17.8586556781469
31372.16S	31372	Chao1	300.526315789474	19.3715249352436
31407.16S	31407	Chao1	228.875	31.9976313171122
31461.16S	31461	Chao1	324.344827586207	17.7249451746011
30687.16S	30687	Chao1	334.047619047619	18.0511557236188
30978.16S	30978	Chao1	217.272727272727	22.4226668401901
31402.16S	31402	Chao1	275.909090909091	47.9638679850513
31406.16S	31406	Chao1	150.6875	6.53995691713341
31338.16S	31338	Chao1	244.5625	29.9737886129157
31454.16S	31454	Chao1	124.588235294118	12.3340754778654
31270.16S	31270	Chao1	207.772727272727	9.52181662771796
31173.16S	31173	Chao1	204.75	18.804654338232
31448.16S	31448	Chao1	242.454545454545	14.7957748198361
31412.16S	31412	Chao1	207.47619047619	20.0507077919826
31427.16S	31427	Chao1	151.214285714286	12.0487036397853
31428.16S	31428	Chao1	139	18.7958743368413
31440.16S	31440	Chao1	162.230769230769	15.4851886562701
31451.16S	31451	Chao1	275.206896551724	18.2409013562088
31455.16S	31455	Chao1	131.3	14.1153270986292
31343.16S	31343	Chao1	269.4	12.1090522425914
31253.16S	31253	Chao1	197	20.2653132817517
31052.16S	31052	Chao1	129.5	33.4508514011147
31129.16S	31129	Chao1	251.291666666667	12.5023789082823
31195.16S	31195	Chao1	227.315789473684	13.9851011873956
31299.16S	31299	Chao1	242.230769230769	28.381828554612
31217.16S	31217	Chao1	206.473684210526	9.38079975113008
31048.16S	31048	Chao1	249.538461538462	12.9533906064194
31166.16S	31166	Chao1	209	35.3440303087933
31121.16S	31121	Chao1	187.909090909091	16.5126241493509
31148.16S	31148	Chao1	215.555555555556	9.00001010806424
31171.16S	31171	Chao1	168.882352941176	11.7019495684563
31226.16S	31226	Chao1	185	13.3003886348421
31291.16S	31291	Chao1	284.785714285714	10.3022248946045
31302.16S	31302	Chao1	298.052631578947	17.2606888596302
31033.16S	31033	Chao1	146	26.5972841680153
31437.16S	31437	Chao1	252.652173913043	14.6839080441524
31042.16S	31042	Chao1	219	27.072699352453
31290.16S	31290	Chao1	117	8.65574373055501
31157.16S	31157	Chao1	293.333333333333	12.616993911699
30505.16S	30505	Chao1	225	20.8286631802558
31423.16S	31423	Chao1	259.217391304348	9.57708478933571
31267.16S	31267	Chao1	325.125	19.7886333415044
31307.16S	31307	Chao1	149.6	42.8358615316078
31320.16S	31320	Chao1	262.84	9.26016219082098
31363.16S	31363	Chao1	182.157894736842	17.9515254924609
31387.16S	31387	Chao1	234.2	16.3450838205576
31416.16S	31416	Chao1	207.428571428571	16.7515818427029
31280.16S	31280	Chao1	59.25	9.54506007362299
31275.16S	31275	Chao1	232.714285714286	8.50705643999733
31203.16S	31203	Chao1	214.555555555556	11.0422383027288
31431.16S	31431	Chao1	211.153846153846	20.0265233196905
31246.16S	31246	Chao1	205.833333333333	16.8752652985779
31352.16S	31352	Chao1	215	34.9700848324647
31424.16S	31424	Chao1	104.142857142857	11.4652938153222
31116.16S	31116	Chao1	148.25	8.6540905123953
31345.16S	31345	Chao1	256	28.1025769989938
31409.16S	31409	Chao1	162.5	15.94543865464
31557.16S	31557	Chao1	233	16.3473285344913
31268.16S	31268	Chao1	85.2	13.1514356309465
31023.16S	31023	Chao1	141.166666666667	24.7383455641418
31258.16S	31258	Chao1	138.5	5.22619747593478
31063.16S	31063	Chao1	192.272727272727	20.691601198053
31189.16S	31189	Chao1	266.166666666667	17.5630898004871
31399.16S	31399	Chao1	197.214285714286	39.7910179710644
31260.16S	31260	Chao1	164.571428571429	28.1949230443373
31418.16S	31418	Chao1	231	40.6989287614045
31187.16S	31187	Chao1	256.37037037037	12.4700739351532
31227.16S	31227	Chao1	92.0909090909091	3.59517347195673
31232.16S	31232	Chao1	140.333333333333	30.2753223841889
31235.16S	31235	Chao1	111.166666666667	10.8566657057989
31279.16S	31279	Chao1	118.75	6.04020891366849
31367.16S	31367	Chao1	111.75	26.4557674792731
31105.16S	31105	Chao1	55.6666666666667	7.99771540487833
31224.16S	31224	Chao1	36.3333333333333	8.84011850009418
31425.16S	31425	Chao1	67.6666666666667	14.9059866781558
31316.16S	31316	Chao1	175.333333333333	45.3035460783485
31442.16S	31442	Chao1	285.5	13.5281404166523
31627.16S	31627	Chao1	282.615384615385	7.71190262266757
31231.16S	31231	Chao1	313	17.405296615228
31051.16S	31051	Chao1	260.75	20.4201651982102
31518.16S	31518	Chao1	306.25	11.5116972384592
31500.16S	31500	Chao1	357.117647058824	37.9355847310619
31396.16S	31396	Chao1	314.777777777778	15.8923938685244
30541.16S	30541	Chao1	314.636363636364	12.5674177956344
30295.16S	30295	Chao1	244	28.0773385471399
31250.16S	31250	Chao1	287.041666666667	19.1763175587734
31218.16S	31218	Chao1	248.875	14.5885027637538
31096.16S	31096	Chao1	289.5	22.9091984946875
30770.16S	30770	Chao1	223.333333333333	25.3953718384112
31062.16S	31062	Chao1	248.076923076923	14.6410967035958
30945.16S	30945	Chao1	278.454545454545	14.7958893124334
30108.16S	30108	Chao1	219.689655172414	12.042982953142
30309.16S	30309	Chao1	263.454545454545	14.7958454098816
31065.16S	31065	Chao1	286.75	20.4202841353514
30727.16S	30727	Chao1	317.555555555556	28.8934081984668
30716.16S	30716	Chao1	309.285714285714	14.9269330092486
30556.16S	30556	Chao1	321.6	8.14286833829072
30636.16S	30636	Chao1	129.235294117647	20.2390548755906
30950.16S	30950	Chao1	154.111111111111	27.3254423835604
30208.16S	30208	Chao1	166	14.535744301103
31508.16S	31508	Chao1	327.052631578947	17.2607778411307
30683.16S	30683	Chao1	263.681818181818	14.2239166960753
31624.16S	31624	Chao1	217.3125	10.5123361811696
30861.16S	30861	Chao1	190	15.0091485486892
31583.16S	31583	Chao1	264.90625	10.9294689928794
31210.16S	31210	Chao1	302	17.4052650788935
31265.16S	31265	Chao1	268.285714285714	14.9268203612255
30975.16S	30975	Chao1	281.2	11.0528420453849
30812.16S	30812	Chao1	210.352941176471	17.9129223884249
31485.16S	31485	Chao1	222.235294117647	23.5421665118035
30646.16S	30646	Chao1	241.647058823529	21.0447085550567
31197.16S	31197	Chao1	298.142857142857	15.5307379062822
31092.16S	31092	Chao1	294.625	10.5437559405671
31306.16S	31306	Chao1	335.6	65.3500009242431
31219.16S	31219	Chao1	261.619047619048	24.3325413179428
30581.16S	30581	Chao1	190	15.7136182117512
31483.16S	31483	Chao1	183.055555555556	14.795955149861
31289.16S	31289	Chao1	153.214285714286	22.1344916150111
31144.16S	31144	Chao1	309.137931034483	12.4804135795749
31068.16S	31068	Chao1	376.483870967742	17.9875933236749
31247.16S	31247	Chao1	254	15.4683010136742
30087.16S	30087	Chao1	243.052631578947	17.2604617760604
31093.16S	31093	Chao1	264.565217391304	23.381337501787
31575.16S	31575	Chao1	291.214285714286	15.9208910315285
31142.16S	31142	Chao1	384.75	40.7242292316446
31108.16S	31108	Chao1	256.25	36.270071999967
31016.16S	31016	Chao1	243.15	15.079818316608
30033.16S	30033	Chao1	381.170731707317	14.6243755382003
31606.16S	31606	Chao1	162.5	13.8570082935009
31324.16S	31324	Chao1	342.681818181818	21.0544976878923
31529.16S	31529	Chao1	252.037037037037	13.892865374078
31331.16S	31331	Chao1	264	16.5811850563243
30519.16S	30519	Chao1	315.785714285714	13.3896165743851
31496.16S	31496	Chao1	292.25	21.6281674189133
31039.16S	31039	Chao1	137.75	21.8740371730894
31477.16S	31477	Chao1	306	21.4367747637805
31478.16S	31478	Chao1	245.916666666667	8.32053490874774
31132.16S	31132	Chao1	228.714285714286	13.7506251193134
31271.16S	31271	Chao1	229.047619047619	18.0507682403808
30128.16S	30128	Chao1	235.5	19.3589500178826
31167.16S	31167	Chao1	213.681818181818	14.2237344085972
31413.16S	31413	Chao1	299.5	19.7134910119897
31346.16S	31346	Chao1	235.3	40.00405473924
31153.16S	31153	Chao1	275.241379310345	10.360433734821
30437.16S	30437	Chao1	194.04347826087	16.9854498702907
30993.16S	30993	Chao1	298.894736842105	23.9191001407041
30913.16S	30913	Chao1	182.352941176471	17.9126655840729
30809.16S	30809	Chao1	214	17.4048960700607
30934.16S	30934	Chao1	286.545454545455	33.005004868589
31028.16S	31028	Chao1	294.647058823529	21.0450226890854
31682.16S	31682	Chao1	275.333333333333	18.2876243337343
31377.16S	31377	Chao1	132	16.1531935814187
30488.16S	30488	Chao1	308.125	16.8135154926132
30559.16S	30559	Chao1	258.6	15.5682845480156
30920.16S	30920	Chao1	254	42.0452088965779
31183.16S	31183	Chao1	332.833333333333	33.6384051122805
30701.16S	30701	Chao1	231.714285714286	13.7506368882851
30680.16S	30680	Chao1	213	16.1531815400377
30057.16S	30057	Chao1	287.7	10.4202564190188
30658.16S	30658	Chao1	265.51724137931	9.16846609688417
31403.16S	31403	Chao1	246.8	28.9319670146415
31099.16S	31099	Chao1	174	29.5554213476053
31101.16S	31101	Chao1	243.157894736842	14.6158818308483
30250.16S	30250	Chao1	193	43.2601157716933
30129.0	30129	Shannon	2.69024706276644	NA
30137.0	30137	Shannon	3.79701348356065	NA
30182.0	30182	Shannon	4.09470141968311	NA
30169.0	30169	Shannon	4.1034184011882	NA
30141.0	30141	Shannon	2.97739390336137	NA
30022.0	30022	Shannon	2.45630550384005	NA
30098.0	30098	Shannon	2.42756833131692	NA
30113.0	30113	Shannon	2.60588490278048	NA
30117.0	30117	Shannon	3.57916005326896	NA
30094.0	30094	Shannon	2.68723624570528	NA
30147.0	30147	Shannon	2.79514774202061	NA
30175.0	30175	Shannon	3.25591003440248	NA
30194.0	30194	Shannon	3.73211412571408	NA
30204.0	30204	Shannon	3.45497836665195	NA
30163.0	30163	Shannon	3.78924478868207	NA
30191.0	30191	Shannon	3.13194016712346	NA
30203.0	30203	Shannon	3.27076639215743	NA
30065.0	30065	Shannon	3.27953137640799	NA
30249.0	30249	Shannon	3.0384105729898	NA
30035.0	30035	Shannon	3.55549215643122	NA
30074.0	30074	Shannon	2.29601591782246	NA
30034.0	30034	Shannon	3.01800298492775	NA
30200.0	30200	Shannon	3.67830925131711	NA
30152.0	30152	Shannon	3.94421236494123	NA
30202.0	30202	Shannon	3.1333284654253	NA
30118.0	30118	Shannon	1.85069818081619	NA
30088.0	30088	Shannon	3.23021823672034	NA
30196.0	30196	Shannon	2.14015199667336	NA
30212.0	30212	Shannon	3.539085265881	NA
30192.0	30192	Shannon	3.57283983163883	NA
30068.0	30068	Shannon	3.1084626746959	NA
30090.0	30090	Shannon	2.11222623400916	NA
30210.0	30210	Shannon	3.6708536760359	NA
30030.0	30030	Shannon	2.55334090800648	NA
30227.0	30227	Shannon	1.38887980311736	NA
30112.0	30112	Shannon	3.89813835737986	NA
30125.0	30125	Shannon	0.41862829397394	NA
30149.0	30149	Shannon	3.31339000280242	NA
30168.0	30168	Shannon	3.41973487586042	NA
30189.0	30189	Shannon	0.934703169878229	NA
30197.0	30197	Shannon	1.67288698665299	NA
30020.0	30020	Shannon	3.82853537280372	NA
30165.0	30165	Shannon	1.84849917620219	NA
30230.0	30230	Shannon	2.17950627245516	NA
30233.0	30233	Shannon	2.2738027105492	NA
30235.0	30235	Shannon	3.21194875865366	NA
30054.0	30054	Shannon	3.15881593442197	NA
30084.0	30084	Shannon	3.09219685638626	NA
30150.0	30150	Shannon	1.70567707504903	NA
30215.0	30215	Shannon	3.67287439329974	NA
30238.0	30238	Shannon	3.4852937673749	NA
30037.0	30037	Shannon	3.3537950879302	NA
30206.0	30206	Shannon	3.94897903418847	NA
30092.0	30092	Shannon	0.314192806983637	NA
30043.0	30043	Shannon	2.4166803816663	NA
30028.0	30028	Shannon	2.85215142499969	NA
30133.0	30133	Shannon	2.5714696536882	NA
30216.0	30216	Shannon	3.44645896638993	NA
30093.0	30093	Shannon	2.74250495442165	NA
30103.0	30103	Shannon	1.24048187665252	NA
30223.0	30223	Shannon	3.48254545292695	NA
30237.0	30237	Shannon	3.39462706857406	NA
30042.0	30042	Shannon	3.48385504055253	NA
30099.0	30099	Shannon	3.84013390066329	NA
30127.0	30127	Shannon	3.78521706916384	NA
30140.0	30140	Shannon	3.63995831277337	NA
30104.0	30104	Shannon	3.3876329274396	NA
30245.0	30245	Shannon	3.55868777359813	NA
30248.0	30248	Shannon	2.47013967941101	NA
30012.0	30012	Shannon	2.53914439949344	NA
30105.0	30105	Shannon	1.48030085073907	NA
30111.0	30111	Shannon	3.33745531656188	NA
30172.0	30172	Shannon	2.67734374447198	NA
30193.0	30193	Shannon	3.08203694559978	NA
30119.0	30119	Shannon	3.58773756806007	NA
30123.0	30123	Shannon	3.4255084724987	NA
30183.0	30183	Shannon	3.05639831574404	NA
30089.0	30089	Shannon	2.09928462651147	NA
30151.0	30151	Shannon	2.00159197902225	NA
30056.0	30056	Shannon	2.33888950303613	NA
30085.0	30085	Shannon	2.7597297185706	NA
30239.0	30239	Shannon	2.23516452246396	NA
30139.0	30139	Shannon	2.86210821546394	NA
30160.0	30160	Shannon	3.27607919904707	NA
30173.0	30173	Shannon	3.7900189288935	NA
30201.0	30201	Shannon	2.10910605773361	NA
30095.0	30095	Shannon	1.60586519034069	NA
30096.0	30096	Shannon	2.08231912716222	NA
30066.0	30066	Shannon	2.71678111204357	NA
30122.0	30122	Shannon	2.95093269253721	NA
30157.0	30157	Shannon	3.96934939138059	NA
30008.0	30008	Shannon	3.55848302688779	NA
30222.0	30222	Shannon	2.46848332665301	NA
30041.0	30041	Shannon	2.84507723991313	NA
30044.0	30044	Shannon	2.78061479673588	NA
30180.0	30180	Shannon	3.60288037657718	NA
30219.0	30219	Shannon	2.45595738535364	NA
30032.0	30032	Shannon	1.26979126767318	NA
30010.0	30010	Shannon	0.978765053518852	NA
30209.0	30209	Shannon	1.33764270904532	NA
30158.0	30158	Shannon	2.63174865960549	NA
30016.0	30016	Shannon	0.592497423856134	NA
30014.0	30014	Shannon	1.16130445069278	NA
30107.0	30107	Shannon	2.53936968577455	NA
30029.0	30029	Shannon	2.41834646893671	NA
30049.0	30049	Shannon	1.263379387041	NA
30080.0	30080	Shannon	3.97445297724154	NA
30026.0	30026	Shannon	1.8313964970471	NA
30187.0	30187	Shannon	2.76138965680665	NA
30073.0	30073	Shannon	2.34799466281571	NA
30005.0	30005	Shannon	2.49082843131475	NA
30186.0	30186	Shannon	1.20849996421151	NA
30017.0	30017	Shannon	2.83969607260516	NA
30177.0	30177	Shannon	2.27425991645338	NA
30207.0	30207	Shannon	2.17903685475264	NA
30045.0	30045	Shannon	1.69143846839207	NA
30109.0	30109	Shannon	2.50367904991251	NA
30161.0	30161	Shannon	1.66773957822269	NA
30040.0	30040	Shannon	2.60453524903044	NA
30064.0	30064	Shannon	1.94619032001828	NA
30052.0	30052	Shannon	0.908658493678388	NA
30145.0	30145	Shannon	1.02921672764211	NA
30439.0	30439	Shannon	2.8234330165725	NA
30257.0	30257	Shannon	3.49832398168898	NA
30376.0	30376	Shannon	3.73714886791298	NA
30406.0	30406	Shannon	3.69852930365327	NA
30455.0	30455	Shannon	3.55749606279555	NA
30413.0	30413	Shannon	3.65312184400959	NA
30423.0	30423	Shannon	3.25360583140811	NA
30444.0	30444	Shannon	3.30357605578299	NA
30500.0	30500	Shannon	2.93955536389072	NA
30467.0	30467	Shannon	3.0667003292173	NA
30262.0	30262	Shannon	2.48305083253087	NA
30286.0	30286	Shannon	2.1083740550996	NA
30289.0	30289	Shannon	2.57494261614003	NA
30330.0	30330	Shannon	2.04006227003492	NA
30378.0	30378	Shannon	3.15878478213181	NA
30416.0	30416	Shannon	2.97117334466053	NA
30426.0	30426	Shannon	2.79969248722589	NA
30434.0	30434	Shannon	2.24987637235982	NA
30438.0	30438	Shannon	2.86556234850114	NA
30468.0	30468	Shannon	2.90265458465226	NA
30483.0	30483	Shannon	3.07912494524078	NA
30538.0	30538	Shannon	3.90809487006198	NA
30372.0	30372	Shannon	3.35006013023362	NA
30512.0	30512	Shannon	3.29721741830201	NA
30391.0	30391	Shannon	3.34404335177674	NA
30424.0	30424	Shannon	2.16288308477827	NA
30478.0	30478	Shannon	2.75120692743435	NA
30311.0	30311	Shannon	3.71302507562233	NA
30323.0	30323	Shannon	3.27218942859324	NA
30336.0	30336	Shannon	3.75765168804856	NA
30340.0	30340	Shannon	3.05427406837889	NA
30458.0	30458	Shannon	3.48267033424004	NA
30480.0	30480	Shannon	2.89866999813584	NA
30504.0	30504	Shannon	3.36431130650825	NA
30507.0	30507	Shannon	3.10940420236967	NA
30517.0	30517	Shannon	3.46968940549511	NA
30544.0	30544	Shannon	3.57663371722808	NA
30549.0	30549	Shannon	3.01908426648626	NA
30366.0	30366	Shannon	3.15796371462468	NA
30464.0	30464	Shannon	2.99472844534515	NA
30465.0	30465	Shannon	3.66503099768581	NA
30535.0	30535	Shannon	3.45774698857449	NA
30298.0	30298	Shannon	2.35534314280445	NA
30254.0	30254	Shannon	3.25169948220935	NA
30255.0	30255	Shannon	0.901254617768129	NA
30297.0	30297	Shannon	3.21890487759289	NA
30326.0	30326	Shannon	2.63033108980679	NA
30508.0	30508	Shannon	2.39461789412865	NA
30276.0	30276	Shannon	2.30448665297979	NA
30339.0	30339	Shannon	3.48817715117941	NA
30360.0	30360	Shannon	3.29097346374599	NA
30382.0	30382	Shannon	2.67924174865344	NA
30390.0	30390	Shannon	2.72918942208013	NA
30408.0	30408	Shannon	4.03382132671274	NA
30418.0	30418	Shannon	3.06557328284609	NA
30422.0	30422	Shannon	2.27734764551554	NA
30523.0	30523	Shannon	1.97176501608205	NA
30270.0	30270	Shannon	3.53666167519792	NA
30294.0	30294	Shannon	2.76335775502707	NA
30333.0	30333	Shannon	2.43671407815388	NA
30334.0	30334	Shannon	3.38900219029894	NA
30456.0	30456	Shannon	3.20576627395397	NA
30494.0	30494	Shannon	3.16374311445463	NA
30277.0	30277	Shannon	4.04339010007702	NA
30403.0	30403	Shannon	3.62790279448012	NA
30446.0	30446	Shannon	2.18541066238782	NA
30470.0	30470	Shannon	3.86471053399553	NA
30509.0	30509	Shannon	1.92881924502631	NA
30482.0	30482	Shannon	3.46694272657349	NA
30283.0	30283	Shannon	2.83699978704504	NA
30291.0	30291	Shannon	3.45496708694448	NA
30320.0	30320	Shannon	1.76873952213407	NA
30414.0	30414	Shannon	3.38460796708821	NA
30280.0	30280	Shannon	3.87756444598874	NA
30543.0	30543	Shannon	2.51176580736158	NA
30354.0	30354	Shannon	2.93664318949524	NA
30473.0	30473	Shannon	1.78149949768883	NA
30313.0	30313	Shannon	3.6542101759793	NA
30533.0	30533	Shannon	3.13261484768912	NA
30305.0	30305	Shannon	3.71992111579922	NA
30351.0	30351	Shannon	4.07618357253192	NA
30399.0	30399	Shannon	3.03660818615879	NA
30441.0	30441	Shannon	2.72777743560237	NA
30524.0	30524	Shannon	2.71430862075982	NA
30525.0	30525	Shannon	3.34498239766567	NA
30460.0	30460	Shannon	2.54238666952174	NA
30461.0	30461	Shannon	3.6599857773769	NA
30542.0	30542	Shannon	3.77745174953921	NA
30335.0	30335	Shannon	2.49636835111796	NA
30383.0	30383	Shannon	2.58974041249463	NA
30469.0	30469	Shannon	0.959265917658846	NA
30292.0	30292	Shannon	0.895529337634739	NA
30531.0	30531	Shannon	1.55561236187664	NA
30395.0	30395	Shannon	1.08228081189061	NA
30534.0	30534	Shannon	0.0936739797301497	NA
30279.0	30279	Shannon	2.57550611593075	NA
30373.0	30373	Shannon	3.45505167440758	NA
30454.0	30454	Shannon	3.0765313408003	NA
30477.0	30477	Shannon	3.37347861161237	NA
30266.0	30266	Shannon	2.67326162029854	NA
30431.0	30431	Shannon	3.27903816874024	NA
30392.0	30392	Shannon	3.91861509583276	NA
30371.0	30371	Shannon	2.13890197734952	NA
30398.0	30398	Shannon	3.35344408592565	NA
30448.0	30448	Shannon	2.91541639217911	NA
30526.0	30526	Shannon	3.6407554106164	NA
30282.0	30282	Shannon	3.78756212252066	NA
30369.0	30369	Shannon	1.69488072601801	NA
30522.0	30522	Shannon	2.11919036873128	NA
30267.0	30267	Shannon	1.63568464973697	NA
30355.0	30355	Shannon	0.754370389293074	NA
30537.0	30537	Shannon	2.19058690552189	NA
30358.0	30358	Shannon	1.19342926148116	NA
30479.0	30479	Shannon	2.8015211230875	NA
30466.0	30466	Shannon	2.5869064360483	NA
30344.0	30344	Shannon	1.32443190138936	NA
30316.0	30316	Shannon	0.249523720815687	NA
30435.0	30435	Shannon	1.05084265661245	NA
30256.0	30256	Shannon	3.52537958767542	NA
30394.0	30394	Shannon	0.0843854282429704	NA
30777.0	30777	Shannon	2.31071516548863	NA
30783.0	30783	Shannon	2.34131817642887	NA
30569.0	30569	Shannon	3.7693483186518	NA
30577.0	30577	Shannon	3.63398273717319	NA
30628.0	30628	Shannon	3.86226645480156	NA
30641.0	30641	Shannon	3.25413878971997	NA
30737.0	30737	Shannon	3.28045448308685	NA
30744.0	30744	Shannon	3.37111496862532	NA
30752.0	30752	Shannon	3.08419636399734	NA
30802.0	30802	Shannon	2.98780124795144	NA
30562.0	30562	Shannon	3.12176879161769	NA
30584.0	30584	Shannon	3.43285482073411	NA
30593.0	30593	Shannon	3.25630984144175	NA
30620.0	30620	Shannon	3.00141693195303	NA
30688.0	30688	Shannon	1.2470289884681	NA
30705.0	30705	Shannon	1.88968304539482	NA
30722.0	30722	Shannon	3.05369020833471	NA
30779.0	30779	Shannon	2.65991175556361	NA
30794.0	30794	Shannon	2.55721130948744	NA
30729.0	30729	Shannon	3.06077841646529	NA
30795.0	30795	Shannon	2.61652747128129	NA
30733.0	30733	Shannon	2.54092417981017	NA
30567.0	30567	Shannon	4.12824132257652	NA
30754.0	30754	Shannon	3.1970156456906	NA
30592.0	30592	Shannon	3.73401403326427	NA
30773.0	30773	Shannon	4.15968779503015	NA
30629.0	30629	Shannon	3.89926244439025	NA
30695.0	30695	Shannon	3.23700833738056	NA
30799.0	30799	Shannon	3.70171089230678	NA
30768.0	30768	Shannon	3.7324991331175	NA
30816.0	30816	Shannon	3.22796681226099	NA
30828.0	30828	Shannon	3.32788261038934	NA
30566.0	30566	Shannon	3.83005311226783	NA
30782.0	30782	Shannon	3.93210024444426	NA
30830.0	30830	Shannon	4.00418437713839	NA
30821.0	30821	Shannon	3.35755086587391	NA
30554.0	30554	Shannon	2.17833588206452	NA
30568.0	30568	Shannon	2.39971483063016	NA
30595.0	30595	Shannon	3.44671772841434	NA
30614.0	30614	Shannon	3.52985450226924	NA
30616.0	30616	Shannon	2.26728141784605	NA
30618.0	30618	Shannon	2.98281751985319	NA
30642.0	30642	Shannon	0.745790290915904	NA
30661.0	30661	Shannon	2.60827576803394	NA
30662.0	30662	Shannon	2.94219263668356	NA
30685.0	30685	Shannon	3.02910497535411	NA
30706.0	30706	Shannon	3.07300889926868	NA
30707.0	30707	Shannon	2.461097297972	NA
30715.0	30715	Shannon	2.69866077651521	NA
30756.0	30756	Shannon	3.7062947583944	NA
30774.0	30774	Shannon	2.15098347611217	NA
30776.0	30776	Shannon	3.35700101910358	NA
30784.0	30784	Shannon	3.74054536682905	NA
30787.0	30787	Shannon	3.10923803176139	NA
30789.0	30789	Shannon	2.81611384310583	NA
30819.0	30819	Shannon	3.27694886615804	NA
30827.0	30827	Shannon	2.89439077761522	NA
30834.0	30834	Shannon	3.13479883189607	NA
30837.0	30837	Shannon	3.01817963337144	NA
30847.0	30847	Shannon	3.22440970088801	NA
30848.0	30848	Shannon	1.47306474226314	NA
30855.0	30855	Shannon	3.07899800937322	NA
30555.0	30555	Shannon	2.42870847004588	NA
30652.0	30652	Shannon	2.04592027052777	NA
30740.0	30740	Shannon	1.78698262810572	NA
30560.0	30560	Shannon	3.45088408915923	NA
30580.0	30580	Shannon	2.7301960240115	NA
30606.0	30606	Shannon	2.7171597696265	NA
30626.0	30626	Shannon	1.95219944504506	NA
30645.0	30645	Shannon	1.324582485736	NA
30762.0	30762	Shannon	2.56136440400217	NA
30781.0	30781	Shannon	2.74054437666993	NA
30811.0	30811	Shannon	3.54177356465422	NA
30839.0	30839	Shannon	2.97357009397747	NA
30665.0	30665	Shannon	1.52014624890844	NA
30717.0	30717	Shannon	2.38171137654676	NA
30723.0	30723	Shannon	3.33971036315554	NA
30853.0	30853	Shannon	0.69875697611775	NA
30635.0	30635	Shannon	3.2285669388411	NA
30846.0	30846	Shannon	3.63172429077317	NA
30583.0	30583	Shannon	2.02483935454007	NA
30596.0	30596	Shannon	2.8708522968138	NA
30604.0	30604	Shannon	1.89163296843645	NA
30611.0	30611	Shannon	0.262458952725855	NA
30622.0	30622	Shannon	3.07312866347335	NA
30623.0	30623	Shannon	2.91307748405565	NA
30627.0	30627	Shannon	2.88817844143272	NA
30689.0	30689	Shannon	2.87592888613891	NA
30673.0	30673	Shannon	3.33065855134823	NA
30676.0	30676	Shannon	1.0973965230733	NA
30698.0	30698	Shannon	2.88038199348399	NA
30712.0	30712	Shannon	1.01070151363075	NA
30749.0	30749	Shannon	2.99581402115371	NA
30780.0	30780	Shannon	3.82917895264187	NA
30810.0	30810	Shannon	1.74589998911282	NA
30639.0	30639	Shannon	3.63682943704501	NA
30582.0	30582	Shannon	2.35549529964973	NA
30817.0	30817	Shannon	3.22183815713534	NA
30588.0	30588	Shannon	1.91121170492033	NA
30840.0	30840	Shannon	2.67276195376413	NA
30644.0	30644	Shannon	3.67118830719075	NA
30857.0	30857	Shannon	0.689418799610099	NA
30660.0	30660	Shannon	2.80811842717968	NA
30714.0	30714	Shannon	3.51094299858962	NA
30745.0	30745	Shannon	2.92655444359597	NA
30803.0	30803	Shannon	1.94498491299211	NA
30557.0	30557	Shannon	3.12702784609553	NA
30757.0	30757	Shannon	3.05324977582669	NA
30587.0	30587	Shannon	3.15691229166154	NA
30681.0	30681	Shannon	3.14793297872073	NA
30832.0	30832	Shannon	3.12476760117515	NA
30815.0	30815	Shannon	1.47891882766811	NA
30708.0	30708	Shannon	1.54595746923732	NA
30741.0	30741	Shannon	0.870001810153661	NA
30709.0	30709	Shannon	1.70026496073654	NA
30561.0	30561	Shannon	2.6261097431622	NA
30678.0	30678	Shannon	0.0133332004090212	NA
30684.0	30684	Shannon	2.15326082277255	NA
30610.0	30610	Shannon	2.92861109568162	NA
30594.0	30594	Shannon	2.49413868493015	NA
30640.0	30640	Shannon	1.56197620080489	NA
30801.0	30801	Shannon	1.13791080453065	NA
30858.0	30858	Shannon	2.05449092847478	NA
31273.0	31273	Shannon	3.58412028170056	NA
30932.0	30932	Shannon	3.09988978086076	NA
30935.0	30935	Shannon	3.27413708706095	NA
30939.0	30939	Shannon	3.26584856970695	NA
30944.0	30944	Shannon	2.82448784440477	NA
30994.0	30994	Shannon	3.7138970767357	NA
31078.0	31078	Shannon	4.11880713002166	NA
31112.0	31112	Shannon	3.92518464414082	NA
31115.0	31115	Shannon	3.38648213206165	NA
31143.0	31143	Shannon	3.30991057396939	NA
31435.0	31435	Shannon	3.6689991153734	NA
30972.0	30972	Shannon	3.95745875564961	NA
30863.0	30863	Shannon	2.48600377913757	NA
30887.0	30887	Shannon	2.45769677961931	NA
30966.0	30966	Shannon	2.85145735085948	NA
30997.0	30997	Shannon	3.28110649667696	NA
31005.0	31005	Shannon	2.66824698848521	NA
31156.0	31156	Shannon	2.57396390628576	NA
31170.0	31170	Shannon	2.58178710455661	NA
30962.0	30962	Shannon	3.70055416398792	NA
31136.0	31136	Shannon	3.64399782780157	NA
30888.0	30888	Shannon	2.87355621326579	NA
31003.0	31003	Shannon	2.86279220918485	NA
31089.0	31089	Shannon	3.85807535979398	NA
31103.0	31103	Shannon	3.47721606654613	NA
31177.0	31177	Shannon	3.93118991539519	NA
31233.0	31233	Shannon	3.39478231784808	NA
30895.0	30895	Shannon	2.7502516900062	NA
30908.0	30908	Shannon	3.07261477094759	NA
30960.0	30960	Shannon	3.11932143495417	NA
30961.0	30961	Shannon	3.21483905805128	NA
30988.0	30988	Shannon	3.68348846548967	NA
31015.0	31015	Shannon	3.8941495151564	NA
31017.0	31017	Shannon	3.43087011251898	NA
31044.0	31044	Shannon	3.3761484766363	NA
31087.0	31087	Shannon	4.0507772560677	NA
31155.0	31155	Shannon	3.94320193161431	NA
31178.0	31178	Shannon	3.99791656871108	NA
31229.0	31229	Shannon	3.8052168727892	NA
31342.0	31342	Shannon	3.50781733659864	NA
30897.0	30897	Shannon	3.43256246637466	NA
31269.0	31269	Shannon	4.02225706409604	NA
31443.0	31443	Shannon	2.67111316453802	NA
30998.0	30998	Shannon	3.74049596640372	NA
31263.0	31263	Shannon	3.99495346779394	NA
30927.0	30927	Shannon	2.75106794397232	NA
31378.0	31378	Shannon	3.44470650984187	NA
30875.0	30875	Shannon	2.98204782227555	NA
30891.0	30891	Shannon	3.56434939236358	NA
30893.0	30893	Shannon	3.66648472078871	NA
30900.0	30900	Shannon	3.47556062430758	NA
30926.0	30926	Shannon	2.27156599824581	NA
30940.0	30940	Shannon	2.06730182283072	NA
30941.0	30941	Shannon	4.15871172788142	NA
30954.0	30954	Shannon	3.30113308756859	NA
30955.0	30955	Shannon	3.69980306532722	NA
30971.0	30971	Shannon	3.48810708870826	NA
30974.0	30974	Shannon	2.26424694721767	NA
31056.0	31056	Shannon	4.18355616648977	NA
31075.0	31075	Shannon	2.30493878710608	NA
31094.0	31094	Shannon	3.1866320035665	NA
31117.0	31117	Shannon	3.82897827032002	NA
31122.0	31122	Shannon	2.41897280251401	NA
31138.0	31138	Shannon	3.46925751431016	NA
31152.0	31152	Shannon	4.00326373801029	NA
31185.0	31185	Shannon	1.96441357825441	NA
31254.0	31254	Shannon	2.63639107839758	NA
31391.0	31391	Shannon	3.6665141021421	NA
31400.0	31400	Shannon	3.37206158113582	NA
30948.0	30948	Shannon	1.87552879164858	NA
31014.0	31014	Shannon	3.23624560978957	NA
30889.0	30889	Shannon	2.97632607547881	NA
31281.0	31281	Shannon	3.35591646076887	NA
30874.0	30874	Shannon	3.62493675809565	NA
30917.0	30917	Shannon	3.80441153311924	NA
30964.0	30964	Shannon	2.23251657584064	NA
31013.0	31013	Shannon	3.37931819000407	NA
31206.0	31206	Shannon	4.05222851016025	NA
31382.0	31382	Shannon	3.07695642550035	NA
31072.0	31072	Shannon	3.04783541128484	NA
31058.0	31058	Shannon	2.36052766978532	NA
31208.0	31208	Shannon	3.46651627970535	NA
30883.0	30883	Shannon	2.15335361871785	NA
30918.0	30918	Shannon	3.48117717474708	NA
30931.0	30931	Shannon	1.93166299883559	NA
30992.0	30992	Shannon	3.16429234866994	NA
30963.0	30963	Shannon	3.12684016773765	NA
31002.0	31002	Shannon	2.95569424826954	NA
31026.0	31026	Shannon	3.73991692074984	NA
31040.0	31040	Shannon	3.43991454716017	NA
31060.0	31060	Shannon	2.71071283635885	NA
31080.0	31080	Shannon	1.88901038537689	NA
31283.0	31283	Shannon	3.79529458307611	NA
31172.0	31172	Shannon	2.63664453677275	NA
30877.0	30877	Shannon	3.50301568769317	NA
31022.0	31022	Shannon	1.00513932507059	NA
31050.0	31050	Shannon	3.11580515761721	NA
30864.0	30864	Shannon	3.70910854456785	NA
31038.0	31038	Shannon	3.90846504481395	NA
30924.0	30924	Shannon	3.43994835721435	NA
31034.0	31034	Shannon	2.21870543519637	NA
30876.0	30876	Shannon	1.27997575699783	NA
30899.0	30899	Shannon	2.47556484362451	NA
31077.0	31077	Shannon	2.50769723224492	NA
30881.0	30881	Shannon	1.8393682035944	NA
30902.0	30902	Shannon	1.41151368384757	NA
31124.0	31124	Shannon	2.17822500140766	NA
30990.0	30990	Shannon	3.42703788668083	NA
31031.0	31031	Shannon	3.01527001557156	NA
30985.0	30985	Shannon	3.0309683180671	NA
31174.0	31174	Shannon	2.93003549060828	NA
31130.16S	31130	Shannon	3.54532107154236	NA
31297.16S	31297	Shannon	2.67843523099008	NA
30059.16S	30059	Shannon	4.22243179875735	NA
30071.16S	30071	Shannon	3.67231781360319	NA
31035.16S	31035	Shannon	3.91067048706474	NA
31141.16S	31141	Shannon	3.31110940840352	NA
31272.16S	31272	Shannon	0.339805552164838	NA
31329.16S	31329	Shannon	2.20381639854581	NA
31375.16S	31375	Shannon	3.16324306003355	NA
31397.16S	31397	Shannon	2.37303389043497	NA
31445.16S	31445	Shannon	2.26149342865986	NA
31154.16S	31154	Shannon	2.896041000675	NA
31457.16S	31457	Shannon	3.60990446893618	NA
31110.16S	31110	Shannon	3.43581126432837	NA
31234.16S	31234	Shannon	3.3150916635912	NA
31256.16S	31256	Shannon	3.61857351466776	NA
31369.16S	31369	Shannon	3.27612414428963	NA
31209.16S	31209	Shannon	3.56991097775772	NA
31287.16S	31287	Shannon	3.59911623632275	NA
31215.16S	31215	Shannon	3.218458615701	NA
31463.16S	31463	Shannon	3.58363112070215	NA
31466.16S	31466	Shannon	3.31914714735084	NA
31393.16S	31393	Shannon	3.25214177449185	NA
30401.16S	30401	Shannon	3.63808826187513	NA
31145.16S	31145	Shannon	3.49183443832422	NA
31328.16S	31328	Shannon	3.93287537650276	NA
31313.16S	31313	Shannon	3.76449540559169	NA
31468.16S	31468	Shannon	3.66627657851662	NA
31082.16S	31082	Shannon	2.83377095470651	NA
31109.16S	31109	Shannon	3.43317769448299	NA
31181.16S	31181	Shannon	3.12401809519468	NA
31467.16S	31467	Shannon	2.49162533476473	NA
31362.16S	31362	Shannon	2.91614519655111	NA
31120.16S	31120	Shannon	3.83391329230173	NA
31194.16S	31194	Shannon	3.13801524194963	NA
31202.16S	31202	Shannon	3.48828398905902	NA
31334.16S	31334	Shannon	3.15151653975019	NA
31350.16S	31350	Shannon	3.78173426657926	NA
31417.16S	31417	Shannon	2.31456221073188	NA
31460.16S	31460	Shannon	3.548014704735	NA
31453.16S	31453	Shannon	3.59923551777059	NA
31358.16S	31358	Shannon	3.7592701065038	NA
31459.16S	31459	Shannon	2.83363819236311	NA
31419.16S	31419	Shannon	2.45685977028664	NA
31422.16S	31422	Shannon	2.48170324693443	NA
31452.16S	31452	Shannon	2.49430974157988	NA
31081.16S	31081	Shannon	3.42934244460515	NA
31237.16S	31237	Shannon	3.19761922045947	NA
31245.16S	31245	Shannon	3.28894939191473	NA
31321.16S	31321	Shannon	2.96701251994252	NA
31404.16S	31404	Shannon	3.23553162242784	NA
31433.16S	31433	Shannon	3.3077468668606	NA
31438.16S	31438	Shannon	2.46336203647287	NA
31310.16S	31310	Shannon	3.46494753707181	NA
31004.16S	31004	Shannon	2.55681058202903	NA
31123.16S	31123	Shannon	3.37185250480037	NA
31128.16S	31128	Shannon	3.74575454760113	NA
31344.16S	31344	Shannon	3.2624644420329	NA
31348.16S	31348	Shannon	3.68568283611394	NA
31360.16S	31360	Shannon	3.37802720970489	NA
31366.16S	31366	Shannon	3.33595181169005	NA
31414.16S	31414	Shannon	3.29240013274266	NA
31446.16S	31446	Shannon	3.22303743000863	NA
31464.16S	31464	Shannon	3.23832193969163	NA
31372.16S	31372	Shannon	3.59144836043126	NA
31407.16S	31407	Shannon	2.50608186237279	NA
31461.16S	31461	Shannon	3.93014324510996	NA
30687.16S	30687	Shannon	3.76067918589051	NA
30978.16S	30978	Shannon	1.79528176091001	NA
31402.16S	31402	Shannon	2.79169287577364	NA
31406.16S	31406	Shannon	3.16338306017465	NA
31338.16S	31338	Shannon	1.81959979962951	NA
31454.16S	31454	Shannon	2.1305834824553	NA
31270.16S	31270	Shannon	3.52314188869787	NA
31173.16S	31173	Shannon	3.36675391479991	NA
31448.16S	31448	Shannon	3.42645949906454	NA
31412.16S	31412	Shannon	2.84977268514294	NA
31427.16S	31427	Shannon	3.20204706406401	NA
31428.16S	31428	Shannon	2.60273168904718	NA
31440.16S	31440	Shannon	3.21018721387857	NA
31451.16S	31451	Shannon	3.08546874777267	NA
31455.16S	31455	Shannon	2.99038531949816	NA
31343.16S	31343	Shannon	3.73786934436736	NA
31253.16S	31253	Shannon	3.3521530531978	NA
31052.16S	31052	Shannon	2.30598262780797	NA
31129.16S	31129	Shannon	3.81889491170074	NA
31195.16S	31195	Shannon	3.82100897846271	NA
31299.16S	31299	Shannon	3.34694637555241	NA
31217.16S	31217	Shannon	2.802769282744	NA
31048.16S	31048	Shannon	3.43914461861768	NA
31166.16S	31166	Shannon	2.77476749508617	NA
31121.16S	31121	Shannon	3.6352734676358	NA
31148.16S	31148	Shannon	3.31798862377536	NA
31171.16S	31171	Shannon	3.36864499044543	NA
31226.16S	31226	Shannon	3.5841651448922	NA
31291.16S	31291	Shannon	3.87751668771427	NA
31302.16S	31302	Shannon	4.0381731126496	NA
31033.16S	31033	Shannon	2.93865379460144	NA
31437.16S	31437	Shannon	3.56464082619498	NA
31042.16S	31042	Shannon	2.76010762759959	NA
31290.16S	31290	Shannon	2.87158734833338	NA
31157.16S	31157	Shannon	4.15882615345064	NA
30505.16S	30505	Shannon	3.42151454726017	NA
31423.16S	31423	Shannon	3.96472590327306	NA
31267.16S	31267	Shannon	4.1053556140235	NA
31307.16S	31307	Shannon	1.5467493903308	NA
31320.16S	31320	Shannon	3.96804106943385	NA
31363.16S	31363	Shannon	2.83651471251032	NA
31387.16S	31387	Shannon	3.19245360278621	NA
31416.16S	31416	Shannon	3.12017595047509	NA
31280.16S	31280	Shannon	1.71809892700272	NA
31275.16S	31275	Shannon	4.06213591824141	NA
31203.16S	31203	Shannon	3.41228267161774	NA
31431.16S	31431	Shannon	3.31829874032723	NA
31246.16S	31246	Shannon	3.53733629091647	NA
31352.16S	31352	Shannon	2.93902817088188	NA
31424.16S	31424	Shannon	2.45468388346332	NA
31116.16S	31116	Shannon	3.34746873513962	NA
31345.16S	31345	Shannon	2.94898767303642	NA
31409.16S	31409	Shannon	3.20691328465118	NA
31557.16S	31557	Shannon	3.55093780720715	NA
31268.16S	31268	Shannon	2.43827375137335	NA
31023.16S	31023	Shannon	2.21693607133155	NA
31258.16S	31258	Shannon	2.95845250442776	NA
31063.16S	31063	Shannon	3.288484181197	NA
31189.16S	31189	Shannon	3.87743774891675	NA
31399.16S	31399	Shannon	1.07966533610383	NA
31260.16S	31260	Shannon	0.793424904835566	NA
31418.16S	31418	Shannon	0.776254802128991	NA
31187.16S	31187	Shannon	3.60805239703691	NA
31227.16S	31227	Shannon	2.97111568578899	NA
31232.16S	31232	Shannon	2.43120927257604	NA
31235.16S	31235	Shannon	2.89561989294258	NA
31279.16S	31279	Shannon	3.22151309321385	NA
31367.16S	31367	Shannon	1.49764993423035	NA
31105.16S	31105	Shannon	0.893580678643981	NA
31224.16S	31224	Shannon	0.949749350424621	NA
31425.16S	31425	Shannon	0.96595073789074	NA
31316.16S	31316	Shannon	1.43698327382936	NA
31442.16S	31442	Shannon	3.71373355884505	NA
31627.16S	31627	Shannon	3.68149529762	NA
31231.16S	31231	Shannon	3.59317390236488	NA
31051.16S	31051	Shannon	3.38639058260408	NA
31518.16S	31518	Shannon	3.29908250826926	NA
31500.16S	31500	Shannon	3.42641705801154	NA
31396.16S	31396	Shannon	3.45684594120831	NA
30541.16S	30541	Shannon	3.74871973068817	NA
30295.16S	30295	Shannon	3.41977973250057	NA
31250.16S	31250	Shannon	3.45621683584958	NA
31218.16S	31218	Shannon	3.29342780944692	NA
31096.16S	31096	Shannon	3.76904325736811	NA
30770.16S	30770	Shannon	2.61967335972229	NA
31062.16S	31062	Shannon	3.53698220841981	NA
30945.16S	30945	Shannon	3.77538235574732	NA
30108.16S	30108	Shannon	2.81598809196212	NA
30309.16S	30309	Shannon	3.27676552548776	NA
31065.16S	31065	Shannon	3.47414793845814	NA
30727.16S	30727	Shannon	3.398388379332	NA
30716.16S	30716	Shannon	3.77442356643088	NA
30556.16S	30556	Shannon	3.92855023614284	NA
30636.16S	30636	Shannon	0.127651169603431	NA
30950.16S	30950	Shannon	1.43251942478501	NA
30208.16S	30208	Shannon	2.71759174471321	NA
31508.16S	31508	Shannon	3.7785482085223	NA
30683.16S	30683	Shannon	3.30318032607566	NA
31624.16S	31624	Shannon	3.6205859614931	NA
30861.16S	30861	Shannon	2.88548246410702	NA
31583.16S	31583	Shannon	3.36587540432184	NA
31210.16S	31210	Shannon	3.18913362689937	NA
31265.16S	31265	Shannon	3.26183699965159	NA
30975.16S	30975	Shannon	3.72986534204973	NA
30812.16S	30812	Shannon	3.3595876703423	NA
31485.16S	31485	Shannon	2.45994561282095	NA
30646.16S	30646	Shannon	2.90603350824672	NA
31197.16S	31197	Shannon	3.32478234903513	NA
31092.16S	31092	Shannon	3.8152187809128	NA
31306.16S	31306	Shannon	3.42011975887318	NA
31219.16S	31219	Shannon	3.14645284338875	NA
30581.16S	30581	Shannon	3.0031010286337	NA
31483.16S	31483	Shannon	2.91660558941849	NA
31289.16S	31289	Shannon	2.15281144939335	NA
31144.16S	31144	Shannon	3.6303692270689	NA
31068.16S	31068	Shannon	3.32708041903817	NA
31247.16S	31247	Shannon	3.49787320776686	NA
30087.16S	30087	Shannon	3.28070799287132	NA
31093.16S	31093	Shannon	2.55957856417991	NA
31575.16S	31575	Shannon	3.58487784100182	NA
31142.16S	31142	Shannon	3.38259990832638	NA
31108.16S	31108	Shannon	3.29355117124281	NA
31016.16S	31016	Shannon	3.04091169807075	NA
30033.16S	30033	Shannon	3.15203541405811	NA
31606.16S	31606	Shannon	2.83065951292258	NA
31324.16S	31324	Shannon	3.38139051610982	NA
31529.16S	31529	Shannon	3.50589558300836	NA
31331.16S	31331	Shannon	3.6855455742941	NA
30519.16S	30519	Shannon	3.92951229517773	NA
31496.16S	31496	Shannon	3.53900750694578	NA
31039.16S	31039	Shannon	2.00070318660253	NA
31477.16S	31477	Shannon	3.23618034160536	NA
31478.16S	31478	Shannon	3.75074662099428	NA
31132.16S	31132	Shannon	3.37381139415978	NA
31271.16S	31271	Shannon	2.98257581151195	NA
30128.16S	30128	Shannon	3.16370470455171	NA
31167.16S	31167	Shannon	2.90510351480832	NA
31413.16S	31413	Shannon	3.54636302868253	NA
31346.16S	31346	Shannon	2.7323641458929	NA
31153.16S	31153	Shannon	3.71253697867358	NA
30437.16S	30437	Shannon	2.52861766216047	NA
30993.16S	30993	Shannon	3.52521549096442	NA
30913.16S	30913	Shannon	1.95056236238884	NA
30809.16S	30809	Shannon	2.54376385310978	NA
30934.16S	30934	Shannon	3.55909358766756	NA
31028.16S	31028	Shannon	3.10669994408314	NA
31682.16S	31682	Shannon	3.74289180969597	NA
31377.16S	31377	Shannon	2.88970704690239	NA
30488.16S	30488	Shannon	3.86126100905069	NA
30559.16S	30559	Shannon	3.89227702078931	NA
30920.16S	30920	Shannon	2.64247034798174	NA
31183.16S	31183	Shannon	3.87556795779061	NA
30701.16S	30701	Shannon	3.37819934295506	NA
30680.16S	30680	Shannon	1.69683095901892	NA
30057.16S	30057	Shannon	3.46838735415843	NA
30658.16S	30658	Shannon	3.78976883947073	NA
31403.16S	31403	Shannon	2.59666822595042	NA
31099.16S	31099	Shannon	1.15064275579672	NA
31101.16S	31101	Shannon	3.34600869705381	NA
30250.16S	30250	Shannon	2.13363096686058	NA
