# Supplementary material for: Colonizing multidrug-resistant bacteria and the longitudinal evolution of the intestinal microbiome after liver transplantation
Source: Nat Commun. 2019 Oct 17;10:4715. doi: 10.1038/s41467-019-12633-4 (PMC6797753; doi:10.1038/s41467-019-12633-4)
Supplement: Supplementary file 29 — Source Data [file 41467_2019_12633_MOESM29_ESM.zip › Source_Data/inputs/Supp_Fig2_metadata.txt]

StoolID	Time_Category	MDRO_within1yr	TimeCat_MDRO
30005	c-Week2	1	c-Week2_1
30008	b-Week1	0	b-Week1_0
30010	b-Week1	1	b-Week1_1
30012	d-Week3	1	d-Week3_1
30014	d-Week3	1	d-Week3_1
30016	b-Week1	1	b-Week1_1
30017	e-Month1	1	e-Month1_1
30020	b-Week1	0	b-Week1_0
30022	a-Pre	1	a-Pre_1
30026	b-Week1	0	b-Week1_0
30028	b-Week1	0	b-Week1_0
30029	f-Month2	1	f-Month2_1
30030	c-Week2	1	c-Week2_1
30032	b-Week1	1	b-Week1_1
30033	e-Month1	1	e-Month1_1
30034	d-Week3	1	d-Week3_1
30035	e-Month1	0	e-Month1_0
30037	e-Month1	1	e-Month1_1
30040	c-Week2	1	c-Week2_1
30041	f-Month2	0	f-Month2_0
30042	b-Week1	1	b-Week1_1
30043	b-Week1	1	b-Week1_1
30044	b-Week1	0	b-Week1_0
30045	b-Week1	1	b-Week1_1
30049	b-Week1	1	b-Week1_1
30052	d-Week3	1	d-Week3_1
30054	b-Week1	1	b-Week1_1
30056	c-Week2	1	c-Week2_1
30057	g-Month3	0	g-Month3_0
30059	a-Pre	1	a-Pre_1
30064	e-Month1	1	e-Month1_1
30065	b-Week1	0	b-Week1_0
30066	c-Week2	1	c-Week2_1
30068	d-Week3	1	d-Week3_1
30071	e-Month1	1	e-Month1_1
30073	b-Week1	1	b-Week1_1
30074	e-Month1	1	e-Month1_1
30080	c-Week2	0	c-Week2_0
30084	d-Week3	1	d-Week3_1
30085	d-Week3	1	d-Week3_1
30087	e-Month1	1	e-Month1_1
30088	e-Month1	0	e-Month1_0
30089	a-Pre	0	a-Pre_0
30090	f-Month2	1	f-Month2_1
30092	f-Month2	1	f-Month2_1
30093	f-Month2	1	f-Month2_1
30094	a-Pre	1	a-Pre_1
30095	a-Pre	1	a-Pre_1
30096	a-Pre	1	a-Pre_1
30098	e-Month1	1	e-Month1_1
30099	a-Pre	1	a-Pre_1
30103	b-Week1	1	b-Week1_1
30104	b-Week1	1	b-Week1_1
30105	b-Week1	1	b-Week1_1
30107	h-Month6	1	h-Month6_1
30108	g-Month3	0	g-Month3_0
30109	c-Week2	1	c-Week2_1
30111	f-Month2	1	f-Month2_1
30112	d-Week3	1	d-Week3_1
30113	f-Month2	0	f-Month2_0
30117	h-Month6	1	h-Month6_1
30118	a-Pre	1	a-Pre_1
30119	b-Week1	0	b-Week1_0
30122	b-Week1	0	b-Week1_0
30123	h-Month6	0	h-Month6_0
30125	g-Month3	1	g-Month3_1
30127	a-Pre	0	a-Pre_0
30128	g-Month3	1	g-Month3_1
30129	b-Week1	0	b-Week1_0
30133	f-Month2	1	f-Month2_1
30137	b-Week1	1	b-Week1_1
30139	a-Pre	0	a-Pre_0
30140	f-Month2	0	f-Month2_0
30141	e-Month1	0	e-Month1_0
30145	a-Pre	1	a-Pre_1
30147	f-Month2	1	f-Month2_1
30149	d-Week3	0	d-Week3_0
30150	b-Week1	1	b-Week1_1
30151	g-Month3	1	g-Month3_1
30152	a-Pre	1	a-Pre_1
30157	f-Month2	1	f-Month2_1
30158	e-Month1	0	e-Month1_0
30160	b-Week1	0	b-Week1_0
30161	b-Week1	1	b-Week1_1
30163	e-Month1	0	e-Month1_0
30165	f-Month2	1	f-Month2_1
30168	h-Month6	0	h-Month6_0
30169	d-Week3	1	d-Week3_1
30172	a-Pre	1	a-Pre_1
30173	c-Week2	1	c-Week2_1
30175	d-Week3	1	d-Week3_1
30177	d-Week3	0	d-Week3_0
30180	f-Month2	0	f-Month2_0
30182	e-Month1	1	e-Month1_1
30183	f-Month2	0	f-Month2_0
30186	d-Week3	1	d-Week3_1
30187	f-Month2	0	f-Month2_0
30189	c-Week2	1	c-Week2_1
30191	e-Month1	1	e-Month1_1
30192	b-Week1	1	b-Week1_1
30193	b-Week1	1	b-Week1_1
30194	d-Week3	1	d-Week3_1
30196	b-Week1	1	b-Week1_1
30197	a-Pre	0	a-Pre_0
30200	f-Month2	0	f-Month2_0
30201	e-Month1	0	e-Month1_0
30202	g-Month3	1	g-Month3_1
30203	h-Month6	1	h-Month6_1
30204	h-Month6	1	h-Month6_1
30206	h-Month6	1	h-Month6_1
30207	b-Week1	1	b-Week1_1
30208	g-Month3	1	g-Month3_1
30209	d-Week3	1	d-Week3_1
30210	e-Month1	1	e-Month1_1
30212	h-Month6	0	h-Month6_0
30215	h-Month6	0	h-Month6_0
30216	a-Pre	0	a-Pre_0
30219	d-Week3	1	d-Week3_1
30222	e-Month1	1	e-Month1_1
30223	f-Month2	0	f-Month2_0
30227	b-Week1	0	b-Week1_0
30230	e-Month1	1	e-Month1_1
30233	g-Month3	1	g-Month3_1
30235	g-Month3	1	g-Month3_1
30237	b-Week1	0	b-Week1_0
30238	d-Week3	1	d-Week3_1
30239	b-Week1	1	b-Week1_1
30245	a-Pre	1	a-Pre_1
30248	e-Month1	1	e-Month1_1
30249	h-Month6	1	h-Month6_1
30250	g-Month3	0	g-Month3_0
30254	e-Month1	1	e-Month1_1
30255	d-Week3	0	d-Week3_0
30256	e-Month1	1	e-Month1_1
30257	h-Month6	0	h-Month6_0
30262	a-Pre	1	a-Pre_1
30266	b-Week1	0	b-Week1_0
30267	a-Pre	1	a-Pre_1
30270	f-Month2	1	f-Month2_1
30276	c-Week2	1	c-Week2_1
30277	f-Month2	1	f-Month2_1
30279	f-Month2	1	f-Month2_1
30280	h-Month6	0	h-Month6_0
30282	a-Pre	1	a-Pre_1
30283	d-Week3	0	d-Week3_0
30286	h-Month6	1	h-Month6_1
30289	e-Month1	1	e-Month1_1
30291	c-Week2	0	c-Week2_0
30292	h-Month6	1	h-Month6_1
30294	f-Month2	0	f-Month2_0
30295	g-Month3	0	g-Month3_0
30297	d-Week3	1	d-Week3_1
30298	a-Pre	1	a-Pre_1
30305	a-Pre	0	a-Pre_0
30309	g-Month3	0	g-Month3_0
30311	d-Week3	0	d-Week3_0
30313	f-Month2	1	f-Month2_1
30316	a-Pre	1	a-Pre_1
30320	b-Week1	1	b-Week1_1
30323	f-Month2	1	f-Month2_1
30326	f-Month2	1	f-Month2_1
30330	d-Week3	1	d-Week3_1
30333	b-Week1	1	b-Week1_1
30334	f-Month2	1	f-Month2_1
30335	f-Month2	1	f-Month2_1
30336	f-Month2	0	f-Month2_0
30339	h-Month6	0	h-Month6_0
30340	a-Pre	0	a-Pre_0
30344	b-Week1	1	b-Week1_1
30351	a-Pre	1	a-Pre_1
30354	a-Pre	1	a-Pre_1
30355	b-Week1	1	b-Week1_1
30358	d-Week3	1	d-Week3_1
30360	f-Month2	0	f-Month2_0
30366	h-Month6	0	h-Month6_0
30369	c-Week2	1	c-Week2_1
30371	h-Month6	1	h-Month6_1
30372	h-Month6	0	h-Month6_0
30373	h-Month6	0	h-Month6_0
30376	h-Month6	0	h-Month6_0
30378	h-Month6	1	h-Month6_1
30382	e-Month1	1	e-Month1_1
30383	d-Week3	1	d-Week3_1
30390	d-Week3	1	d-Week3_1
30391	a-Pre	1	a-Pre_1
30392	b-Week1	1	b-Week1_1
30394	a-Pre	1	a-Pre_1
30395	b-Week1	1	b-Week1_1
30398	f-Month2	0	f-Month2_0
30399	e-Month1	1	e-Month1_1
30401	h-Month6	1	h-Month6_1
30403	b-Week1	1	b-Week1_1
30406	g-Month3	1	g-Month3_1
30408	h-Month6	1	h-Month6_1
30413	g-Month3	1	g-Month3_1
30414	f-Month2	0	f-Month2_0
30416	e-Month1	1	e-Month1_1
30418	d-Week3	1	d-Week3_1
30422	d-Week3	1	d-Week3_1
30423	b-Week1	0	b-Week1_0
30424	a-Pre	1	a-Pre_1
30426	g-Month3	1	g-Month3_1
30431	b-Week1	0	b-Week1_0
30434	e-Month1	1	e-Month1_1
30435	c-Week2	1	c-Week2_1
30437	c-Week2	0	c-Week2_0
30438	b-Week1	1	b-Week1_1
30439	b-Week1	0	b-Week1_0
30441	g-Month3	0	g-Month3_0
30444	h-Month6	1	h-Month6_1
30446	f-Month2	1	f-Month2_1
30448	b-Week1	0	b-Week1_0
30454	b-Week1	0	b-Week1_0
30455	d-Week3	0	d-Week3_0
30456	h-Month6	0	h-Month6_0
30458	g-Month3	0	g-Month3_0
30460	d-Week3	1	d-Week3_1
30461	g-Month3	1	g-Month3_1
30464	h-Month6	0	h-Month6_0
30465	a-Pre	0	a-Pre_0
30466	h-Month6	1	h-Month6_1
30467	d-Week3	0	d-Week3_0
30468	c-Week2	1	c-Week2_1
30469	a-Pre	1	a-Pre_1
30470	h-Month6	1	h-Month6_1
30473	a-Pre	1	a-Pre_1
30477	e-Month1	1	e-Month1_1
30478	e-Month1	0	e-Month1_0
30479	f-Month2	1	f-Month2_1
30480	d-Week3	0	d-Week3_0
30482	h-Month6	0	h-Month6_0
30483	e-Month1	1	e-Month1_1
30488	c-Week2	1	c-Week2_1
30494	h-Month6	0	h-Month6_0
30500	g-Month3	1	g-Month3_1
30504	e-Month1	0	e-Month1_0
30505	h-Month6	0	h-Month6_0
30507	a-Pre	0	a-Pre_0
30508	b-Week1	1	b-Week1_1
30509	b-Week1	1	b-Week1_1
30512	f-Month2	1	f-Month2_1
30517	h-Month6	1	h-Month6_1
30519	i-Month9	0	i-Month9_0
30522	i-Month9	1	i-Month9_1
30523	d-Week3	1	d-Week3_1
30524	f-Month2	0	f-Month2_0
30525	a-Pre	1	a-Pre_1
30526	a-Pre	0	a-Pre_0
30531	d-Week3	1	d-Week3_1
30533	g-Month3	1	g-Month3_1
30534	b-Week1	0	b-Week1_0
30535	b-Week1	0	b-Week1_0
30537	b-Week1	1	b-Week1_1
30538	d-Week3	0	d-Week3_0
30541	g-Month3	1	g-Month3_1
30542	b-Week1	1	b-Week1_1
30543	f-Month2	1	f-Month2_1
30544	j-Month12	0	j-Month12_0
30549	f-Month2	0	f-Month2_0
30554	i-Month9	1	i-Month9_1
30555	e-Month1	1	e-Month1_1
30556	e-Month1	0	e-Month1_0
30557	h-Month6	0	h-Month6_0
30559	i-Month9	1	i-Month9_1
30560	h-Month6	1	h-Month6_1
30561	b-Week1	1	b-Week1_1
30562	g-Month3	1	g-Month3_1
30566	d-Week3	0	d-Week3_0
30567	h-Month6	0	h-Month6_0
30568	f-Month2	1	f-Month2_1
30569	d-Week3	1	d-Week3_1
30577	d-Week3	1	d-Week3_1
30580	b-Week1	1	b-Week1_1
30581	e-Month1	0	e-Month1_0
30582	a-Pre	1	a-Pre_1
30583	a-Pre	0	a-Pre_0
30584	e-Month1	1	e-Month1_1
30587	b-Week1	0	b-Week1_0
30588	h-Month6	1	h-Month6_1
30592	e-Month1	1	e-Month1_1
30593	j-Month12	0	j-Month12_0
30594	d-Week3	1	d-Week3_1
30595	j-Month12	0	j-Month12_0
30596	j-Month12	1	j-Month12_1
30604	a-Pre	1	a-Pre_1
30606	a-Pre	1	a-Pre_1
30610	d-Week3	1	d-Week3_1
30611	b-Week1	1	b-Week1_1
30614	j-Month12	1	j-Month12_1
30616	b-Week1	1	b-Week1_1
30618	h-Month6	0	h-Month6_0
30620	b-Week1	1	b-Week1_1
30622	d-Week3	0	d-Week3_0
30623	a-Pre	1	a-Pre_1
30626	d-Week3	1	d-Week3_1
30627	f-Month2	0	f-Month2_0
30628	h-Month6	1	h-Month6_1
30629	f-Month2	0	f-Month2_0
30635	h-Month6	1	h-Month6_1
30636	b-Week1	0	b-Week1_0
30639	f-Month2	1	f-Month2_1
30640	e-Month1	1	e-Month1_1
30641	f-Month2	1	f-Month2_1
30642	j-Month12	1	j-Month12_1
30644	b-Week1	1	b-Week1_1
30645	j-Month12	1	j-Month12_1
30646	h-Month6	1	h-Month6_1
30652	a-Pre	1	a-Pre_1
30658	i-Month9	0	i-Month9_0
30660	h-Month6	1	h-Month6_1
30661	b-Week1	1	b-Week1_1
30662	j-Month12	1	j-Month12_1
30665	a-Pre	1	a-Pre_1
30673	a-Pre	0	a-Pre_0
30676	b-Week1	1	b-Week1_1
30678	c-Week2	1	c-Week2_1
30680	f-Month2	1	f-Month2_1
30681	f-Month2	0	f-Month2_0
30683	g-Month3	0	g-Month3_0
30684	c-Week2	1	c-Week2_1
30685	b-Week1	1	b-Week1_1
30687	d-Week3	1	d-Week3_1
30688	a-Pre	1	a-Pre_1
30689	i-Month9	1	i-Month9_1
30695	h-Month6	0	h-Month6_0
30698	e-Month1	1	e-Month1_1
30701	i-Month9	0	i-Month9_0
30705	b-Week1	1	b-Week1_1
30706	d-Week3	1	d-Week3_1
30707	b-Week1	1	b-Week1_1
30708	b-Week1	1	b-Week1_1
30709	e-Month1	1	e-Month1_1
30712	e-Month1	1	e-Month1_1
30714	i-Month9	0	i-Month9_0
30715	b-Week1	1	b-Week1_1
30716	a-Pre	1	a-Pre_1
30717	f-Month2	1	f-Month2_1
30722	c-Week2	0	c-Week2_0
30723	f-Month2	1	f-Month2_1
30727	a-Pre	1	a-Pre_1
30729	d-Week3	0	d-Week3_0
30733	j-Month12	1	j-Month12_1
30737	j-Month12	0	j-Month12_0
30740	b-Week1	1	b-Week1_1
30741	d-Week3	1	d-Week3_1
30744	j-Month12	0	j-Month12_0
30745	h-Month6	1	h-Month6_1
30749	h-Month6	1	h-Month6_1
30752	h-Month6	1	h-Month6_1
30754	j-Month12	1	j-Month12_1
30756	j-Month12	1	j-Month12_1
30757	e-Month1	0	e-Month1_0
30762	a-Pre	1	a-Pre_1
30768	i-Month9	1	i-Month9_1
30770	c-Week2	1	c-Week2_1
30773	a-Pre	1	a-Pre_1
30774	b-Week1	1	b-Week1_1
30776	h-Month6	1	h-Month6_1
30777	i-Month9	0	i-Month9_0
30779	d-Week3	1	d-Week3_1
30780	h-Month6	0	h-Month6_0
30781	a-Pre	1	a-Pre_1
30782	j-Month12	1	j-Month12_1
30783	a-Pre	1	a-Pre_1
30784	f-Month2	1	f-Month2_1
30787	f-Month2	1	f-Month2_1
30789	f-Month2	1	f-Month2_1
30794	e-Month1	1	e-Month1_1
30795	h-Month6	0	h-Month6_0
30799	b-Week1	1	b-Week1_1
30801	a-Pre	1	a-Pre_1
30802	i-Month9	1	i-Month9_1
30803	e-Month1	1	e-Month1_1
30809	a-Pre	1	a-Pre_1
30810	f-Month2	1	f-Month2_1
30811	a-Pre	0	a-Pre_0
30812	g-Month3	1	g-Month3_1
30815	b-Week1	1	b-Week1_1
30816	f-Month2	0	f-Month2_0
30817	g-Month3	1	g-Month3_1
30819	d-Week3	1	d-Week3_1
30821	j-Month12	1	j-Month12_1
30827	a-Pre	0	a-Pre_0
30828	j-Month12	0	j-Month12_0
30830	j-Month12	1	j-Month12_1
30832	e-Month1	1	e-Month1_1
30834	f-Month2	1	f-Month2_1
30837	a-Pre	1	a-Pre_1
30839	b-Week1	1	b-Week1_1
30840	h-Month6	1	h-Month6_1
30846	j-Month12	0	j-Month12_0
30847	j-Month12	1	j-Month12_1
30848	d-Week3	1	d-Week3_1
30853	a-Pre	1	a-Pre_1
30855	b-Week1	0	b-Week1_0
30857	f-Month2	1	f-Month2_1
30858	i-Month9	1	i-Month9_1
30861	e-Month1	1	e-Month1_1
30863	h-Month6	0	h-Month6_0
30864	h-Month6	1	h-Month6_1
30874	d-Week3	0	d-Week3_0
30875	a-Pre	1	a-Pre_1
30876	b-Week1	1	b-Week1_1
30877	h-Month6	1	h-Month6_1
30881	h-Month6	1	h-Month6_1
30883	j-Month12	0	j-Month12_0
30887	i-Month9	1	i-Month9_1
30888	i-Month9	1	i-Month9_1
30889	f-Month2	1	f-Month2_1
30891	b-Week1	1	b-Week1_1
30893	b-Week1	0	b-Week1_0
30895	j-Month12	1	j-Month12_1
30897	h-Month6	0	h-Month6_0
30899	h-Month6	1	h-Month6_1
30900	h-Month6	1	h-Month6_1
30902	g-Month3	1	g-Month3_1
30908	j-Month12	1	j-Month12_1
30913	e-Month1	0	e-Month1_0
30917	a-Pre	1	a-Pre_1
30918	b-Week1	0	b-Week1_0
30920	c-Week2	1	c-Week2_1
30924	j-Month12	1	j-Month12_1
30926	b-Week1	1	b-Week1_1
30927	f-Month2	1	f-Month2_1
30931	d-Week3	1	d-Week3_1
30932	h-Month6	1	h-Month6_1
30934	a-Pre	0	a-Pre_0
30935	h-Month6	1	h-Month6_1
30939	b-Week1	1	b-Week1_1
30940	d-Week3	1	d-Week3_1
30941	b-Week1	1	b-Week1_1
30944	d-Week3	0	d-Week3_0
30945	a-Pre	0	a-Pre_0
30948	b-Week1	1	b-Week1_1
30950	g-Month3	1	g-Month3_1
30954	f-Month2	0	f-Month2_0
30955	d-Week3	1	d-Week3_1
30960	h-Month6	1	h-Month6_1
30961	j-Month12	0	j-Month12_0
30962	b-Week1	0	b-Week1_0
30963	i-Month9	0	i-Month9_0
30964	f-Month2	1	f-Month2_1
30966	f-Month2	1	f-Month2_1
30971	b-Week1	0	b-Week1_0
30972	h-Month6	1	h-Month6_1
30974	d-Week3	1	d-Week3_1
30975	a-Pre	0	a-Pre_0
30978	a-Pre	1	a-Pre_1
30985	i-Month9	1	i-Month9_1
30988	f-Month2	1	f-Month2_1
30990	j-Month12	1	j-Month12_1
30992	f-Month2	0	f-Month2_0
30993	a-Pre	1	a-Pre_1
30994	h-Month6	0	h-Month6_0
30997	h-Month6	1	h-Month6_1
30998	f-Month2	1	f-Month2_1
31002	j-Month12	1	j-Month12_1
31003	h-Month6	1	h-Month6_1
31004	c-Week2	1	c-Week2_1
31005	h-Month6	1	h-Month6_1
31013	j-Month12	1	j-Month12_1
31014	j-Month12	0	j-Month12_0
31015	i-Month9	1	i-Month9_1
31016	i-Month9	1	i-Month9_1
31017	f-Month2	0	f-Month2_0
31022	f-Month2	1	f-Month2_1
31023	b-Week1	0	b-Week1_0
31026	j-Month12	0	j-Month12_0
31028	g-Month3	0	g-Month3_0
31031	j-Month12	1	j-Month12_1
31033	c-Week2	0	c-Week2_0
31034	h-Month6	1	h-Month6_1
31035	b-Week1	0	b-Week1_0
31038	i-Month9	1	i-Month9_1
31039	e-Month1	1	e-Month1_1
31040	h-Month6	1	h-Month6_1
31042	d-Week3	0	d-Week3_0
31044	i-Month9	1	i-Month9_1
31048	a-Pre	0	a-Pre_0
31050	h-Month6	1	h-Month6_1
31051	c-Week2	1	c-Week2_1
31052	b-Week1	1	b-Week1_1
31056	j-Month12	1	j-Month12_1
31058	h-Month6	1	h-Month6_1
31060	h-Month6	0	h-Month6_0
31062	a-Pre	0	a-Pre_0
31063	e-Month1	0	e-Month1_0
31065	b-Week1	1	b-Week1_1
31068	b-Week1	1	b-Week1_1
31072	h-Month6	0	h-Month6_0
31075	h-Month6	1	h-Month6_1
31077	i-Month9	1	i-Month9_1
31078	j-Month12	1	j-Month12_1
31080	i-Month9	1	i-Month9_1
31081	a-Pre	1	a-Pre_1
31082	a-Pre	1	a-Pre_1
31087	i-Month9	1	i-Month9_1
31089	i-Month9	1	i-Month9_1
31092	b-Week1	0	b-Week1_0
31093	f-Month2	1	f-Month2_1
31094	j-Month12	1	j-Month12_1
31096	i-Month9	1	i-Month9_1
31099	a-Pre	0	a-Pre_0
31101	f-Month2	1	f-Month2_1
31103	i-Month9	1	i-Month9_1
31105	b-Week1	1	b-Week1_1
31108	e-Month1	1	e-Month1_1
31109	f-Month2	0	f-Month2_0
31110	b-Week1	1	b-Week1_1
31112	j-Month12	0	j-Month12_0
31115	h-Month6	0	h-Month6_0
31116	a-Pre	1	a-Pre_1
31117	b-Week1	0	b-Week1_0
31120	a-Pre	0	a-Pre_0
31121	f-Month2	1	f-Month2_1
31122	h-Month6	1	h-Month6_1
31123	g-Month3	1	g-Month3_1
31124	j-Month12	1	j-Month12_1
31128	g-Month3	0	g-Month3_0
31129	d-Week3	1	d-Week3_1
31130	b-Week1	0	b-Week1_0
31132	e-Month1	0	e-Month1_0
31136	i-Month9	0	i-Month9_0
31138	h-Month6	0	h-Month6_0
31141	a-Pre	1	a-Pre_1
31142	c-Week2	1	c-Week2_1
31143	j-Month12	0	j-Month12_0
31144	f-Month2	1	f-Month2_1
31145	c-Week2	0	c-Week2_0
31148	b-Week1	0	b-Week1_0
31152	h-Month6	1	h-Month6_1
31153	f-Month2	0	f-Month2_0
31154	b-Week1	1	b-Week1_1
31155	j-Month12	0	j-Month12_0
31156	h-Month6	1	h-Month6_1
31157	d-Week3	0	d-Week3_0
31166	a-Pre	1	a-Pre_1
31167	i-Month9	0	i-Month9_0
31170	j-Month12	1	j-Month12_1
31171	e-Month1	0	e-Month1_0
31172	j-Month12	1	j-Month12_1
31173	g-Month3	1	g-Month3_1
31174	j-Month12	1	j-Month12_1
31177	j-Month12	0	j-Month12_0
31178	h-Month6	1	h-Month6_1
31181	e-Month1	1	e-Month1_1
31183	a-Pre	1	a-Pre_1
31185	h-Month6	1	h-Month6_1
31187	b-Week1	0	b-Week1_0
31189	f-Month2	0	f-Month2_0
31194	a-Pre	1	a-Pre_1
31195	a-Pre	1	a-Pre_1
31197	f-Month2	0	f-Month2_0
31202	b-Week1	1	b-Week1_1
31203	b-Week1	1	b-Week1_1
31206	h-Month6	0	h-Month6_0
31208	j-Month12	1	j-Month12_1
31209	h-Month6	1	h-Month6_1
31210	f-Month2	1	f-Month2_1
31215	f-Month2	1	f-Month2_1
31217	g-Month3	1	g-Month3_1
31218	b-Week1	1	b-Week1_1
31219	g-Month3	0	g-Month3_0
31224	b-Week1	1	b-Week1_1
31226	h-Month6	1	h-Month6_1
31227	b-Week1	1	b-Week1_1
31229	h-Month6	0	h-Month6_0
31231	c-Week2	1	c-Week2_1
31232	d-Week3	1	d-Week3_1
31233	j-Month12	1	j-Month12_1
31234	a-Pre	0	a-Pre_0
31235	e-Month1	1	e-Month1_1
31237	c-Week2	1	c-Week2_1
31245	e-Month1	1	e-Month1_1
31246	c-Week2	1	c-Week2_1
31247	h-Month6	1	h-Month6_1
31250	h-Month6	1	h-Month6_1
31253	e-Month1	1	e-Month1_1
31254	j-Month12	1	j-Month12_1
31256	g-Month3	1	g-Month3_1
31258	h-Month6	0	h-Month6_0
31260	e-Month1	1	e-Month1_1
31263	j-Month12	1	j-Month12_1
31265	i-Month9	0	i-Month9_0
31267	g-Month3	0	g-Month3_0
31268	a-Pre	1	a-Pre_1
31269	j-Month12	1	j-Month12_1
31270	f-Month2	1	f-Month2_1
31271	e-Month1	0	e-Month1_0
31272	g-Month3	0	g-Month3_0
31273	j-Month12	1	j-Month12_1
31275	a-Pre	0	a-Pre_0
31279	f-Month2	1	f-Month2_1
31280	b-Week1	1	b-Week1_1
31281	j-Month12	1	j-Month12_1
31283	j-Month12	1	j-Month12_1
31287	h-Month6	1	h-Month6_1
31289	h-Month6	1	h-Month6_1
31290	a-Pre	0	a-Pre_0
31291	b-Week1	0	b-Week1_0
31297	b-Week1	0	b-Week1_0
31299	a-Pre	1	a-Pre_1
31302	d-Week3	0	d-Week3_0
31306	g-Month3	0	g-Month3_0
31307	b-Week1	1	b-Week1_1
31310	g-Month3	1	g-Month3_1
31313	e-Month1	0	e-Month1_0
31316	g-Month3	1	g-Month3_1
31320	h-Month6	0	h-Month6_0
31321	g-Month3	1	g-Month3_1
31324	h-Month6	1	h-Month6_1
31328	h-Month6	0	h-Month6_0
31329	e-Month1	1	e-Month1_1
31331	b-Week1	1	b-Week1_1
31334	i-Month9	0	i-Month9_0
31338	h-Month6	0	h-Month6_0
31342	j-Month12	0	j-Month12_0
31343	f-Month2	0	f-Month2_0
31344	g-Month3	1	g-Month3_1
31345	b-Week1	1	b-Week1_1
31346	i-Month9	1	i-Month9_1
31348	f-Month2	0	f-Month2_0
31350	h-Month6	1	h-Month6_1
31352	c-Week2	1	c-Week2_1
31358	g-Month3	1	g-Month3_1
31360	i-Month9	1	i-Month9_1
31362	i-Month9	0	i-Month9_0
31363	a-Pre	0	a-Pre_0
31366	h-Month6	1	h-Month6_1
31367	g-Month3	1	g-Month3_1
31369	g-Month3	0	g-Month3_0
31372	g-Month3	0	g-Month3_0
31375	e-Month1	1	e-Month1_1
31377	i-Month9	1	i-Month9_1
31378	j-Month12	1	j-Month12_1
31382	j-Month12	1	j-Month12_1
31387	a-Pre	1	a-Pre_1
31391	j-Month12	1	j-Month12_1
31393	e-Month1	0	e-Month1_0
31396	f-Month2	0	f-Month2_0
31397	h-Month6	0	h-Month6_0
31399	g-Month3	0	g-Month3_0
31400	j-Month12	1	j-Month12_1
31402	i-Month9	0	i-Month9_0
31403	h-Month6	1	h-Month6_1
31404	j-Month12	0	j-Month12_0
31406	h-Month6	1	h-Month6_1
31407	b-Week1	1	b-Week1_1
31409	a-Pre	1	a-Pre_1
31412	b-Week1	1	b-Week1_1
31413	g-Month3	1	g-Month3_1
31414	h-Month6	1	h-Month6_1
31416	b-Week1	1	b-Week1_1
31417	c-Week2	1	c-Week2_1
31418	a-Pre	1	a-Pre_1
31419	e-Month1	1	e-Month1_1
31422	c-Week2	0	c-Week2_0
31423	b-Week1	0	b-Week1_0
31424	c-Week2	1	c-Week2_1
31425	h-Month6	1	h-Month6_1
31427	d-Week3	1	d-Week3_1
31428	c-Week2	1	c-Week2_1
31431	d-Week3	1	d-Week3_1
31433	d-Week3	1	d-Week3_1
31435	j-Month12	1	j-Month12_1
31437	d-Week3	0	d-Week3_0
31438	h-Month6	1	h-Month6_1
31440	e-Month1	1	e-Month1_1
31442	i-Month9	0	i-Month9_0
31443	j-Month12	0	j-Month12_0
31445	b-Week1	1	b-Week1_1
31446	e-Month1	1	e-Month1_1
31448	e-Month1	1	e-Month1_1
31451	e-Month1	1	e-Month1_1
31452	b-Week1	0	b-Week1_0
31453	g-Month3	0	g-Month3_0
31454	d-Week3	1	d-Week3_1
31455	f-Month2	1	f-Month2_1
31457	h-Month6	0	h-Month6_0
31459	e-Month1	0	e-Month1_0
31460	c-Week2	0	c-Week2_0
31461	e-Month1	0	e-Month1_0
31463	j-Month12	1	j-Month12_1
31464	f-Month2	1	f-Month2_1
31466	d-Week3	0	d-Week3_0
31467	f-Month2	0	f-Month2_0
31468	g-Month3	1	g-Month3_1
31477	j-Month12	1	j-Month12_1
31478	h-Month6	1	h-Month6_1
31483	j-Month12	1	j-Month12_1
31485	i-Month9	0	i-Month9_0
31496	g-Month3	0	g-Month3_0
31500	f-Month2	1	f-Month2_1
31508	f-Month2	0	f-Month2_0
31518	i-Month9	1	i-Month9_1
31529	h-Month6	0	h-Month6_0
31557	h-Month6	1	h-Month6_1
31575	i-Month9	0	i-Month9_0
31583	h-Month6	0	h-Month6_0
31606	j-Month12	0	j-Month12_0
31624	i-Month9	1	i-Month9_1
31627	i-Month9	0	i-Month9_0
31682	j-Month12	1	j-Month12_1
