# Supplementary material for: Colonizing multidrug-resistant bacteria and the longitudinal evolution of the intestinal microbiome after liver transplantation
Source: Nat Commun. 2019 Oct 17;10:4715. doi: 10.1038/s41467-019-12633-4 (PMC6797753; doi:10.1038/s41467-019-12633-4)
Supplement: Supplementary file 29 — Source Data [file 41467_2019_12633_MOESM29_ESM.zip › Source_Data/inputs/tree.tre]

((((((((4479984:0.18333,((698544:0.0158,564724:0.0183)1.0:0.11834,((((4465919:0.03006,(3618043:0.00566,(823988:0.00534,(822553:0.00438,4386653:0.00392)0.792:0.00272)0.767:0.002)0.979:0.02158):0.07295,(540377:0.03714,811993:0.03772):0.06444)0.382:0.02055,((691311:0.04828,(3618039:0.03336,(536258:0.0088,286856:0.02161)0.86:0.00724)0.538:0.00852):0.05303,(4397176:0.13216,4446470:0.04374)0.749:0.01051)0.378:0.00638)0.989:0.03318,(2384822:0.09073,(281379:0.13676,(661986:0.10672,(553287:0.02573,(774958:0.00722,1106961:0.01006)0.997:0.01924):0.0558)0.329:0.01409)0.991:0.02839)0.851:0.0257)0.964:0.03174)'o__HydGC-84-221A':0.06393)0.951:0.02374,((((((2724974:0.10288,4397177:0.16572)0.482:0.02907,4403061:0.14296)0.189:0.01071,(606667:0.07166,4354130:0.09777)0.992:0.03339)0.968:0.02329,(21:0.09236,((785:0.02336,745:0.02687)0.986:0.01584,(247740:0.02598,773:0.02841)0.9:0.00782):0.05834):0.02136)'0.998:o__DHVE3':0.03361,(200279:0.13132,((((4372908:0.09734,((1940940:0.0498,811277:0.05482)0.561:0.01434,((823117:0.04891,822216:0.03419)0.488:0.01204,809280:0.06976)0.56:0.00813)0.993:0.03825)0.994:0.04033,((4371796:0.05527,(4373917:0.13428,(817325:0.05885,814300:0.03876)0.139:0.01057)0.894:0.02924)0.842:0.03811,(2681152:0.03545,4374783:0.03879):0.10428)0.606:0.01899):0.05828,((119396:0.08156,((813376:0.01559,4339877:0.01128):0.04844,(517082:0.07483,(719631:0.07137,(771867:0.02666,823009:0.05074)0.999:0.03864)0.137:0.01933)0.845:0.02769):0.03046)0.983:0.02924,(568498:0.16255,3618038:0.14732)0.48:0.02042)0.965:0.01928)0.996:0.03347,(((538905:0.0252,535468:0.02123)0.772:0.00881,137640:0.02439):0.09088,(135186:0.1008,(33564:0.04516,18294:0.09911):0.08177)0.292:0.03154):0.04402)0.469:0.00568)'o__ArcA07':0.02298)0.985:0.02227,((815435:0.06272,((283629:0.04124,4368777:0.03043):0.07867,(((201959:0.07841,((2684914:0.02409,4354038:0.03566):0.02708,(564438:0.03387,3470776:0.04886):0.03363):0.0464)0.117:0.01732,(815912:0.0607,(809255:0.05807,734928:0.07528):0.05537)0.595:0.0213)0.114:0.01261,(201355:0.01554,770657:0.03213):0.09078)0.959:0.02198)0.953:0.02365)0.871:0.01531,202428:0.11144)'o__104A5':0.07281)0.14:0.01178)0.988:0.02539,(100020:0.11701,(211110:0.0533,4346740:0.0745):0.04608)0.61:0.01254)'0.972:c__DSEG':0.02051,((4372395:0.03484,((611340:0.04786,(706267:0.00761,679457:0.01817):0.01715)0.945:0.01064,696769:0.0465)0.888:0.02034)0.932:0.00977,((670855:0.05667,691:0.05004):0.02169,613605:0.08206)0.274:0.00363)'c__Halobacteria; o__Halobacteriales; f__MSP41':0.21354)'0.961:p__Euryarchaeota':0.03064,((((((3080437:0.02251,(((((151893:0.01669,4340927:0.00194):0.01177,(((((((4392639:0.01737,(77966:0.0043,84255:0.0059)0.982:0.00762)0.895:0.00433,((194137:0.0271,4381696:0.00796)0.905:0.00336,101553:0.00355)0.938:0.00477)0.872:0.00461,((105600:0.00931,(4470317:0.00665,626383:0.01028)0.902:0.00359)0.822:0.00275,((139743:0.01344,753223:0.01996)0.873:0.00016,177:0.00186)'s__bryantii':0.02024):0.00944)0.508:0.00053,2508129:0.01325)0.854:0.00377,(1144188:0.00015,170726:0.00971):0.01912):0.00743,(((551498:0.01057,249915:0.01298)0.884:0.01394,677966:0.0104)0.909:0.00519,214422:0.01248)0.933:0.01364)'0.958:g__Methanobacterium':0.0094,((152466:0.00375,((150477:0.00946,153647:0.00665)0.841:0.00182,(3528445:0.01264,565174:0.00896)0.785:0.00203)'g__Methanosphaera':0.01617):0.02264,((((138:0.02124,547463:0.01293):0.00324,(150:0.01862,263397:0.03341):0.00535):0.00365,((4438983:0.00797,((842598:0.00128,126:0.00951)0.931:0.00605,152450:0.01055)0.831:0.01635)0.914:0.00402,(849440:0.00948,86:0.00927):0.00576):0.01833)0.773:0.00246,((103975:0.01636,127:0.01701):0.0217,((104130:0.00503,153168:0.01654):0.01381,(847094:0.00088,22694:0.00463)0.934:0.01826)0.35:0.00403):0.0041)'g__Methanobrevibacter':0.02043)0.926:0.00817)0.709:0.0193)0.348:0.00224,139922:0.02336):0.02432,(369183:0.00755,236:0.00433)'g__Methanothermobacter; s__thermautotrophicus':0.0081):0.01543,67147:0.00967)'f__Methanobacteriaceae':0.05062)'c__Methanobacteria; o__Methanobacteriales':0.04285,(((157349:0.01824,((589434:0.01843,157276:0.00946)0.649:0.00268,(584600:0.01947,68333:0.01359)0.068:0.00282)'g__Methanocaldococcus':0.01219)'f__Methanocaldococcaceae':0.01175,((3743397:0.00307,(108119:0.01157,(108128:0.01764,(108121:0.01934,108120:0.00551):0.00334)0.732:0.00096)0.928:0.00826)0.919:0.00827,((((240377:0.02276,213180:0.01656)0.803:0.005,222407:0.01038)'g__Methanococcus':0.02775,(158164:0.01692,(219691:0.02664,4444847:0.00341):0.01139)0.815:0.00637)0.165:0.00435,(585847:0.01736,556001:0.01919)'g__Methanothermococcus':0.01177)'f__Methanococcaceae':0.03507):0.02357)'c__Methanococci; o__Methanococcales':0.05528,((((((807:0.01381,1032737:0.00242)0.613:0.00573,(142830:0.00014,58788:0.00014):0.02037)'g__Palaeococcus':0.00723,(804:0.00181,(590781:0.05247,(569283:0.05212,564111:0.01647):0.00184)0.949:0.00486):0.002)0.768:0.00087,4474088:0.00168):0.00622,(((((109726:0.00789,790:0.01579):0.00331,4358640:0.00265)0.859:0.00015,1135040:0.00254):0.00093,(((69804:0.00607,781:0.00786)0.758:0.00092,110565:0.00995)0.967:0.00366,4344999:0.00942)0.864:0.0034):0.0041,766:0.01847)0.433:0.00185)'c__Thermococci; o__Thermococcales; f__Thermococcaceae':0.04103,64372:0.10317):0.01569)0.527:0.00758)0.747:0.0098,(((((13:0.04332,(1684058:0.05809,4251239:0.07496)0.413:0.01277):0.01582,((1814815:0.01213,(4426774:0.01563,(426137:0.00808,4195126:0.00554)0.804:0.00503):0.01076):0.03471,(((((258563:0.10404,(457105:0.04051,2440443:0.04973)0.898:0.01573)0.681:0.00502,((((1518249:0.07432,((729679:0.01693,4412615:0.01124):0.03233,(((1581971:0.0104,((540516:0.01302,3488778:0.00734)0.824:0.0033,4397916:0.01107):0.01383)0.883:0.00339,1124884:0.00768):0.0012,3268256:0.01383):0.01356):0.02253):0.00557,4359075:0.03285)0.981:0.01323,(4404698:0.04671,((710602:0.01403,(542257:0.00448,4425573:0.00642)0.91:0.0126):0.04973,(204898:0.0251,(286992:0.02224,782207:0.01022):0.01009):0.02868)0.721:0.00842)0.891:0.00935)0.897:0.01032,((((((((718270:0.05829,832296:0.03516)0.629:0.03363,(132865:0.02338,714:0.03662):0.06845):0.01463,((((288705:0.03977,1138609:0.03491):0.02713,(2048671:0.02914,761272:0.02759):0.01982)0.023:0.00184,3224273:0.0404):0.01238,((2729216:0.00803,4464793:0.01187):0.00759,((4343075:0.00928,590109:0.00461)0.82:0.01363,(748149:0.01085,4333187:0.01177)0.764:0.00473):0.00445):0.05387)0.339:0.00662)0.039:0.00292,((590371:0.00537,3825329:0.00173)0.102:0.03554,4450939:0.06688):0.01961):0.009,((((((570725:0.00173,305512:0.00376):0.01504,782042:0.0129)'g__Methanomassiliicoccus':0.02498,(4407845:0.02202,(4408094:0.01555,((1145750:0.01037,(647040:0.00741,329648:0.01786):0.01457)0.578:0.0042,4192888:0.01488):0.00984):0.00835):0.01382)0.265:0.00417,(786121:0.01434,4479099:0.02036):0.01439)0.81:0.00278,(((689970:0.01515,(((76154:0.00191,4294543:0.00351):0.01175,4294541:0.01918)0.178:0.00141,((4472847:0.02481,((544078:0.01333,153679:0.02542):0.0069,(((44971:0.01143,4342977:0.03235):0.00636,((2536914:0.01537,4442338:0.01791):0.00266,284456:0.01269):0.00402):0.00603,(848713:0.00291,4235576:0.00187)0.969:0.02594):0.0056)0.228:0.00215)0.946:0.01007,(724:0.01433,((((849920:0.00015,4011307:0.00172):0.00749,((152801:0.01932,152715:0.01257):0.00816,154146:0.0143):0.00542):0.00471,565570:0.0128)0.971:0.0086,(((841246:0.01554,((843408:0.01276,(3064451:0.00494,3013001:0.02045):0.00586)0.04:0.00171,4379417:0.01696)0.127:0.00489):0.01263,4419320:0.01178):0.00119,(4417721:0.00897,76707:0.01351)0.306:0.01016):0.00119):0.00549)0.261:0.00485):0.01347):0.01051):0.0132,178660:0.01575)'g__vadinCA11':0.02926,(4426777:0.02382,(1863166:0.00792,(146197:0.0159,4457985:0.01971):0.00563)0.268:0.00247):0.00887)0.857:0.00451):0.0227,((818933:0.01426,810617:0.01647):0.03937,((353857:0.01223,(1581972:0.02701,((1121984:0.00583,3618036:0.01008)0.899:0.00365,4479098:0.00277)0.675:0.01192):0.00994):0.04024,(661299:0.02155,4344208:0.03212):0.01313):0.02791)0.359:0.00799):0.01821):0.00471,(((286864:0.044,4381047:0.02511):0.04943,(711:0.03528,((202888:0.03141,(203515:0.0167,200010:0.01916)0.423:0.00694):0.01115,((4421124:0.01248,4429809:0.01866):0.00925,(201639:0.03125,(2826110:0.00928,286035:0.02281):0.00776)0.955:0.00967):0.00779):0.03199):0.01343):0.01144,(((((755973:0.08079,(781506:0.02208,(((748007:0.01161,672225:0.01668):0.01952,((209248:0.00514,(((768560:0.00015,722536:0.05633):0.01305,717716:0.02717):0.01752,747607:0.01658):0.00348):0.00214,698149:0.02196):0.02438)0.695:0.00488,((782004:0.01397,711882:0.01743):0.01672,677864:0.03075)0.601:0.00656):0.01207):0.01722):0.01835,(22294:0.05366,(((683011:0.00589,4403075:0.0134):0.00809,(((820725:0.00784,255410:0.00868):0.00216,216435:0.02054)0.504:0.00016,207482:0.03749):0.00154):0.0079,(339025:0.00873,324435:0.03056)0.565:0.01382):0.06071):0.02288):0.00499,(199554:0.04281,766478:0.04647):0.02938):0.01731,139526:0.07797)0.59:0.00653,2729207:0.08119)0.705:0.00508)0.564:0.0043)'f__[Methanomassiliicoccaceae]':0.0174,((140032:0.03316,112017:0.07238):0.03133,(((4398324:0.06819,(144865:0.0301,(153120:0.03263,137883:0.03584)0.144:0.00638):0.04556):0.04674,((199955:0.01108,(3015108:0.02231,4394080:0.01067)0.187:0.00714):0.04827,(818536:0.06264,4398241:0.04906):0.0182)0.881:0.0099)0.579:0.00789,(((651045:0.02589,629139:0.1144)0.924:0.02175,3468115:0.0255):0.04411,203399:0.05503):0.01985)0.835:0.00785)'f__TMEG':0.01009)0.291:0.00439,(((766305:0.02457,4343814:0.0581):0.07425,(541954:0.05652,236234:0.06624):0.02684):0.02464,((((298327:0.00971,290192:0.01893):0.12336,(292079:0.09954,290329:0.06346)0.762:0.02475):0.0335,((782932:0.00235,(421839:0.00835,1706735:0.01997)0.819:0.00701):0.08512,((276992:0.01564,((4426776:0.01415,(618122:0.0149,285599:0.02396):0.0082):0.01454,((((201596:0.00913,279877:0.02048)0.542:0.00407,201309:0.01943)0.69:0.00518,158026:0.01499):0.00228,280538:0.03987):0.00692)'f__CCA47':0.06388):0.04969,(50:0.04,((((267307:0.01027,559274:0.03165)0.701:0.00518,130088:0.01697):0.01986,((271733:0.02086,(((((761913:0.01089,1533626:0.01236):0.0077,2729213:0.01922):0.00881,(((((576828:0.01108,(4321271:0.00433,738991:0.00629):0.00799):0.00275,(((3825323:0.01048,(1533628:0.01983,((300096:0.00014,203474:0.00545)0.757:0.00098,((661764:0.01038,528432:0.00957)0.272:0.00043,1142427:0.00869)0.312:0.00189):0.008):0.00347)0.782:0.00316,766015:0.01233):0.00275,(4251236:0.01417,(((2669303:0.00979,(4334636:0.02215,1122643:0.02724)0.673:0.00207):0.00167,2344487:0.01607):0.00089,((200905:0.01667,((4464788:0.01577,(412056:0.01787,(274250:0.01536,1144608:0.01011):0.01339)0.319:0.00349):0.0047,((((429:0.02321,((202345:0.00197,((4453566:0.01324,((1110436:0.01202,4466531:0.00201):0.00559,(4305408:0.02303,1122483:0.01142)0.775:0.00396):0.0037):0.00914,((4359533:0.02189,(4359531:0.02729,1533629:0.00218):0.0082)0.809:0.00162,567877:0.01927)0.654:0.01088):0.00527):0.00515,631158:0.01554)0.947:0.00673)0.687:0.00727,4426778:0.03586):0.00993,1753739:0.00914)0.448:0.00118,((550661:0.00959,(429132:0.01568,416609:0.01338):0.01935):0.00054,1753741:0.01482):0.00182)0.877:0.00244)0.251:0.00242):0.00411,((589211:0.00567,558673:0.00357):0.04704,(520861:0.0359,1145401:0.02926):0.01008):0.00919):0.00239):0.00263)0.734:0.00077):0.00256):0.00357,(((((4361118:0.01756,3825322:0.01221)0.698:0.00257,778948:0.01436):0.0047,1798022:0.0203):0.00089,4404696:0.01567):0.00338,1694434:0.01141):0.00325):0.00182,384856:0.01187)0.435:0.0019,(((4349846:0.00934,4330661:0.01698):0.00287,(((464997:0.0294,(810650:0.02929,(527335:0.02258,519798:0.0097):0.01408)0.646:0.0068):0.00873,((1128058:0.03118,530296:0.02362):0.00636,676547:0.02345):0.00537):0.00847,73685:0.02133):0.00501):0.00399,(((2445831:0.04221,(583469:0.01376,(260513:0.01913,(389053:0.01737,(202462:0.00916,586473:0.0204):0.00818)0.746:0.00932):0.00502)0.628:0.00381)0.683:0.00192,(4452523:0.01906,(574769:0.0086,1668381:0.0035):0.01645):0.00028)0.879:0.00256,3604276:0.02805)0.84:0.0017):0.00346):0.0042):0.0012,((556325:0.00429,546805:0.00896):0.01095,411589:0.01064):0.01389):0.00487,(2804904:0.03128,(((260592:0.01477,407348:0.02129)0.844:0.00335,157408:0.01607)0.669:0.00296,(4464505:0.01437,((200343:0.00091,105390:0.00279):0.01282,463714:0.01184):0.00348):0.00345):0.00734):0.01663):0.01163)0.419:0.00549,(261658:0.02353,817097:0.01241):0.00732):0.01162)0.87:0.0083,99475:0.06814):0.0145)'f__DHVEG-1':0.02148):0.02369):0.01311):0.01539,((249133:0.01176,124193:0.01215):0.03329,(286499:0.04925,((109663:0.01171,739517:0.01662):0.04103,((110525:0.01153,109822:0.01057):0.00866,110119:0.01184):0.00972):0.02125):0.05144)'f__Marine group III':0.03987):0.01546)0.83:0.01169):0.01088):0.00691)0.715:0.00865,(4332843:0.05384,4426773:0.081):0.0272):0.01847,((2528844:0.05998,(190786:0.0181,(513408:0.01796,752517:0.0254)0.592:0.00511):0.01961):0.02385,((((2380278:0.02502,((((1087785:0.00834,(4467845:0.00727,1572746:0.05418):0.02205):0.00984,(932888:0.00728,3824576:0.02759)0.693:0.00359):0.00559,((4473018:0.02184,1100313:0.00808):0.00507,((4428688:0.00738,(4461000:0.0046,((4462887:0.00801,(147786:0.00582,2383442:0.00913):0.00835):0.00685,4462888:0.00826):0.01586):0.00014)0.434:0.00014,3864636:0.00844)0.929:0.002):0.02674):0.03678,(112246:0.01047,(1547121:0.00931,2781721:0.0111):0.00831):0.02058):0.01971):0.0203,(2760534:0.02639,3138051:0.0368)0.42:0.0091):0.01134,((((4324777:0.00951,961250:0.0348)0.901:0.00603,(1921157:0.00876,3733204:0.01984):0.01255):0.01866,((((4473052:0.00097,(((2775893:0.00414,(856309:0.00186,(4032754:0.00103,(4394385:0.01114,(1642861:0.02368,2399776:0.01058):0.03054):0.01666):0.02397):0.02):0.02108,4431138:0.00702):0.01558,4326515:0.01552)0.917:0.00766)0.095:0.00289,(4460997:0.02379,(1524871:0.00935,((3597424:0.00469,4394387:0.01913):0.00029,1014380:0.00562)0.336:0.00043)0.242:0.00015):0.01619):0.00931,((104364:0.004,(3134564:0.01072,250570:0.00907):0.00782):0.01355,(((((146866:0.01237,(351294:0.00806,((285041:0.00366,149368:0.00015):0.00535,147038:0.002):0.00404)0.324:0.00155):0.00413,688231:0.02596):0.00704,315098:0.00941):0.0033,4418192:0.02587):0.00652,633431:0.01979):0.00226):0.00736):0.0293,2247717:0.01661):0.0019):0.02501,(((142199:0.00994,(347219:0.00466,146447:0.00095):0.00781):0.03589,(3855581:0.04483,(3568809:0.01209,(109524:0.00695,3331514:0.03458):0.00607):0.01023)0.659:0.01704):0.02593,147658:0.04256):0.02017)0.684:0.00627):0.01932,249350:0.03844):0.07905)'0.874:f__Marine group II':0.02266):0.01143,(256706:0.02196,141005:0.03159):0.07153):0.01153):0.02824):0.02672,(54:0.06353,(2962506:0.03161,((4371794:0.01005,1518186:0.02347):0.01673,(((4368778:0.01067,4372159:0.00858):0.01196,(132046:0.02777,187160:0.02224):0.02196):0.04867,(664155:0.03763,4381049:0.01646):0.0282):0.01234):0.00481)'f__20c-4':0.03944):0.01488)'0.252:o__E2':0.00974,(278097:0.04307,((((823506:0.01643,(813079:0.00477,809464:0.0228):0.00653):0.01583,(4314694:0.01303,(((170268:0.00187,171334:0.02805):0.00346,99780:0.00423)0.316:0.00152,(32461:0.01251,509712:0.00937):0.00592):0.00881):0.01296)'f__A10':0.04483,(((((995360:0.02535,((825124:0.0257,(((819526:0.02824,805070:0.014):0.01174,209344:0.03108):0.01518,812136:0.02398)0.808:0.00714):0.00868,56630:0.028)0.277:0.00652):0.00153,(((58151:0.02817,141956:0.006):0.01497,(808446:0.01312,(809043:0.00645,(1000424:0.00353,(58153:0.02759,63279:0.0079):0.002):0.00173):0.00713)0.516:0.00186):0.00495,142157:0.0246)0.36:0.00464):0.0074,(4347828:0.01741,161666:0.04782):0.00748)'g__Thermogymnomonas':0.00898,((104684:0.02284,((4445049:0.00414,665536:0.02214):0.00016,(574224:0.03828,205568:0.01845)'0.514:g__Ferroplasma':0.01087):0.04362):0.02403,636541:0.03774):0.00456)'f__Picrophilaceae':0.05042,(815024:0.02338,((815952:0.01187,4302826:0.00391):0.00589,(815974:0.01337,810222:0.02208)0.551:0.01079):0.02447)'f__BSLdp215':0.04112):0.02587):0.02762,(1120778:0.00981,139379:0.02168):0.02764):0.00958)'o__Thermoplasmatales':0.03013)'c__Thermoplasmata':0.05591,(((792730:0.02965,(((((557548:0.01703,(((682918:0.01309,(141193:0.00366,754:0.0034):0.00361):0.00949,(158889:0.00473,71750:0.01242):0.00708):0.00588,752:0.00377):0.00756)'s__veneficus':0.00781,4349961:0.00076):0.00395,((104936:0.00459,1132184:0.00016):0.00479,(310630:0.00429,((3171334:0.0017,4416519:0.01453):0.00303,((553284:0.02572,279120:0.00779):0.01012,(1134126:0.01266,(338213:0.00653,673715:0.01338):0.00826):0.02312):0.00498):0.00747)0.427:0.00147):0.00935)'g__Archaeoglobus':0.01703,210766:0.00448):0.03231,210776:0.01859):0.02796)'c__Archaeoglobi; o__Archaeoglobales; f__Archaeoglobaceae':0.01902,((100086:0.00751,(292511:0.10797,(930460:0.00251,((746:0.00176,747:0.04996):0.00554,((1004528:0.00812,834591:0.01173):0.00244,((((834353:0.01016,(99077:0.01218,160594:0.01123):0.00546):0.01069,((104223:0.00099,(((102913:0.01102,(98928:0.00397,201313:0.015):0.00606)0.322:0.00014,72728:0.01771)0.437:0.00084,160853:0.00863)0.784:0.01618):0.00271,159880:0.01227):0.01393):0.01321,((768271:0.01226,102956:0.01547):0.01274,((4359073:0.01936,628383:0.02805):0.00462,1533622:0.00956)0.368:0.00545):0.00204)0.223:0.0009,((((681347:0.01417,296987:0.0102)0.798:0.0033,((810771:0.01988,(((582796:0.01283,744337:0.01245):0.00573,515306:0.00829)0.616:0.00251,3485019:0.00768):0.00291)0.863:0.00315,(4457987:0.00772,650017:0.01846):0.00473):0.00144):0.01049,(141281:0.00843,819677:0.01549):0.02245):0.00842,(1928984:0.00887,2461887:0.01524):0.00664):0.00841):0.00874):0.01439):0.02896):0.02138):0.01293):0.06063,4398090:0.04341)'c__ANME-1':0.05143):0.01366,((((851138:0.03761,652998:0.05366):0.03736,(1107197:0.07793,(((4409534:0.03912,(237630:0.01112,(251323:0.02452,238871:0.02749)0.425:0.00398):0.03622):0.01439,(((((242718:0.01215,(242268:0.01406,242281:0.03201):0.00757)0.094:0.00477,((257313:0.02033,239749:0.01051)0.487:0.00646,(((239680:0.02094,238690:0.01692):0.00777,247642:0.01611)0.846:0.01323,252039:0.01546):0.01784):0.01607):0.01594,(((109549:0.07432,3865458:0.02745)0.716:0.00699,(((4437047:0.01519,(633056:0.01934,3862609:0.02152)0.754:0.01346):0.02547,((((4298734:0.01162,4298731:0.02553):0.00474,163294:0.01963):0.01709,242334:0.01782)'g__Haladaptatus':0.0211,((777733:0.00503,(4404369:0.00683,709464:0.03148):0.02883):0.02037,((4338137:0.0136,2076641:0.0367):0.02764,978530:0.01948):0.02458)0.856:0.00706):0.01324):0.01087,(3022550:0.02938,(330533:0.0357,(341739:0.01717,4379917:0.01814):0.01756):0.01234)0.692:0.00705)0.513:0.00471)0.203:0.004,(((574835:0.02758,38435:0.02103):0.01339,1139618:0.01969)'g__Halococcus':0.03878,(((((218386:0.04975,(652:0.02694,((654:0.01544,656:0.02287):0.01417,(249641:0.01726,(4388590:0.00829,629776:0.03159):0.02979):0.01066):0.00697)0.204:0.00479):0.01596,779391:0.08072):0.00972,238902:0.04124):0.01449,(((255086:0.02005,246039:0.01918):0.00491,(((250587:0.0323,4307029:0.02665):0.00588,845599:0.00798)0.814:0.00535,(((244082:0.0273,257787:0.00016):0.01328,((1106734:0.02202,238583:0.02023):0.00857,((4463497:0.02108,((241352:0.02948,156901:0.02175)0.662:0.0074,((((240803:0.0075,236728:0.01184)0.911:0.00511,(643724:0.019,33887:0.02604):0.00883)0.639:0.00078,((((((((2660671:0.00512,((151936:0.02583,4350280:0.02019)0.76:0.00354,((((581247:0.00536,1112876:0.02328)0.812:0.00247,4292782:0.02516)0.723:0.00365,47016:0.01907)0.733:0.00122,559983:0.00858):0.01534):0.00423)0.743:0.00085,(4362403:0.01355,(155724:0.01445,(846204:0.02785,645:0.01668):0.00581):0.01089):0.00647):0.01351,(842599:0.01917,74122:0.01029):0.00516):0.00084,((551685:0.01897,548723:0.0119)'s__thermotolerans':0.00211,4136360:0.00776):0.00645):0.00089,1106797:0.02372)'g__Haloterrigena':0.00171,((253039:0.024,4176865:0.01119):0.01458,(((4429983:0.00605,131526:0.01713):0.00945,1113193:0.0093):0.00063,((737195:0.01213,714724:0.01126):0.00736,(((235648:0.02104,((((42055:0.01207,32045:0.0137):0.00507,683191:0.0095):0.00519,(1109383:0.00401,173903:0.00228):0.01093):0.00479,100467:0.02959):0.01191)'g__Natronococcus':0.00414,(245418:0.01307,((256910:0.04099,(4338018:0.01546,673916:0.00253):0.01401):0.01728,242030:0.0194)0.401:0.00014)'g__Halostagnicola':0.019):0.00472,4363006:0.02393):0.00644):0.01176):0.00572):0.00349):0.00278,((686537:0.0075,(668:0.01295,43283:0.02615)0.93:0.00129):0.01163,4308349:0.0234):0.00815):0.00417,(544733:0.01283,((246508:0.0113,236030:0.01176):0.00647,109519:0.01819):0.01126):0.00995)0.661:0.00827):0.01151,18525:0.04719):0.01092):0.00894):0.01022,241952:0.01625):0.00836):0.0049):0.00336,(238190:0.01282,235646:0.03034)0.962:0.01256):0.01258):0.00527):0.01869,(244512:0.01328,244409:0.01198):0.01243):0.01745)0.218:0.00965,(254043:0.01127,(2147801:0.0219,4416518:0.00841):0.01347):0.01023):0.00857):0.00686):0.00545):0.00739,(841927:0.03018,((2834455:0.02482,(249568:0.02371,(2147800:0.01475,850087:0.03661):0.01082):0.00837):0.00622,4409533:0.02047):0.00561):0.00404)0.445:0.00343,(((((679966:0.02184,(4363311:0.0142,4474546:0.01878)0.088:0.00847):0.00245,(241252:0.01893,(551722:0.011,322013:0.02533):0.01603):0.0067):0.01224,(((((((((((540673:0.02111,(((254297:0.00837,241052:0.03683):0.00549,248396:0.01934):0.00314,(698866:0.01573,(626202:0.00187,721252:0.00077):0.02004):0.0037):0.00968):0.00425,((((797792:0.00094,(((609811:0.01429,660290:0.03914):0.01154,(544975:0.00027,304972:0.02436):0.01737)0.788:0.00206,736408:0.02302)0.254:0.00357):0.00278,((546534:0.01723,(777573:0.00674,((335606:0.0248,621017:0.01605):0.02498,(313432:0.0224,792747:0.04955):0.03755)0.366:0.00719):0.01126):0.00626,310906:0.02171):0.01088):0.01117,(244042:0.00787,156685:0.01434):0.01171)0.03:0.00318,156624:0.03202):0.00984):0.00206,(849575:0.0145,847453:0.00843):0.01118):0.00818,(846633:0.01748,(4382014:0.00384,682706:0.01452):0.01504):0.00528):0.00569,842326:0.00993):0.00765,(4391425:0.01355,((4379919:0.01848,4379914:0.02551)0.338:0.00252,4047916:0.02016):0.00522):0.00508)0.37:0.00083,221900:0.02591):0.00787,316294:0.02428):0.00549,325843:0.01202):0.0104,(136122:0.04444,(536949:0.00289,340382:0.00916):0.0051)0.549:0.01638):0.00826,((4344013:0.02778,((247483:0.01492,3030226:0.02989):0.0088,546543:0.01433)0.39:0.0012):0.01023,(2147802:0.01513,(((788092:0.00371,4379915:0.02131)0.408:0.00111,136139:0.00494):0.02204,842964:0.01608):0.01768):0.02203):0.00279)'g__Halorhabdus':0.00944):0.00825,(((787877:0.00016,4417824:0.02174):0.04021,((621895:0.02756,(4409536:0.01033,(555646:0.00015,((((1145507:0.01108,4385066:0.00089):0.00781,641244:0.05306):0.00212,(136425:0.01399,136410:0.00768)0.407:0.00075):0.00179,748763:0.02773):0.00255):0.01887):0.01713):0.00497,(340913:0.02266,4449883:0.03682):0.00974):0.0113)'g__Halobacterium':0.02841,(((((1109237:0.00301,4414124:0.02241):0.00511,687164:0.02052)'g__Halobaculum':0.02604,(741213:0.03793,((4414125:0.03295,4414127:0.03404):0.00893,(812297:0.04097,4457801:0.05087):0.00934):0.01195):0.02288):0.01241,(((((((664141:0.00778,((4073841:0.00682,2036172:0.02644):0.0145,((659070:0.00391,627541:0.01306):0.00665,118101:0.01679):0.00604):0.03069)'g__Halolamina':0.03006,((555778:0.01493,(610415:0.01581,(((727625:0.01105,(((608426:0.0198,(797438:0.0046,(647963:0.0274,755781:0.00015):0.03787):0.01808)0.548:0.00382,786084:0.01715):0.00084,644264:0.00551):0.0054):0.00807,759729:0.00736)0.253:0.00412,(678262:0.00551,(540303:0.0135,331175:0.0268):0.00714):0.01):0.00402):0.00605)'g__Haloquadratum':0.01196,((546382:0.01406,(342799:0.01528,609058:0.01409):0.00757):0.02718,(352093:0.01676,((555450:0.02797,(314457:0.01939,(730128:0.01402,535526:0.00462):0.00333)0.827:0.00843)0.393:0.00065,329757:0.0151):0.03201):0.02189):0.02136):0.00821):0.02549,((586665:0.00705,(201724:0.02829,((850362:0.01266,3867975:0.02025)0.498:0.00964,1108660:0.00685):0.00094)0.331:0.00673)'g__Halogeometricum':0.02392,((2147796:0.01259,4370431:0.02059):0.01489,(692586:0.02408,47968:0.02253):0.00202):0.00788):0.00759):0.00878,1113463:0.03211):0.00836,(((636116:0.01763,645559:0.01089)'g__ArcF12':0.02333,2908495:0.03028):0.01192,((616997:0.01644,((2300927:0.00253,((510949:0.01554,576268:0.01552):0.00089,139004:0.03064):0.00271):0.00537,563153:0.01429):0.01489)'g__Haloferax':0.01832,(4358883:0.02056,((4449886:0.0081,4477642:0.01716):0.00103,(616489:0.01562,(156718:0.01221,(4358884:0.00465,132815:0.00403):0.00797):0.00468)0.007:0.00155)'g__Haloplanus':0.03208):0.01539):0.01615):0.0081):0.01965,(((329007:0.03615,(((((((732500:0.02571,(((((576020:0.01655,(553481:0.0239,344263:0.01061):0.01133):0.01273,(788081:0.00522,325385:0.01565):0.00644):0.00229,182928:0.01489)0.405:0.00394,((847148:0.01307,801168:0.00693):0.0017,323576:0.02296):0.00223)0.817:0.00886,(547595:0.00857,199963:0.04915):0.00922)0.886:0.00281):0.00369,((1805757:0.03292,((355910:0.01515,((553907:0.0157,717470:0.00667):0.00858,(566908:0.03412,(574209:0.00914,344223:0.01967):0.00781):0.00616):0.00599):0.00058,(((4432642:0.01887,((621:0.00342,((341290:0.02076,320196:0.00567):0.00992,788144:0.01634):0.00761):0.00112,((842742:0.0087,4339175:0.0146):0.00029,552864:0.01198):0.00182):0.00424):0.00084,740550:0.01117)0.246:0.00084,442591:0.01115):0.00274):0.00955):0.00179,4391428:0.01664):0.00662)0.151:0.00263,((748297:0.00871,169555:0.01389)0.849:0.00258,(1131990:0.00984,(542454:0.00882,701479:0.01103):0.00831)0.341:0.00737)0.572:0.00285)'g__Halorubrum':0.00711,749699:0.07188)0.373:0.00264,4315401:0.02362):0.01006,((252525:0.01885,(1114397:0.02514,4449887:0.02386):0.00971):0.00827,((4463937:0.01771,1598565:0.02305):0.01179,255381:0.04407)0.523:0.01059):0.00948):0.01003,263762:0.01559):0.00675):0.00626,(542786:0.04661,(759360:0.018,((348299:0.02419,(570520:0.03987,792981:0.01049):0.0226):0.01189,(((((340992:0.00884,327649:0.02574):0.018,(537698:0.01922,(536159:0.00683,(548300:0.02285,618352:0.01114):0.00333):0.00911):0.03461):0.00337,(339432:0.02488,538690:0.02255):0.00344):0.0011,331938:0.00285):0.01182,(798060:0.01826,(606492:0.01793,((((626207:0.00713,705166:0.02245):0.01138,(554753:0.0042,(337641:0.01212,((561557:0.01067,((((275424:0.01451,((277447:0.01819,270276:0.0259):0.00786,260442:0.01271):0.00848):0.01315,(((346228:0.01842,(344797:0.01789,324150:0.00185):0.00946):0.01378,330034:0.03648):0.01055,(353566:0.01943,318690:0.0161):0.0201):0.00954):0.00014,(561995:0.01979,535487:0.02033):0.00682):0.01107,560922:0.018):0.01525):0.00456,(354764:0.0367,340431:0.00016):0.01035):0.00654):0.0256):0.0131):0.01884,(((342722:0.00093,((574842:0.02444,(672766:0.01476,(679066:0.006,(550787:0.00278,803263:0.01885):0.01067):0.00961):0.01159):0.00735,((330684:0.00201,(759202:0.0379,654706:0.0174):0.01645):0.00929,((323799:0.04072,309749:0.0079):0.00446,565602:0.03834):0.01552):0.03086)0.696:0.0055):0.00453,(655665:0.01481,(218253:0.0115,665410:0.01205):0.01689):0.00517):0.00509,((559445:0.00016,(323528:0.00541,606578:0.01156):0.01852)0.271:0.00254,337647:0.04317):0.00879)'g__Halonotius':0.00045):0.01157,((4338133:0.01228,305475:0.01465):0.00738,(156610:0.01885,628991:0.01409):0.01085):0.01866):0.01543):0.01178):0.00486):0.00613):0.01841):0.02226):0.01307):0.01041,(((732225:0.01862,((343730:0.01344,(614643:0.01208,841609:0.02269):0.0178):0.03136,678701:0.02825):0.00829)'g__XKL75':0.01952,(((555456:0.01563,661496:0.04713):0.02284,((313167:0.04161,134188:0.0116):0.0169,567447:0.0294):0.01564):0.01375,(((350806:0.01688,303644:0.00015):0.01113,354832:0.01523):0.01249,(327988:0.0127,309060:0.02589):0.00387):0.00447):0.023):0.00941,(308349:0.00861,(348780:0.01431,(356619:0.02616,304638:0.02152):0.01176)'g__209ZB06':0.04191):0.03628):0.00347):0.02017):0.00717,((4414126:0.03966,(565363:0.03389,757046:0.00771):0.04508):0.01158,((156836:0.00959,(156943:0.05517,4409535:0.02999):0.01827)0.449:0.00558,2147795:0.04864)0.67:0.01135):0.01288):0.00801):0.0106,(((47411:0.02148,(2076642:0.00916,780128:0.04203):0.00645):0.01111,((4451185:0.00209,(823196:0.02429,(4435634:0.02821,4477643:0.00984):0.01003)0.308:0.01426):0.02253,818496:0.00703):0.00836)'g__Halosimplex; s__carlsbadense':0.02647,(((813104:0.01813,815453:0.03512):0.01555,((666521:0.0056,((547797:0.01949,(149748:0.00627,125425:0.02148):0.00711):0.00082,337957:0.01738)'g__Halomicrobium':0.01166):0.03642,((((4358879:0.01186,((((4294942:0.00279,(61001:0.00641,((240020:0.01363,((270774:0.02005,1805758:0.01082)0.201:0.00556,(842292:0.01445,(843289:0.01908,(626765:0.01792,4449885:0.01419):0.00645):0.00569):0.01151):0.01354):0.00098,(4431304:0.01384,4431302:0.01289):0.0036):0.0246):0.02364):0.00747,362191:0.01461)0.106:0.00405,((137889:0.00696,313962:0.0391):0.00169,563669:0.00818)0.761:0.00633):0.00205,(132088:0.01065,642687:0.00584):0.00873):0.01112):0.00558,4047922:0.03179):0.00693,1805755:0.01047)0.258:0.00393,((552597:0.01063,(629479:0.05152,767936:0.02716):0.01244):0.01743,311512:0.00296):0.0224)'g__Haloarcula':0.03008):0.02872):0.01081,4379913:0.07272):0.00629):0.00851):0.00959):0.00739):0.00209,(((256597:0.02276,((4373812:0.00611,650962:0.02561):0.00463,114830:0.02628):0.00873):0.01948,2147793:0.03222)0.168:0.00779,((4476827:0.03467,4432613:0.03779)0.821:0.00946,(260157:0.03084,739481:0.02788):0.01662)0.238:0.00355)'g__Natronomonas':0.01492):0.00567):0.0081):0.00727,4391424:0.02891):0.01137):0.02155)'f__Halobacteriaceae':0.08009,(100246:0.10173,(52466:0.03535,41854:0.01467):0.05126):0.03846)'0.651:c__Halobacteria; o__Halobacteriales':0.01946,(((((((3485022:0.07076,((253964:0.01236,(((4126653:0.02421,((253768:0.00997,249243:0.03036):0.00485,(254640:0.01031,243000:0.01462)0.259:0.0029)0.832:0.005):0.00268,62889:0.01242):0.00699,(139575:0.0087,((533:0.00116,(245210:0.01913,139580:0.00711):0.00662):0.00634,233066:0.02078):0.0154)0.475:0.01242):0.01181)'g__Methanocella':0.07864,(2053228:0.02025,(103626:0.02002,1720561:0.02698):0.00934):0.02403):0.02354):0.01711,719649:0.10225)'f__Methanocellaceae':0.01975,4332496:0.06904)'0.174:o__Methanocellales':0.01047,(2528838:0.07446,298377:0.07593)'o__RCII':0.01567)0.704:0.00427,(((((((1122623:0.02527,(4212309:0.01482,((193607:0.0104,((((157389:0.01184,107642:0.00954):0.00138,((766745:0.0084,69934:0.01235):0.00014,(103203:0.01692,643344:0.00515):0.00177):0.0027):0.00569,833854:0.03658):0.00278,((1753082:0.01043,4460035:0.02409):0.00175,4397921:0.01214):0.00384):0.00353)0.064:0.00165,643007:0.00772):0.00515)'f__ANME-2a-2b':0.01079):0.00616,(2795810:0.04058,(1104986:0.02442,281821:0.03322):0.01017):0.0084):0.01074,(183181:0.00721,1110466:0.01171):0.0707):0.00269,(((((((3324203:0.00678,(((4465758:0.02068,4212307:0.00973):0.01037,(701407:0.00353,(798392:0.02397,(125712:0.00287,1140580:0.00084):0.00587):0.01731):0.00375):0.00519,4339176:0.02605):0.00998):0.00974,((4343902:0.00768,((((367815:0.0031,(264516:0.00273,1128285:0.00239):0.00391):0.01612,592689:0.02672):0.00165,(706555:0.01499,((467541:0.02648,451189:0.02826):0.00091,206978:0.0064):0.01436):0.00325):0.00084,4419317:0.00847):0.00683):0.00173,(421535:0.01257,107074:0.01504):0.00467):0.00678)'g__Methanosarcina':0.0225,((159741:0.00086,135280:0.03156):0.00012,(4348301:0.02143,48567:0.00503):0.00695):0.01654):0.00501,((((686387:0.04936,(511207:0.0149,99140:0.01309):0.01645):0.00249,(777754:0.00358,674727:0.00632):0.00454)'g__HMMVBeg-29':0.00745,((150685:0.04658,535050:0.01205)'g__ANME-3':0.0365,(4032177:0.03996,(2153390:0.00569,679091:0.02367):0.01067):0.00976)0.454:0.00308):0.00483,(((182015:0.02354,((538679:0.00168,((1121684:0.01709,4354731:0.02074):0.00361,4354730:0.01943):0.00131):0.00257,1550444:0.00254):0.01623):0.00534,((539582:0.00016,259957:0.00346):0.0061,(268187:0.00212,826110:0.02072):0.02212):0.00471)'g__Methanolobus':0.00896,((62892:0.04817,(630311:0.00797,4354726:0.12257)0.321:0.00774):0.00961,203665:0.03591):0.01632):0.00576):0.00609):0.00196,((2940299:0.016,1057747:0.01476):0.00982,(343638:0.02548,((((4394083:0.00962,(629427:0.00092,262453:0.0277)0.534:0.00015):0.00014,(4428627:0.0086,4316447:0.0246):0.00341):0.00462,(1753080:0.00966,(1109135:0.01844,1753083:0.00989):0.02164):0.00631)'g__Methanococcoides':0.00298,4379461:0.02557):0.00667):0.0089):0.00883):0.00728,(((100784:0.03619,100316:0.06047):0.06099,((36837:0.04301,4369722:0.01955):0.01082,2359285:0.00373):0.01284)0.19:0.00907,((1137781:0.00429,4369721:0.00607):0.00585,611626:0.01209)'s__blatticola':0.00972)'g__Methanimicrococcus':0.0631)'f__Methanosarcinaceae':0.01039,(((((((138049:0.01518,3157755:0.00868):0.00611,(((799958:0.00938,554129:0.00972):0.01917,((4429486:0.0221,155726:0.0319)0.647:0.00848,(4106711:0.01166,(((((826668:0.00084,(102505:0.01196,((((566692:0.0694,605723:0.00206):0.02472,709781:0.00199):0.00125,733538:0.00532):0.00523,4468716:0.01654):0.00806):0.00016):0.00014,(1122013:0.01938,(((104730:0.01875,(553937:0.00345,((260489:0.02091,794236:0.03039)0.668:0.00466,306173:0.01686):0.01053):0.00529):0.00244,149173:0.01059):0.02217,(((1129233:0.01157,1141464:0.023):0.00258,(104576:0.01124,(103219:0.0076,(572275:0.03178,(699426:0.00281,637584:0.0466):0.02545):0.01013):0.01097)0.439:0.00016):0.00283,203472:0.00444):0.00091):0.00594):0.00084)0.226:0.00209,617073:0.05386):0.00218,((1110161:0.00686,1105330:0.01977):0.02217,(115371:0.02125,(254952:0.00822,793739:0.03597):0.00551):0.00371):0.00392):0.00825,242720:0.02228):0.02125):0.0045):0.01143):0.0135,(4426780:0.0112,(202347:0.02057,527005:0.00525):0.00905):0.00788):0.00862):0.01036,((4422230:0.00431,(((1141143:0.03249,1127174:0.01161):0.01783,1126077:0.00526):0.01671,187194:0.00507):0.00605):0.00119,(103247:0.01924,561472:0.00285)0.522:0.0047):0.00236)0.622:0.00397,(((1123545:0.02195,(1140347:0.02413,(1144132:0.02406,535337:0.02923):0.00141):0.00133):0.00085,((((4462247:0.01845,1136619:0.03279):0.00253,(1130797:0.02952,1131532:0.02851):0.00349):0.00014,(1128658:0.06195,(((1140166:0.04267,(1140777:0.02356,4462248:0.0567):0.01125):0.00285,1134548:0.0473):0.00186,4462249:0.01345):0.00184):0.00028):0.00015,(1125881:0.01136,(4462246:0.03901,1136615:0.0185):0.00197):0.00085):0.00014):0.00014,(1129804:0.02233,1140556:0.01143):0.00082):0.00104):0.01357,1140013:0.02658):0.01978,1142481:0.02249):0.02925,(145147:0.02927,107596:0.03273)0.295:0.00912)'f__Methanosaetaceae; g__Methanosaeta':0.01438):0.01604):0.00765,((674988:0.02903,(715854:0.02568,((788028:0.00016,302651:0.00091):0.01822,((725478:0.00186,((70991:0.00795,615581:0.07795):0.00486,152374:0.01856):0.00362):0.0004,158920:0.00802):0.00607):0.00139):0.01716)'f__ANME-2c':0.03658,(((137592:0.00996,4426771:0.02247):0.01125,4353965:0.00951)'f__Methermicoccaceae':0.04255,(385416:0.04788,((252377:0.01777,((532287:0.02952,830596:0.03153):0.025,(68323:0.01862,(68326:0.00527,68322:0.0149):0.00702):0.00324)0.848:0.00878):0.03376,((((1753087:0.00364,4464827:0.00525)0.453:0.00328,4409215:0.01828):0.01333,(4379458:0.0046,292813:0.03404):0.00805):0.00558,((((((4379460:0.0262,(4359428:0.01048,805881:0.00554):0.00082):0.00417,((4378163:0.00198,4398242:0.0206):0.00512,(1111290:0.01414,1112808:0.01177):0.00607):0.00726):0.00361,(706603:0.00823,1110891:0.02086):0.00468):0.0015,4411390:0.012):0.00546,4379462:0.01218):0.00815,293252:0.0271):0.01064):0.01818):0.02025)'f__ANME-2D':0.01401):0.01126):0.00384)'o__Methanosarcinales':0.02227,(208514:0.02809,(210610:0.04867,208359:0.00216):0.01945)'o__YC-E6':0.03759):0.01126,((((((565730:0.02078,((565033:0.02678,108525:0.0068):0.00244,281828:0.01719):0.00765)'f__Methanocorpusculaceae':0.05956,((1133758:0.02078,(4379419:0.03271,(4458631:0.00297,782416:0.03637):0.01194):0.01708):0.00679,(((4409072:0.03629,2766888:0.00884):0.00232,536415:0.03821):0.00175,108439:0.01664)'f__Methanocorpusculaceae; g__Methanocalculus':0.00568):0.02336):0.04646,(557121:0.01373,1131401:0.02076):0.01994)0.566:0.00483,(((((((1112083:0.0199,(518529:0.00841,((((4393776:0.02365,531891:0.01385):0.00544,((66896:0.00277,(315627:0.01376,(326615:0.02588,349670:0.01317):0.00352):0.00169):0.01015,37119:0.02117):0.00322):0.00285,538807:0.02552):0.00178,238101:0.01201):0.00547)'g__Candidatus Methanoregula':0.01278):0.00577,((236057:0.01429,(((((((361178:0.00777,51522:0.02815):0.019,4478326:0.02532):0.00382,264985:0.003):0.00331,571728:0.02194):0.00511,313193:0.01412)0.658:0.00481,166865:0.01223)'g__Methanolinea':0.00212,549891:0.02556):0.00495)0.612:0.0046,521827:0.01379):0.00108):0.00109,4426779:0.01935):0.0024,((1121930:0.00085,723969:0.0019):0.02483,545597:0.02661)0.552:0.00337)'f__Methanoregulaceae':0.0082,((237857:0.02254,1110108:0.03759):0.00432,641012:0.01647):0.00754):0.00392,145624:0.02912):0.00062,(((((172345:0.00387,4400447:0.03101):0.01084,(294916:0.01945,(((((557845:0.01851,(((279809:0.00372,50770:0.02445)0.182:0.00243,693311:0.04025):0.01531,1753084:0.01665):0.01211):0.00544,(2724975:0.0163,837218:0.00447):0.01763)'g__Methanoplanus':0.00578,(158338:0.00716,157535:0.00142):0.0448):0.00946,((1141035:0.00337,851007:0.01396):0.00821,(157304:0.0096,187147:0.00184):0.00356)'g__Methanogenium':0.01055):0.00501,513268:0.01037):0.01139):0.0101):0.00542,(4355526:0.00912,(4355520:0.00965,4355525:0.029):0.00484):0.01748):0.00702,(297:0.01303,(((4027691:0.00786,(145915:0.02651,2260762:0.01319):0.01768):0.01358,283331:0.029):0.00723,((((209833:0.01136,(((((647418:0.00385,580580:0.00744)0.303:0.00635,433016:0.03843):0.00131,660991:0.01578):0.00171,((4359324:0.01246,4398148:0.01569):0.00598,1142030:0.02459):0.00233):0.00124,108784:0.02068):0.00313):0.00262,4346018:0.03435):0.00014,4409069:0.03655):0.00162,((617196:0.00204,((4323342:0.01724,4455990:0.00307):0.00609,(840131:0.00143,3852220:0.01646):0.00982):0.00639):0.00384,1122974:0.01936):0.00865):0.00016)0.656:0.01315):0.00565)0.591:0.00295,((1128360:0.0102,1137360:0.01388):0.00594,((574336:0.01095,329:0.01116):0.00806,139726:0.02003)'g__Methanofollis':0.00708):0.02255)'f__Methanomicrobiaceae':0.00536):0.01467):0.02013,(370000:0.0303,(((2860240:0.04607,((((162930:0.01068,843826:0.01346):0.00501,(343:0.00383,((3219150:0.01105,(557417:0.01041,607352:0.02189):0.0255):0.0114,(553929:0.00196,849517:0.01366):0.00195):0.01589):0.00992):0.00436,99581:0.00994):0.0055,(((1126676:0.02004,4334754:0.00682):0.00355,(1142515:0.00622,647334:0.01814):0.00156):0.00613,4427560:0.01578):0.01836)'g__Methanospirillum':0.02614):0.01317,(699459:0.00642,683901:0.02865):0.02187)'f__Methanospirillaceae':0.03801,(572118:0.04483,658057:0.00444)0.464:0.01711):0.01211):0.01066):0.01757,(572253:0.02266,4480678:0.03822):0.02885)'o__Methanomicrobiales':0.03635):0.01735):0.01122,(144407:0.04879,((3791853:0.00849,(4409094:0.0229,(516270:0.00933,4271527:0.00427):0.00272)0.332:0.00653):0.03025,(1961476:0.01902,4416739:0.00516):0.03968):0.03052)'o__F99a103':0.01591):0.00965,((799536:0.08588,295516:0.03925)'o__NRA6':0.07226,1122791:0.1137):0.01529)'c__Methanomicrobia':0.03695):0.02726):0.02335):0.01162):0.00718,(((589892:0.01384,253993:0.00898):0.07231,(((119938:0.02293,((253120:0.00861,245107:0.01657):0.00391,((239879:0.00822,((534240:0.02214,(543071:0.01674,252488:0.02039)0.001:0.00356):0.00327,(249:0.01415,124491:0.0134):0.00366):0.01335):0.00632,555512:0.02757):0.0089):0.01087):0.04467,(((1767218:0.00934,(120421:0.00337,245:0.01275):0.01133):0.04207,(238890:0.0331,2384821:0.03404):0.02859):0.01791,(241385:0.06376,(((((1697085:0.00457,1878663:0.01414):0.00869,3470780:0.01576):0.00595,(((2443007:0.00613,(742091:0.00666,4460034:0.01296):0.01003):0.00326,2678755:0.02135):0.00393,((235962:0.01599,800352:0.01342):0.00456,3488781:0.0138):0.01156):0.00462):0.04693,(122105:0.01896,(252537:0.01771,(241739:0.01701,1600821:0.01676)0.28:0.00348):0.01292):0.02682):0.01344,(265152:0.03634,((124675:0.03622,(239351:0.01011,254051:0.03677):0.01269):0.01626,((762495:0.03449,49:0.05182):0.01374,252174:0.05108)0.314:0.00974):0.02559):0.00687):0.01475)0.181:0.00633):0.0232):0.03145,188272:0.04474)'g__pMC1A4':0.03035)'f__pMC1':0.02939,(544647:0.02396,844106:0.02937):0.13538)'c__Methanobacteria; o__Methanobacteriales':0.01409):0.00837,((((144490:0.04128,141309:0.03969):0.1087,((((4464789:0.05974,4466536:0.05539):0.03012,((566797:0.04734,543245:0.05555):0.0486,804773:0.122):0.03354):0.00645,((((569329:0.02236,3254766:0.03081):0.04567,108925:0.0828):0.01732,((4388783:0.02405,(202396:0.0023,4343074:0.0199):0.01522):0.02793,201361:0.04315)0.255:0.02368):0.00528,1121409:0.05045):0.01872):0.0846,((202746:0.05811,815762:0.0625):0.0818,(252489:0.07204,(2945462:0.0465,269089:0.04099):0.05398):0.03212):0.06007):0.02932):0.01833,((((((660570:0.01541,845890:0.01568):0.02647,((554773:0.02596,(659067:0.01347,845878:0.02997):0.01685):0.01731,308677:0.02948)0.598:0.01021):0.00494,831767:0.03414):0.00879,((847278:0.04602,(135477:0.04655,131094:0.04384):0.00868)'0.128:g__DL1A-100':0.00534,136141:0.03227)0.637:0.00543):0.00375,(544697:0.02383,131861:0.02131):0.0186):0.05567,((140271:0.03464,(((43427:0.02375,16893:0.0607):0.01644,(((((((139995:0.024,139861:0.01955):0.01154,140240:0.0204)0.162:0.00419,(4370831:0.02111,(((((3879144:0.00881,1134437:0.01154):0.00443,((1813602:0.032,685390:0.01893):0.00085,(1563461:0.00456,4459380:0.00689):0.00257):0.00693):0.00842,566419:0.01081):0.00321,(4468554:0.00256,3852040:0.02796):0.02073):0.0035,1719726:0.01643):0.00804):0.01449):0.00449,36097:0.02166):0.00533,(4403112:0.02807,((799144:0.00499,694782:0.01343):0.02563,4425861:0.01175):0.00952)0.689:0.00869):0.00324,34194:0.02283):0.00787,((((140261:0.05507,(191626:0.02058,140100:0.0565):0.02144):0.01519,24840:0.03312):0.00988,140297:0.02608):0.00472,(73906:0.02729,141088:0.03812):0.01313):0.01701):0.01485):0.00846,(((111614:0.01464,68897:0.0157):0.01519,144977:0.02708):0.0328,637541:0.05715):0.01373)'g__SAGMEG-1':0.03925):0.00922,(4359070:0.02045,4331542:0.02414):0.02358):0.02503)'f__MSBL1':0.05239):0.02005,((1077608:0.00966,(691565:0.01194,4097115:0.01617):0.00908):0.10993,(3829182:0.14067,((((570008:0.0185,(1071111:0.00475,660248:0.00816):0.01063):0.01096,105401:0.01237):0.07483,(4106713:0.07549,((519852:0.02071,137541:0.01744):0.00852,4312914:0.02223):0.05785):0.01567):0.00919,(155845:0.00935,(((533166:0.00486,((151209:0.02107,654054:0.02848):0.00382,204914:0.01282):0.00948):0.00463,153032:0.04417):0.00295,154020:0.02274):0.00454):0.07715)'f__WSA2':0.03448):0.01805):0.01905)'c__Methanobacteria; o__Methanobacteriales':0.01528)'p__Euryarchaeota':0.01409,((125020:0.04668,((4415874:0.02316,4455376:0.00913):0.02895,(99845:0.03127,4345214:0.05287):0.03729):0.05828)'p__Nanoarchaeota; c__[Nanoarchaeoti]; o__[Nanoarchaeotales]; f__[Nanoarchaeotaceae]':0.1441,(((((((299015:0.04892,4354190:0.03344):0.00785,((202834:0.00744,203261:0.01663):0.02785,4281508:0.04442):0.01306):0.0255,867378:0.03982):0.18708,(729293:0.35318,(((3202308:0.02068,((2528843:0.00575,4327819:0.03321):0.01032,1122524:0.01419):0.01339):0.01462,2201479:0.03134):0.03045,3871866:0.03973):0.14618)'c__AAG':0.04975)0.153:0.02307,771:0.13187):0.03538,((((2804901:0.02852,1143371:0.04206):0.11085,(801940:0.13802,1133015:0.12868):0.0163):0.01316,((4298210:0.13989,(2335039:0.00819,3825327:0.035):0.15525):0.16364,(2963552:0.11608,(4417895:0.03632,((836195:0.01257,202925:0.0193):0.03489,2804887:0.01372):0.01184):0.13431):0.03721):0.01508):0.02232,260063:0.23056)'c__MHVG':0.03137):0.02462,((((142674:0.10992,((((143380:0.00234,141171:0.0184):0.01625,886:0.01491)'0.569:f__Korarchaeotaceae':0.00341,144428:0.00966)'o__Korarchaeotales':0.00148,(4387918:0.02965,(159805:0.00014,144656:0.00091):0.04539):0.01446)'c__Korarchaeota':0.08799):0.01784,(533567:0.00775,(141876:0.00887,883:0.01396)0.533:0.00562)'c__pOWA133':0.1586):0.0247,(((((4302830:0.1051,(((((((115168:0.04846,1006:0.07713):0.00592,(((346816:0.05724,(326141:0.0031,280463:0.00338):0.08603):0.02888,((677090:0.01991,741760:0.01437):0.02457,((703438:0.01646,556195:0.03406)0.293:0.00661,((341277:0.00369,(336346:0.00517,283606:0.01256):0.02765):0.01918,284878:0.0328):0.04203):0.01233):0.00807):0.00805,(((((((780150:0.00105,667665:0.0718):0.00899,759347:0.01517):0.02969,(664787:0.02767,(726991:0.0093,800765:0.0258):0.01809):0.01394)0.202:0.00199,((255722:0.03512,240573:0.02565):0.00584,((665068:0.0493,243880:0.03225):0.007,((240450:0.02354,236394:0.04144):0.00741,4412617:0.05091):0.00532)0.053:0.00556):0.00775):0.00286,((240348:0.02464,278856:0.04775):0.01029,((((745134:0.02752,769571:0.031):0.01051,250424:0.01231):0.0076,651305:0.05945):0.00696,257598:0.02923):0.00362):0.00533):0.00179,(119654:0.04406,(((533251:0.01748,716145:0.01336):0.01845,246140:0.0161):0.02082,633506:0.05463):0.00622):0.00739)0.309:0.00375,(660974:0.05145,(((3684826:0.01342,((((2569441:0.00911,4435476:0.01231):0.00219,4474279:0.01303):0.00292,4435477:0.00175):0.00167,((4435488:0.0036,1575174:0.00969):0.00684,4474277:0.0062)0.325:0.00367):0.00794):0.02338,((213389:0.0277,((((144887:0.01928,141782:0.01371):0.00443,(537776:0.02811,2569443:0.00566):0.0037):0.01069,(2569442:0.01471,3106281:0.01929):0.01227):0.00993,(763082:0.00095,(664150:0.04212,766027:0.03467):0.0053):0.02388):0.00462):0.00699,623003:0.02711):0.00757):0.03138,((143239:0.01941,(813473:0.01145,3604094:0.00807)0.58:0.00038):0.00789,144695:0.03876):0.03922)'0.706:o__NRP-J':0.00885):0.00977):0.00405):0.00558)0.608:0.00737,250484:0.04229):0.01031,(244423:0.04849,111933:0.03616):0.04635):0.01332,127052:0.03047)0.602:0.00531,185056:0.02322)'c__MBGA':0.01663,((((800846:0.02768,((677065:0.02474,(583985:0.02059,(124873:0.03676,204290:0.01168):0.00368):0.01138):0.01174,646621:0.01691):0.00768)'o__AK31':0.01805,((((((4400135:0.00972,(4362620:0.02221,(((1126596:0.00157,(4362616:0.01637,4362614:0.03369):0.02123):0.02033,756973:0.0091):0.00303,107234:0.00372):0.0022):0.0015):0.0013,((1132905:0.01489,((((((4468717:0.00936,142573:0.00729):0.00899,1146:0.0086):0.0052,(((1143:0.00776,142373:0.00577):0.00834,(101928:0.01547,556561:0.02693):0.00383)'s__SCA1170':0.01518,(105113:0.00728,694995:0.00401):0.00954):0.00887)0.712:0.00201,(1141:0.01526,(((669547:0.02375,(613229:0.01303,(613187:0.02639,748601:0.00907):0.00457):0.00594):0.00466,((641035:0.02819,725404:0.0152)0.724:0.00072,(((196412:0.00978,(723248:0.01801,653550:0.04031):0.00206):0.00072,765291:0.00757):0.0015,(647619:0.01253,652441:0.02352):0.00296):0.00172):0.00252):0.00177,((687226:0.01181,704748:0.00972):0.00368,(25116:0.0141,((54107:0.02226,1136152:0.00172):0.00084,(47778:0.00608,(100780:0.00142,150607:0.0297):0.00393):0.0071):0.00088):0.00196):0.00319)'s__gargensis':0.0052):0.00385):0.00068,((106926:0.0125,104677:0.01365):0.00549,102237:0.01202)0.807:0.00303):0.00101,1107760:0.02413):0.00583):0.00955,(252853:0.02099,720511:0.01791):0.00401):0.00786)'g__Candidatus Nitrososphaera':0.02243,4400134:0.03739)0.825:0.00721,101095:0.05138):0.0144,623513:0.00392)'o__Nitrososphaerales; f__Nitrososphaeraceae':0.01853,(680292:0.00801,((513486:0.04676,((((767225:0.00083,(4402118:0.00275,4431813:0.00014):0.00014):0.00722,(1127869:0.00864,4481553:0.02471):0.01449):0.02379,(138353:0.03866,137954:0.0036):0.0166):0.01151,(((4425284:0.02794,((321018:0.01499,((1105:0.02034,(((108965:0.01374,862101:0.01129):0.00511,(((108923:0.02406,((323489:0.01324,347913:0.02282):0.00757,(1074804:0.02482,108921:0.03603):0.00291):0.00687):0.00635,34469:0.01434):0.00268,347857:0.02669):0.00178):0.00204,(148729:0.00668,(324034:0.0018,108964:0.02084):0.00671):0.00859):0.00541)'s__pIVWA5':0.00355,((((348549:0.00931,869040:0.0095):0.01123,325965:0.02166):0.00085,1080410:0.01121):0.01374,630928:0.00353):0.00383):0.01301):0.01557,(568829:0.01622,324008:0.01796):0.01199):0.00352)'g__Nitrosopumilus':0.00339,((((((((339055:0.01733,(941244:0.00275,310272:0.01138):0.0129):0.00435,108953:0.0437):0.00789,315545:0.01446):0.0095,(737234:0.00813,556256:0.0253):0.01227):0.0037,(((((154353:0.00969,((4369009:0.01487,202145:0.00563)0.535:0.00015,1692591:0.02019):0.00185):0.00012,((544745:0.01953,(155526:0.01594,152483:0.01387):0.00385):0.00128,(783727:0.00922,((4425583:0.00091,((1050:0.01429,672569:0.00702):0.00425,537188:0.00932):0.00764):0.00339,4417811:0.01201):0.00586):0.00264)0.4:0.00432):0.0008,(((((((235839:0.02564,(((4429912:0.00649,2945460:0.01892):0.00193,4448282:0.00549):0.0025,((4404247:0.00814,4357756:0.00657):0.00223,3789144:0.01856):0.00245):0.00085):0.00084,((4406778:0.01734,4377107:0.02152):0.00526,904563:0.01243):0.00426):0.00015,1005844:0.017):0.00346,2258462:0.0158):0.00014,(1087314:0.01477,543264:0.0544):0.00452):0.00169,(79249:0.00282,728700:0.01054):0.00015):0.00169,461312:0.01059):0.00172):0.00098,659087:0.02071):0.00705,653807:0.01199):0.00605):0.01124,(((((692063:0.00649,2446903:0.01588):0.01135,4431375:0.01051):0.00413,553746:0.01132):0.0017,(619389:0.01592,(687913:0.00744,560175:0.01659):0.00515):0.00346):0.00673,((4362615:0.03519,(4362613:0.00049,4362619:0.02963):0.02647):0.00371,730684:0.00616):0.01157):0.00549)'g__Nitrosopumilus':0.00512,((((550023:0.01604,736660:0.02366):0.00516,(511243:0.00372,(((537704:0.01492,536990:0.02148):0.00268,509765:0.02129):0.00668,(((565796:0.01157,1054:0.0204)0.135:0.0092,547475:0.02118):0.00306,726655:0.01722):0.00183):0.00228):0.00863)0.005:0.00271,(510828:0.01124,((568724:0.01791,555371:0.03362):0.00302,540244:0.00993):0.00892):0.01544):0.00574,349600:0.01071):0.01114):0.00153,(((660017:0.01407,4328762:0.02329):0.00537,((155789:0.01097,((((238620:0.02268,(36985:0.01113,(4466258:0.00594,1129716:0.02224):0.00587):0.02489):0.00772,1029:0.01578):0.00332,155495:0.01501):0.00654,155684:0.00602)'s__symbiosum':0.00607)'g__Cenarchaeum':0.00088,3837750:0.01088):0.00138):0.00226,((776850:0.01501,619691:0.01713):0.00712,186548:0.01774):0.00693):0.00379):0.00191):0.00613,(((1126:0.01944,(4073697:0.00993,824846:0.01423):0.00989):0.02439,(((182872:0.01285,753582:0.01972):0.00617,(((550229:0.01612,((244418:0.00422,242379:0.03176):0.00488,72363:0.01504):0.00335):0.00658,(694744:0.00114,4414549:0.00623)0.532:0.01614):0.00359,1584736:0.02896)0.63:0.00181):0.00601,(((758445:0.00906,617617:0.02387):0.00962,((104620:0.00875,657355:0.02927):0.00523,99837:0.02505):0.00676):0.00234,(741963:0.02184,730215:0.01186):0.00213):0.00325):0.00527):0.00877,196754:0.02352):0.00531):0.00782)'f__Cenarchaeaceae':0.02252):0.0347,(641573:0.00466,(756307:0.01231,((((253497:0.00523,656621:0.00801):0.00725,((1143180:0.00016,18486:0.00177):0.01382,(208997:0.01438,(190020:0.01347,46479:0.03325):0.00496):0.0084):0.0189):0.00843,(625603:0.02329,(791248:0.0019,765358:0.03167):0.01486):0.00516):0.00348,(216453:0.00498,3034532:0.00853):0.00589)'f__SAGMA-X':0.00136):0.01315)0.638:0.00695):0.0264)'o__Cenarchaeales':0.03126):0.05453):0.02501,(2977194:0.00209,580782:0.03279)0.6:0.0362):0.01671,((1142940:0.01717,822604:0.0181):0.01676,623359:0.019)'o__Nitrosocaldales; f__Nitrosocaldaceae; g__Candidatus Nitrosocaldus':0.01261)'c__Thaumarchaeota':0.03247):0.00938):0.00954,((888:0.03641,(((556228:0.02122,1129377:0.00289):0.0127,(184033:0.02108,50397:0.00355):0.01559):0.00827,141899:0.01666)'c__pISA9':0.01915):0.01522,(((937:0.02995,((1143839:0.00015,(163550:0.00895,(195473:0.00078,43314:0.00383):0.01482):0.03275):0.00265,(660958:0.00468,(629791:0.0056,111678:0.0316):0.00599):0.00783):0.01924):0.0284,173183:0.01619):0.01064,173953:0.02076)'c__pUWA2':0.04551):0.02383):0.01904,(((277799:0.03879,(126878:0.01075,(348254:0.04214,919:0.01576):0.01633):0.02613):0.02188,(((144807:0.00016,838:0.00465):0.06297,(((278219:0.02364,(278246:0.01329,71209:0.01302):0.00917):0.01022,((278899:0.02511,143638:0.01793):0.01093,245328:0.02367)0.643:0.00748):0.02713,((321466:0.0292,277785:0.02119):0.02014,(4370637:0.01631,(137080:0.01586,(822059:0.00183,2670181:0.00554):0.00289)'g__Candidatus Caldiarchaeum':0.04233):0.013):0.00663)'f__[Caldiarchaceae]':0.03019)'o__[Caldiarchales]':0.03887,309846:0.11084):0.01481)'c__Aigarchaeota':0.01489,(((122879:0.01443,(122438:0.02192,(213849:0.00983,214838:0.03473)0.429:0.00904):0.01903):0.0381,(136293:0.01608,(((141995:0.00696,323496:0.17556)0.501:0.00973,127101:0.00987):0.01699,126849:0.03209):0.03286):0.02002):0.01693,141677:0.04409)'c__THSCG':0.02482):0.01401):0.01245,(((123977:0.01049,119867:0.00918):0.02955,(124925:0.04369,((252920:0.03641,(615168:0.0505,4464794:0.0374):0.00551):0.00935,(122032:0.03482,(240841:0.01894,1799073:0.03118):0.02422)0.398:0.01255):0.01135):0.02537):0.02049,((((530733:0.07034,823240:0.06353):0.02174,(112651:0.15,(1140740:0.08022,1127611:0.08483)0.381:0.0183):0.03369):0.01076,(2493161:0.05665,((780205:0.06569,1521570:0.05677):0.02637,(657080:0.07072,(((((630637:0.01755,(((4331544:0.01392,3825331:0.02868)0.394:0.00333,(696940:0.03354,(1719719:0.00807,3114987:0.02428):0.00951):0.00537):0.00352,4332217:0.0157):0.00132):0.00443,565152:0.02239):0.03163,(((269121:0.02514,4372024:0.01672):0.0265,((756339:0.02902,2757724:0.01327):0.00915,(520629:0.03206,(514701:0.01024,2569438:0.02209):0.01113):0.0074):0.02999):0.00769,667948:0.05937):0.0073)0.663:0.00595,(3151316:0.04152,3512690:0.01004):0.01767):0.0106,(193033:0.01322,(1138031:0.01663,(668846:0.00984,4129989:0.02264):0.00553):0.01117):0.02834):0.01088):0.02241):0.02005):0.01772):0.00928,((((((528762:0.04484,(395774:0.01196,(4392640:0.01524,530020:0.01262):0.00112):0.01458):0.01538,405199:0.03722):0.03637,388833:0.0647):0.01028,4361225:0.02161)0.183:0.01214,((709277:0.01899,1719722:0.01208):0.00684,4356276:0.01458):0.00926):0.09181,(((((144092:0.02577,(144266:0.04728,((73608:0.00589,142964:0.01181):0.01206,((((4375778:0.01338,(1863170:0.01391,182769:0.02557):0.00506):0.00575,(723920:0.02094,2569439:0.03928):0.02174):0.00323,112707:0.05704):0.00445,4446469:0.02279):0.02855)0.184:0.00662):0.00964):0.01084,(1684054:0.0167,(330020:0.03023,837:0.00436):0.01077):0.01997):0.00496,(4332645:0.08783,((121711:0.027,119680:0.03876):0.02147,(732358:0.03713,3420260:0.04479):0.0146):0.02336):0.03836)0.491:0.00617,(140689:0.0479,((178792:0.03658,((2288949:0.01693,2569436:0.02239):0.02127,2577991:0.03628):0.01268):0.00651,((1533630:0.02206,1957347:0.03317):0.01419,(3260443:0.01978,2289926:0.06189):0.00883):0.02155):0.01138):0.01287):0.00707,(((3118227:0.01155,126690:0.02315):0.01626,(126212:0.01329,252451:0.01768):0.01564):0.00813,(((((((240025:0.01032,(((4056775:0.00366,3581597:0.00376):0.00727,(4106703:0.00623,1961475:0.01985):0.00651):0.00259,120842:0.01457):0.00243):0.00452,(1633126:0.00749,2649271:0.02829):0.00859):0.00902,(689490:0.02571,((138956:0.02278,((702901:0.01274,3485026:0.01445):0.00906,3485023:0.01577)0.344:0.00766):0.00966,701228:0.02642):0.01103):0.02381):0.01219,(((((457903:0.03004,797577:0.01198):0.03681,((((144717:0.02806,(637390:0.01255,(781056:0.0576,1651526:0.0046):0.00773):0.01471):0.00348,((((((((1138890:0.02961,(3115778:0.00476,4463032:0.0069):0.01233)0.503:0.0026,(3485017:0.00882,(3114989:0.00527,1139847:0.01325):0.02232):0.004):0.00817,4414813:0.04858):0.00607,(109236:0.00556,4457490:0.0036):0.01452):0.00364,3118225:0.0166):0.012,((1814820:0.00631,((336090:0.02329,((144063:0.00187,1171:0.00445):0.00273,676542:0.02576)0.142:0.00743):0.00248,337415:0.01477):0.01758):0.00997,277820:0.02251):0.00765):0.00438,((142927:0.00147,142882:0.04507):0.00786,4481489:0.00096):0.00791):0.0097,2528847:0.06157):0.00613):0.00923,(((2569435:0.00426,526250:0.0049):0.00734,((813203:0.00784,4397178:0.01783):0.00581,(519027:0.00275,4368302:0.00379):0.01079):0.00377):0.01126,((529235:0.01469,525569:0.01005):0.01334,((515962:0.00788,2569434:0.00689):0.00712,(821003:0.01409,1651528:0.02435):0.00703):0.003):0.00599):0.007):0.00477,((((557485:0.01208,3963085:0.0198):0.01029,522191:0.01503):0.0036,((((518927:0.02241,((3684827:0.00323,3684834:0.01027):0.002,1651529:0.01663):0.00762):0.00391,(282132:0.01232,1134699:0.011):0.0018):0.00328,((((776995:0.01158,739278:0.00642):0.00509,4478632:0.0169):0.00788,251062:0.00494):0.00307,(((535254:0.03419,((56717:0.00996,(156311:0.00478,153278:0.0352):0.01044):0.00622,(((463639:0.00964,464037:0.06838):0.02704,(370449:0.00359,463052:0.01924):0.00014):0.01513,440085:0.00648):0.01563):0.00266):0.00185,3634783:0.01505):0.00592,829:0.01041):0.00338):0.00458):0.01622,((2878769:0.01623,(529521:0.00565,144537:0.01505):0.00714):0.00558,((((575464:0.0067,(423724:0.00014,406857:0.01672):0.0073):0.00487,512868:0.01052):0.00095,(1753086:0.00616,2795808:0.00959):0.00495):0.00408,(((4316448:0.00984,(816371:0.00941,(1145860:0.00758,1144154:0.02948):0.00407):0.01369):0.00543,(817893:0.01206,658008:0.01252):0.01265):0.00235,(((2569437:0.0112,(681753:0.0078,1651527:0.00501):0.01401):0.00675,((1106008:0.01061,(1113489:0.01242,(143073:0.00859,818326:0.00283):0.007):0.0056):0.00835,4392634:0.0198):0.00572):0.0031,(4410919:0.01499,3200290:0.00727):0.00431):0.00601):0.00239):0.0016):0.00354):0.00199):0.01653,(139237:0.03002,3485016:0.02776):0.00611)0.409:0.00436):0.01867)'o__pGrfC26':0.02899,(4310894:0.02597,((1707175:0.02679,705448:0.01477):0.00711,3825326:0.03374):0.0061):0.04286):0.00636,(105220:0.02216,(4372029:0.03894,105063:0.01205):0.01723):0.01724):0.00989,2078987:0.04836)0.27:0.00631):0.00902,305849:0.03415):0.00519,(((122375:0.00668,(198216:0.01022,(4359076:0.006,4446083:0.00365):0.01057):0.0084):0.00666,(140627:0.01024,2577989:0.01048)0.058:0.01281):0.0188,((590520:0.01359,(((3489144:0.03648,(((1125367:0.01044,(((371847:0.00702,(462844:0.0095,((447843:0.00278,4271528:0.01426):0.00461,643483:0.03184):0.00513):0.01556):0.00883,444679:0.01524):0.00508,(447740:0.01289,241830:0.02162):0.00607):0.00285):0.00305,((614438:0.00183,(763385:0.00724,(428318:0.01455,(322321:0.00465,4379844:0.01105)0.196:0.00406):0.00373):0.00533):0.00172,1961473:0.00858):0.00015):0.00604,1790753:0.01725):0.01373):0.00813,((575513:0.02633,4426941:0.00803):0.00172,125340:0.01017):0.00231):0.00371,561428:0.01503)0.573:0.00366):0.00871,254054:0.01481)'o__B10':0.01115):0.00684)0.582:0.00624,((1145311:0.02484,(324396:0.01613,((4338251:0.01619,4375574:0.03072):0.00865,305084:0.01035):0.01454):0.00996):0.02775,((4381185:0.04417,(609266:0.01478,523571:0.01567):0.04954):0.02596,(2748302:0.01494,(4421107:0.0068,4410891:0.00982):0.0066):0.03335):0.0086):0.00264):0.00882):0.00496):0.0074)0.609:0.00657):0.00624)'c__MCG':0.01585):0.00418,(((((((((((111754:0.05346,((196927:0.06047,813726:0.00105)'g__Thermocladium':0.00804,4314695:0.01347):0.01361):0.0301,(4450741:0.00976,(2058825:0.00275,4483258:0.02686):0.02362):0.01682):0.00754,((((((180484:0.01694,197837:0.01081):0.00742,189388:0.00939):0.02299,(195167:0.00015,((((165044:0.00215,(163529:0.00016,(26139:0.00263,(((2909029:0.05537,2430106:0.0051):0.02741,4295385:0.00191):0.00088,141351:0.00178)0.436:0.00104):0.02208):0.02947)'g__Pyrobaculum':0.0255,165960:0.00374):0.00694,(188346:0.01441,(806839:0.00448,168179:0.041):0.0521):0.01314):0.01408,177394:0.01225):0.00175):0.0082):0.01513,(194923:0.0395,197113:0.02758)0.703:0.01675):0.00151,(174652:0.01236,143713:0.00092)0.113:0.00106):0.00302,559851:0.0117):0.00729):0.01227,209987:0.007)'f__Thermoproteaceae':0.04,((((4415873:0.0064,(150549:0.00377,278654:0.00557):0.00564):0.01526,(817457:0.0143,((16774:0.00109,139529:0.02274):0.01114,826:0.00277):0.00838):0.01734):0.00697,143520:0.035):0.01139,((144314:0.01576,4371793:0.00788):0.03564,(212332:0.00484,73046:0.01957):0.02539):0.00858)'f__Thermofilaceae':0.00658)'o__Thermoproteales':0.00792,((((((279646:0.01258,814111:0.01396):0.01847,((112408:0.02359,(142364:0.00336,(816233:0.00887,4470331:0.01364):0.0154)0.671:0.01176):0.03601,142612:0.01009):0.0076):0.0151,(((169480:0.05,(183068:0.01469,(178877:0.01508,4372198:0.01132):0.0117):0.00118)'g__Sulfolobus':0.05538,((((((963:0.01135,4302833:0.01899):0.01887,((953:0.02034,((4314696:0.00583,162062:0.01509):0.01429,(241978:0.01391,(1132808:0.0068,750307:0.01872):0.00213):0.0075):0.01769):0.00525,(((190482:0.01278,199665:0.02948):0.00094,170721:0.00576):0.00332,(140111:0.01773,162732:0.01676):0.02417)'g__Stygiolobus':0.01049):0.01698):0.0039,((19329:0.03964,(721913:0.01524,(99785:0.00357,(3596176:0.05938,(678883:0.01384,(259487:0.00624,276812:0.07262):0.00937):0.02193):0.01139):0.00092)'g__Acidianus':0.0223):0.01829,((166039:0.0054,(111775:0.03632,((172773:0.0075,(((179054:0.02516,(189995:0.01918,180332:0.00517):0.02407):0.00993,162968:0.02621):0.00321,(111758:0.02458,168933:0.0151)0.717:0.00093):0.00558):0.00118,(981:0.00212,4343248:0.02098)'s__sedula':0.01962):0.00813):0.00318)'g__Metallosphaera':0.0127,198100:0.01897):0.01212):0.0209):0.00443,((197374:0.01451,173683:0.01443):0.01308,(((240469:0.009,716172:0.03413):0.00206,(184568:0.02645,(173502:0.02365,(71769:0.01058,70345:0.00627):0.00418)0.217:0.00169):0.011):0.00419,(4340583:0.0108,522630:0.0148):0.0031):0.00999):0.02038):0.00355,624117:0.03381):0.00555,((818529:0.00355,945:0.01867):0.07468,176082:0.037)'g__Sulfolobus':0.01177):0.00482)'o__Sulfolobales; f__Sulfolobaceae':0.03615,(509413:0.09081,(166260:0.0011,(145326:0.04791,4450275:0.01543)'g__Caldisphaera':0.01268):0.03057)'o__Desulfurococcales; f__Desulfurococcaceae':0.04901)0.688:0.0045):0.00754,(((144187:0.00652,141098:0.00119):0.00938,(141374:0.00526,143597:0.02406):0.0054):0.01308,((4359050:0.00985,(4455377:0.01446,(144552:0.01839,318531:0.01062):0.01097):0.00943):0.00521,1889934:0.01406):0.01481):0.00604):0.00101,((208401:0.02733,(((4471291:0.00642,(201339:0.01019,1629246:0.0012):0.02889):0.00483,((936:0.0281,(344989:0.01956,4359816:0.00936):0.00607)0.194:0.00256,(4455378:0.01065,(329943:0.024,50800:0.01234):0.00286):0.00899):0.00806):0.00576,(((914:0.00334,(912:0.01081,((4389718:0.00084,4396319:0.00084):0.00348,(911:0.01303,141263:0.01302):0.0012):0.00087):0.00812):0.00757,((157150:0.00735,2083564:0.01058):0.00125,4455379:0.02963):0.01979)'g__Aeropyrum':0.00556,(252944:0.01125,921:0.02022)'g__Ignicoccus':0.02257):0.00788)'f__Desulfurococcaceae':0.00567)0.567:0.00156,(141513:0.01033,(83399:0.02549,186470:0.00368):0.00066)'f__Pyrodictiaceae':0.01483)'o__Desulfurococcales':0.0026):0.0066,209277:0.02158):0.02862):0.01052,(((192862:0.03542,(195050:0.00016,186042:0.07402):0.03154):0.00469,((187525:0.00281,(181782:0.03421,(192381:0.01177,179909:0.03025):0.04307):0.03316):0.01135,4370638:0.05043):0.03854):0.07988,(179805:0.02746,142358:0.05529):0.0181):0.01109):0.00813,(278952:0.00629,824:0.0058):0.02705):0.01305,((823:0.00741,((549322:0.00835,522457:0.01362):0.01253,4340096:0.02041):0.0219):0.06671,(4396909:0.00374,314761:0.03298):0.06793)0.495:0.01637):0.00545,(723019:0.06831,337219:0.0541):0.01165):0.00999,(((166057:0.00014,18084:0.00365):0.02203,(805820:0.00667,(807523:0.01989,51122:0.00747):0.00267):0.00527)'f__A13':0.09256,(112265:0.04044,(189729:0.01417,((183726:0.00016,(174835:0.00182,(41999:0.00086,4417511:0.00123):0.01753):0.02705):0.00495,(36629:0.00258,(63276:0.03723,(186498:0.01638,183713:0.03518):0.01614):0.00117):0.00638):0.01227):0.01013):0.05656)'o__YNPFFA':0.03465)'c__Thermoprotei':0.00968):0.01946):0.0172,(3470777:0.14265,(((772:0.08079,(830:0.06284,(((202783:0.01788,(1928988:0.01675,677841:0.0095):0.02414):0.00994,(3489142:0.00762,((568129:0.01976,201237:0.00535):0.00231,((((((((605057:0.00709,2963554:0.01424):0.00284,4389840:0.01405)0.235:0.00085,(1134866:0.01772,4359077:0.00256):0.00441):0.00173,(4394082:0.00171,3470775:0.01355):0.00344):0.00101,1134670:0.01671):0.00171,((((4453567:0.01654,(786663:0.00546,4225757:0.01237):0.00509):0.00091,4437935:0.01155):0.00391,1830644:0.0056):0.00168,((1132799:0.00259,748379:0.01607):0.00013,667734:0.01228):0.01517):0.0009):0.00187,(((((2804911:0.01916,2592645:0.00854)0.521:0.0011,4389841:0.00676):0.0009,((203260:0.00917,104332:0.01019):0.00226,(2605832:0.00823,4422597:0.00604):0.00694):0.0026):0.00332,(((287074:0.01778,((814666:0.01223,4418110:0.03736):0.02886,345715:0.01496):0.01086):0.01248,1608751:0.01856):0.00509,(560993:0.01438,3347350:0.00884):0.00311)0.539:0.00164):0.00014,(1145219:0.00345,4412619:0.01116):0.00537):0.0025):0.00171,((202265:0.0116,3722740:0.0229):0.00108,(1830637:0.02039,4429808:0.00524):0.00776):0.00087):0.00276):0.01076):0.00564):0.04951,(((831257:0.02077,(310891:0.01971,(4391138:0.01376,411190:0.01701):0.00614):0.00751):0.02104,(1019:0.03439,(564250:0.03295,3240665:0.0263)0.337:0.00632):0.00705):0.00641,(518765:0.034,(((1010:0.0193,((16284:0.03026,((316290:0.01106,4460036:0.01933):0.01296,285739:0.07532):0.01573):0.00577,((735527:0.0246,348720:0.0146):0.00607,(((3963081:0.00926,298914:0.00266):0.01885,(137975:0.02229,2345664:0.01687):0.00709):0.00582,(137903:0.02584,(4452521:0.02137,(1110360:0.00697,(282184:0.02184,4381632:0.01088)0.383:0.00354):0.00173):0.0154):0.00828):0.00319):0.00644):0.00535):0.00534,332597:0.03334):0.01169,327308:0.03169)0.006:0.00303):0.05047):0.01875):0.03236)'c__MBGB':0.09142):0.01416,4129994:0.11075)0.019:0.00821,(200436:0.06275,4447237:0.10882):0.01766):0.01285):0.00929):0.00936)'p__Crenarchaeota':0.03707):0.00698):0.01855):0.01587,((((151811:0.10463,(255714:0.05986,(115256:0.10433,203276:0.06072):0.02629):0.06664)0.484:0.0251,(4344030:0.12662,7:0.09577):0.03824)'o__pMC2A384':0.02507,(((811571:0.08353,(809967:0.10784,(331502:0.01533,200845:0.03871):0.0504)0.528:0.01991):0.01852,(4344031:0.11422,805474:0.13026):0.02163):0.03886,(((468417:0.06166,384552:0.07966):0.01545,(450243:0.09931,(418158:0.05639,707761:0.08158):0.04796):0.0299):0.0746,(2858609:0.16781,(395893:0.06146,219508:0.08418):0.03686):0.02485):0.03746)'o__[Micrarchaeles]':0.04293)'c__[Micrarchaea]':0.01961,((((775:0.05102,4345542:0.08293):0.06232,(426860:0.1682,562925:0.13218):0.03094):0.02698,((408468:0.1043,((((((((1141056:0.06485,4400131:0.05203):0.04652,(1141151:0.02263,4339879:0.02392):0.11672):0.02059,((4450456:0.02222,(1121156:0.002,4437874:0.00376):0.0157):0.08837,(343697:0.06368,(317164:0.02361,(343305:0.04149,4339880:0.06497):0.01165):0.03212):0.01592):0.01394):0.0124,((325771:0.02208,(339963:0.01966,320983:0.01776):0.00877):0.03614,(317842:0.03635,(355928:0.05169,304486:0.01721):0.01534):0.01267):0.06426):0.01652,(4450458:0.08686,((4473802:0.0196,(4433471:0.02759,4450457:0.01662):0.01138):0.01035,4473545:0.01658):0.09741):0.02236):0.0188,1138501:0.15947):0.00686,((2970053:0.0642,4409593:0.07247):0.01352,(((394351:0.07958,(333280:0.0738,328982:0.09722):0.01603):0.01421,((343874:0.11782,346388:0.10388):0.01878,(345452:0.10693,324269:0.09834):0.01918):0.01795):0.01325,(((352344:0.06563,307675:0.07239):0.10341,(((415489:0.05174,(462813:0.02484,450270:0.00844):0.0318):0.0335,(4:0.04134,270057:0.10606):0.01782):0.06162,(4437875:0.15659,1130548:0.12853):0.02648):0.01187)0.304:0.02028,((1126086:0.13828,(1134440:0.05835,4452525:0.06214):0.01463):0.01059,1126466:0.09766):0.01184):0.00978)0.65:0.00629)0.298:0.00735):0.00886,(322544:0.1338,((339941:0.06317,305476:0.04298):0.04894,(354795:0.07419,4409591:0.12576):0.04072):0.016):0.02545):0.0144):0.02258,518244:0.13108):0.02793)'o__YLA114':0.0635,((((202622:0.02133,201405:0.03463):0.05088,(202758:0.06984,4344033:0.06721):0.04623):0.01195,((201281:0.06255,(4448437:0.03726,(2776653:0.03961,(199876:0.03117,2776654:0.02142):0.01439):0.01118):0.03459):0.04666,(4329576:0.03637,(200959:0.05304,4344032:0.03791):0.03473):0.07455):0.0169):0.18283,3770699:0.53452)'o__WCHD3-30':0.06583)'c__[Parvarchaea]':0.05161)'p__[Parvarchaeota]':0.0268)'k__Archaea':0.01212,52:0.17677):0.3056,((((((4067875:0.06976,(575225:0.04711,2033801:0.05894):0.02916):0.0426,((4248037:0.11987,(1130372:0.01637,(200608:0.01543,1136128:0.02279):0.00853):0.06028):0.03065,((3617745:0.0658,(246601:0.06049,(810194:0.00497,(568911:0.01569,1133369:0.01755)0.555:0.01049):0.06156)0.702:0.01469):0.01878,((2773512:0.01695,3942288:0.01085):0.08154,(((((737498:0.04474,(346610:0.0243,200180:0.05269):0.01053):0.01145,(3268720:0.02894,693574:0.02881):0.00698):0.0103,(((3625242:0.03614,((4361967:0.01516,3675511:0.01759):0.00462,2877492:0.01486):0.02448):0.02845,((4337280:0.01152,1785734:0.08304):0.01666,((4213913:0.00269,4330849:0.01955):0.00626,(264735:0.01832,4400869:0.00992):0.00824):0.01544):0.03366):0.01192,((4213909:0.02803,4475282:0.01976):0.01627,(290320:0.02667,271582:0.0178)0.614:0.00945):0.01203):0.01007):0.01994,((2387758:0.03384,4481520:0.04884):0.02783,(4363440:0.04621,4335313:0.03066):0.02026):0.01039):0.01751,(3156587:0.06291,(581634:0.02372,1134828:0.05558):0.02801):0.01804):0.01211):0.01115):0.01176):0.04919):0.01669,1873000:0.18437)0.541:0.00922,(4353624:0.07096,(1121934:0.06947,4336154:0.08898):0.02754):0.02942):0.05307,203503:0.06554)'p__SR1':0.11173,(((((((((((((((4465423:0.0461,(1603770:0.02766,(2489598:0.00259,2729130:0.00014):0.02271):0.01973):0.01154,(((4388968:0.05583,2510847:0.05766):0.01124,(((518972:0.03252,(4471596:0.04365,(584820:0.04245,(725873:0.02981,(528330:0.0247,294676:0.00083):0.01409):0.0163):0.0101):0.00745):0.00919,(156037:0.06924,138924:0.05195):0.01293):0.00833,(253543:0.04927,772868:0.04006)0.507:0.00758)0.297:0.00443):0.00701,(((806871:0.05507,832623:0.04076):0.01309,3047522:0.0481):0.00387,4354105:0.03845):0.00599):0.01349):0.00734,312163:0.05861):0.00803,4461435:0.09305):0.01899,(557782:0.02972,550349:0.08768):0.05258):0.02111,((536309:0.04205,(4390352:0.01168,(527162:0.04024,((545753:0.02431,(710049:0.00195,(243744:0.00074,257346:0.03727):0.00223):0.02024):0.0108,(((163740:0.01586,2828240:0.00781):0.01236,4314310:0.05977):0.00592,(2967664:0.0221,(2404779:0.01292,1870722:0.01006):0.00998):0.02943):0.00826):0.00543):0.00452):0.01388):0.02109,((((572775:0.00354,(4385821:0.07554,542282:0.00029):0.04064):0.02698,1611781:0.0422):0.01883,334709:0.08576):0.01382,(4390351:0.0301,(4455804:0.0305,1963374:0.03965):0.04206):0.01102):0.0321):0.02311):0.01621,(((1119728:0.06112,(3279834:0.04566,(639919:0.02359,((592080:0.02547,513878:0.02567):0.00363,(4278327:0.07518,243398:0.03755):0.00583):0.01447):0.013):0.01376):0.02335,(((4399124:0.02925,(3751971:0.00161,4480469:0.00345):0.0269)0.677:0.00965,((3122641:0.00887,(1852674:0.00409,4376941:0.00611):0.02621):0.03802,1559570:0.05866):0.01324):0.01718,(533466:0.06916,316269:0.06366):0.01736):0.02901):0.02341,((1109263:0.04742,(4440057:0.03763,(307655:0.03122,3656043:0.04977):0.01412):0.05343):0.04324,74066:0.1465):0.02264):0.01744)'c__3BR-5F':0.02635,(((317368:0.04075,((347100:0.01874,630600:0.03874):0.0138,((144617:0.02002,(683615:0.02569,(581615:0.01109,352496:0.01726):0.00629):0.00597):0.01555,825111:0.03681):0.00624):0.0125):0.05085,(209956:0.05822,4388651:0.02859):0.04314)'c__GN07':0.02615,(141349:0.12702,(4340428:0.0496,(((240836:0.01859,((344967:0.0247,(576418:0.02412,1598953:0.02725):0.00382):0.00628,((((279155:0.00691,2294756:0.01745):0.00356,626615:0.01154):0.0016,656455:0.03007):0.00915,1111656:0.01391):0.01064):0.00458):0.01571,(259257:0.02379,773394:0.0353):0.01191):0.01334,((1121301:0.02675,(155524:0.02643,3586756:0.01014):0.02138):0.02703,(251541:0.13173,(268819:0.02732,(4331208:0.02832,3019095:0.02231):0.01129):0.00051):0.01171):0.01622)'c__BB34':0.00796):0.03794):0.01972):0.00546):0.01249,(((3927137:0.08863,4312504:0.07667):0.07313,(309725:0.04974,101480:0.10027):0.03839):0.04734,(((2924507:0.06661,(1570814:0.05008,(3108363:0.00014,3610066:0.00271):0.03055):0.02781):0.01735,((566589:0.01417,(4348948:0.06286,1124607:0.00729):0.00849):0.01444,((1109305:0.02255,(266914:0.01826,233988:0.10226):0.01262):0.01731,578342:0.0497):0.03253):0.04713):0.01503,(574219:0.07591,(3127101:0.10879,(4391768:0.07838,(304839:0.06427,(3475823:0.02926,(((4392874:0.02745,244043:0.04007):0.01375,4400313:0.02997):0.01174,4462993:0.03026):0.00794):0.00808):0.00737):0.01872):0.01572)0.545:0.01085)'c__IIB17':0.06228):0.00834):0.01015,(1863664:0.11369,((551860:0.05388,(578760:0.05089,(567983:0.03694,200141:0.05427):0.02451):0.01608):0.02317,((((656929:0.04,(824588:0.03356,225650:0.02881):0.01452):0.018,((235516:0.04762,(1515648:0.04961,(111630:0.02548,(4299277:0.01377,(4315530:0.03194,112296:0.02905):0.00836):0.02582):0.0266):0.03914):0.01716,(((4439806:0.03829,((65673:0.02793,1122144:0.02158):0.00836,(757820:0.04384,(4483735:0.02803,4368878:0.02137):0.00859)0.483:0.0024):0.01691):0.02958,4479103:0.03908)0.524:0.01066,704403:0.11487):0.01222):0.0054):0.01358,(((4482300:0.0492,((589847:0.03197,(621842:0.01036,(339780:0.02921,4452947:0.01993):0.00857):0.01601):0.02244,(((807304:0.03564,(4425145:0.02154,166691:0.04399):0.00772):0.00571,695495:0.02659):0.00934,(523133:0.01635,264825:0.01562):0.02665)0.195:0.00592):0.00808):0.00789,4347885:0.07128):0.00845,((2660423:0.03802,4031430:0.05898):0.02215,583149:0.06403):0.01017):0.01605):0.00587,(1113693:0.05772,4404040:0.03194):0.01843):0.02168):0.06883)'c__GKS2-174':0.02253):0.00932,(3950214:0.13565,((1646976:0.03852,(((((4356696:0.01276,(2840910:0.00972,4461636:0.01967):0.00295):0.00453,(4449965:0.00246,4479394:0.00085):0.01292):0.00654,(3865580:0.00343,4393841:0.00014):0.01524)0.284:0.00279,4348002:0.01722):0.0066,4444707:0.01005):0.02836):0.01903,((4470426:0.03543,(4408718:0.01627,4436700:0.01714):0.00825):0.02211,4372637:0.06629):0.02157)'c__SBYW_2184':0.0721):0.03472):0.00905,((((4366536:0.05383,(3805995:0.03033,3886622:0.01133):0.05044):0.01187,((4331028:0.05009,(200775:0.04075,161400:0.05107):0.01189):0.02579,(((366648:0.02913,(4342059:0.01562,4371143:0.01326):0.05623)0.289:0.00909,4472671:0.06643):0.02075,(674943:0.02112,4407924:0.00819):0.03853):0.02834):0.01549):0.01004,(178758:0.07991,1939595:0.06823):0.01362):0.08636,564591:0.18137):0.02671):0.02056,(957126:0.13779,(3589625:0.14615,(159367:0.0395,4482728:0.03696):0.07747):0.01867)'c__GN10':0.03104):0.01769,((583837:0.10217,740167:0.12235):0.04601,((((201728:0.0764,(200762:0.09409,2836860:0.03052):0.01539):0.04365,2061560:0.0617):0.03061,((4299768:0.0172,(4428278:0.00371,(566630:0.02141,4361215:0.01311):0.02461):0.02178):0.02534,(643385:0.04264,((((4419679:0.02782,83453:0.02807)0.015:0.00346,((209435:0.02508,821149:0.01343):0.01954,(((562277:0.02274,11188:0.02037)0.626:0.00499,(22264:0.04138,552015:0.02853):0.01468):0.0009,((2609994:0.01311,2897410:0.01526):0.01885,(((((144673:0.03687,4473302:0.02138):0.00867,(((3748937:0.03113,((110085:0.02467,109739:0.03561):0.00772,(1106370:0.04097,4426206:0.0322):0.01308):0.01255):0.01428,(4467097:0.04193,((104959:0.03938,4367974:0.05762):0.00797,(588903:0.03495,4393990:0.03763):0.01108):0.00601):0.00844):0.00597,((86409:0.02754,579816:0.01034):0.02058,(((4457086:0.02093,(2171541:0.01882,4457085:0.01666):0.00801):0.00503,655496:0.01872):0.01703,(684352:0.03001,(750674:0.01149,(534444:0.00859,4407953:0.01041):0.00943):0.01398):0.01313):0.00675):0.01068):0.01447):0.00778,(((664276:0.02434,548708:0.01646):0.01124,((141911:0.00717,895438:0.0165):0.00893,232338:0.01106):0.02562):0.01486,(255765:0.0229,256207:0.02934):0.00678):0.003):0.00726,((853457:0.00338,4399127:0.01999):0.01374,((4404199:0.00531,((583073:0.01182,((149592:0.013,((37981:0.00615,(798647:0.00532,572572:0.03823):0.00514):0.00429,2726907:0.0026):0.00265):0.00492,(562734:0.0176,537633:0.01332):0.00544):0.00386):0.00146,((594103:0.00698,838990:0.00803):0.00661,562805:0.01435):0.00753):0.00572):0.00213,309692:0.02728):0.00223):0.00124):0.00973,561743:0.04635):0.00752):0.00866):0.00654):0.00697):0.00653,518142:0.05471):0.01012,((623642:0.03276,(31093:0.03901,4310001:0.02811):0.01107):0.01748,(2341558:0.06669,(591629:0.03944,549233:0.01593):0.04889):0.01413):0.0133):0.01155):0.0525):0.02056):0.01658,4021961:0.09242)'c__BD1-5':0.10886):0.01676)'p__GN02':0.02255,(((3025741:0.12421,105480:0.13818):0.02604,((264140:0.12677,322383:0.15827):0.03413,(562348:0.14632,(824583:0.05184,625188:0.0546):0.055):0.03531):0.01053):0.01788,(((202010:0.1475,(269517:0.01807,1922750:0.00893):0.17582):0.06561,((((((203529:0.11909,((250492:0.03424,2236568:0.10157):0.01747,3395364:0.06479):0.01778):0.02136,(4335137:0.05284,4409089:0.02932):0.01596):0.17687,(4342056:0.08099,(770090:0.10697,((579396:0.06285,(((278073:0.03014,((((2182540:0.12934,(4322237:0.03345,4339767:0.02023):0.0105):0.01319,(204110:0.01021,4178573:0.0214):0.01434):0.0206,(4349209:0.02673,(279611:0.02791,207645:0.03641):0.01074):0.01472):0.01008,4345165:0.05144):0.01397)0.022:0.01295,((211552:0.03108,205209:0.01001):0.02442,4431516:0.01177):0.0037):0.01605,(2843097:0.06451,(279600:0.01246,232597:0.06352):0.01943):0.00557):0.05002):0.03791,((206828:0.01657,(202068:0.0188,(225432:0.01998,((548510:0.03702,4357678:0.03002):0.00564,(212653:0.03993,(216930:0.04472,216503:0.05567):0.02653):0.01487):0.00978):0.01049):0.0203):0.02574,215363:0.04026):0.02601):0.04451):0.03091):0.02816)'c__SM2F11':0.06788,(((3116298:0.14206,817345:0.09577):0.053,(((((4379602:0.12108,((567317:0.03781,204488:0.054):0.0855,6321:0.07328):0.01611):0.01558,((561781:0.07578,512639:0.09503):0.02071,(250592:0.12774,4447854:0.13474):0.03853):0.02618):0.01279,(2853112:0.08967,(220884:0.09286,4336348:0.09371):0.06097):0.03267):0.01146,((((259209:0.12252,(433991:0.08751,((525692:0.02764,135161:0.02923):0.09073,(318860:0.07706,((819017:0.03874,4383665:0.03377):0.01672,(((577547:0.02582,(549144:0.03931,108824:0.03008):0.00879)0.603:0.00273,13864:0.02811):0.00424,((278750:0.04145,1129430:0.04511):0.01295,(578767:0.03356,(208356:0.04632,(105780:0.02035,4470674:0.02492):0.02009):0.01715):0.00836)0.275:0.00351):0.01051):0.01674):0.03499)0.213:0.01345):0.01364)0.154:0.01222,(578411:0.05718,(555525:0.04312,540167:0.04097):0.05984):0.07865):0.00965,((554984:0.09034,201464:0.06018):0.05368,(576962:0.20478,((((1135775:0.05312,824161:0.06344):0.01503,((79187:0.08303,243021:0.04284):0.02213,346434:0.05537):0.01422):0.01493,(((373723:0.05864,((1133744:0.01777,4311633:0.05903):0.03597,(4295629:0.06629,4391591:0.0513):0.01634):0.00706):0.00703,(4453726:0.03502,(828106:0.07388,511630:0.03921):0.01515):0.01347):0.01612,(512454:0.08479,(587165:0.06639,4342076:0.03009):0.01241):0.00848):0.01032):0.01146,(((4350461:0.02159,(((284266:0.01804,667706:0.01706):0.00786,((((824919:0.00264,3002217:0.00717):0.00744,279283:0.03924):0.00607,1145079:0.01626)0.597:0.00418,721457:0.01526):0.0099):0.00722,779795:0.01922):0.0162):0.02434,((556248:0.05359,(110696:0.0331,(3116655:0.01668,3768810:0.00806):0.01125):0.0123):0.01715,(2842412:0.05487,4342058:0.05878):0.01453):0.01682):0.01415,99217:0.10831):0.01707):0.02604):0.02761):0.01102):0.00819,((536562:0.12753,4325551:0.08973):0.03348,((553928:0.12381,(559924:0.14704,(551573:0.07581,4425146:0.0903):0.03902):0.03561):0.01814,((3121127:0.04715,(1530118:0.03048,(243690:0.03356,2864557:0.04115):0.00869):0.01229):0.0275,(245245:0.10626,((658640:0.01909,688533:0.032):0.03666,(((4330535:0.05449,1135819:0.07062):0.01886,((4357361:0.03684,(550765:0.0191,536047:0.01525):0.0296):0.00979,(805436:0.0457,4356691:0.04561):0.02382)0.038:0.00822):0.01141,2326885:0.03134):0.03402):0.02133):0.01492):0.01707):0.00185):0.01774):0.01306):0.02328,((((4316963:0.07461,((168994:0.0588,(3825731:0.0342,((4428088:0.00014,4483675:0.00029):0.04211,(537245:0.01708,4476952:0.01567):0.01214):0.05504):0.02331):0.0121,1108943:0.05755):0.02204):0.03333,((614539:0.10767,(151616:0.12777,(528049:0.03909,2881190:0.02925):0.0477):0.0281):0.02379,(((1142221:0.06391,(202459:0.05414,(833217:0.06215,1108322:0.04672):0.01502):0.01587):0.0456,((4410183:0.06319,4447857:0.0561):0.02793,(508787:0.0594,((((582598:0.07273,831961:0.05682):0.01381,(741074:0.03945,4468173:0.03031):0.02878):0.01321,(513252:0.05188,((4439253:0.02613,512414:0.0632):0.01298,((546794:0.01353,(575952:0.0467,567143:0.00015):0.04185):0.02692,588373:0.051):0.01117):0.01797):0.00572):0.00944,995340:0.0775):0.01558):0.01121):0.02318):0.04352,((((1806493:0.08098,(551628:0.04818,(1104490:0.05248,(808369:0.05953,549701:0.03204):0.01236):0.01505):0.03473):0.03639,(99699:0.02067,35504:0.02498):0.07702)0.186:0.00888,((565165:0.07029,(538535:0.06275,(537343:0.02073,587051:0.01212):0.02617):0.01656):0.03751,(589190:0.05656,(536639:0.0476,(2917:0.03864,(136227:0.02809,112892:0.04916):0.02248):0.01073):0.01591):0.04963):0.03002):0.01373,(818184:0.09429,42311:0.10534):0.03035):0.03145):0.01743):0.01259):0.01731,201732:0.08626):0.01478,(3181260:0.09284,(278949:0.14684,(4344792:0.07512,(150593:0.04736,650505:0.03304):0.06724):0.032):0.01235)0.176:0.01539):0.01238):0.00697)'c__ABY1':0.02766,((200020:0.05303,(276688:0.01509,(4297324:0.02644,1121316:0.00761):0.01684):0.03176):0.10535,((((804563:0.05313,((104387:0.01036,((3519751:0.01307,4141982:0.01367):0.01356,104220:0.01662):0.0052):0.02734,104691:0.14969):0.06945):0.03013,100328:0.07111):0.09939,((((((242471:0.08368,(269997:0.0481,671325:0.06184):0.0474):0.07634,(543548:0.11661,(534059:0.06691,150632:0.04037):0.05641):0.04605)0.248:0.01185,((((((670696:0.08564,(808211:0.02043,(810717:0.02411,822292:0.00639):0.00747):0.02628):0.02387,(209414:0.06347,211918:0.09981):0.01682):0.01741,1113461:0.06729):0.01554,816797:0.07291):0.01674,((326167:0.01735,200861:0.02191):0.03736,(807143:0.10622,677834:0.05913):0.06278):0.0127):0.23162,((((203282:0.09191,(4424610:0.16729,4219827:0.09302):0.01544):0.03543,(305530:0.13901,(201138:0.09429,4324232:0.10069)0.615:0.01377):0.03291):0.01596,(((3390949:0.12377,4334586:0.14401):0.03569,(((4390198:0.04827,(246015:0.06616,4443077:0.09629):0.01837):0.08908,535618:0.09352):0.02909,((2057833:0.11855,3087197:0.11105):0.01421,(((((1123433:0.04904,(695198:0.01713,4328888:0.02368):0.01728):0.02427,(175067:0.03862,4298846:0.05436):0.01739):0.11263,267337:0.06434):0.027,(266820:0.04513,260623:0.0605):0.05341):0.01541,((((697876:0.10839,(262886:0.03431,(553393:0.03905,(264419:0.04326,2600034:0.04891):0.02343):0.01343):0.02812):0.02427,(248608:0.08394,(274117:0.06116,689754:0.10806):0.01886):0.01791):0.01483,(((203314:0.0171,201418:0.01733):0.04598,((1836626:0.00586,259478:0.01581):0.03384,(3420373:0.01132,(1135525:0.007,200090:0.01853):0.00441):0.05303):0.01662):0.02128,((647718:0.07526,(593564:0.06932,4428113:0.0339):0.06696):0.02721,((((274080:0.02971,201461:0.01019):0.03386,(201556:0.09379,807239:0.09845):0.02331):0.02336,202836:0.09236):0.01292,3946293:0.03881):0.01684):0.0124):0.01081):0.01348,(806886:0.08311,202153:0.05913):0.02327):0.01872):0.0193):0.00916):0.01604):0.02602,(1133974:0.07793,((4466133:0.0088,(1131790:0.02071,609095:0.01557):0.02256):0.00816,(817770:0.03726,4424615:0.0584):0.02027):0.02045):0.07764):0.01531):0.02857,202949:0.26536)0.29:0.01759):0.01333):0.00786,(575910:0.10756,373848:0.1466):0.03006):0.01306,(((734607:0.03403,3726184:0.03393):0.10791,(810154:0.08591,331944:0.07668):0.04539):0.01793,((807337:0.13562,202110:0.1307):0.05951,((278587:0.12048,(((521023:0.07746,((509195:0.01448,508877:0.03413):0.07842,(104773:0.05312,(105625:0.0496,(179710:0.04163,1122817:0.03417):0.03054):0.01522):0.01743):0.02334):0.01192,(645317:0.11532,(((773120:0.11258,(110455:0.10501,(4481626:0.07916,(4396699:0.04492,4336452:0.13609)0.175:0.01618):0.0216):0.01953):0.03204,((4342702:0.10277,(254787:0.09777,1573550:0.0957):0.01101):0.01555,(((((((4395329:0.09737,(149397:0.05918,((2172695:0.04225,(226676:0.05349,(224886:0.02952,(143479:0.05702,((531358:0.01316,812708:0.03191):0.00583,(716519:0.03195,(4403358:0.03218,218322:0.01454)0.477:0.00558):0.0048):0.01177)0.641:0.01069):0.02085):0.01751):0.00798,(720188:0.04827,((((698399:0.01926,(1113857:0.04004,4306563:0.01896):0.02121):0.01711,106562:0.01974):0.01469,225148:0.01593):0.01451,(553583:0.04407,4364152:0.04703):0.02263):0.00717):0.02617):0.02509):0.02097):0.02126,268832:0.10173):0.01265,(4439807:0.08409,(((((4307422:0.04653,(4465331:0.05327,4450181:0.03576):0.02181):0.0077,((((821942:0.01761,4447103:0.02114):0.01844,((4352345:0.01435,(4357541:0.03586,4483531:0.04458):0.01101):0.00774,(192224:0.02034,4409405:0.0256):0.00819):0.01404):0.01365,((3595946:0.00717,4337801:0.01307):0.02566,1579625:0.01917):0.01072):0.00572,2725873:0.05165):0.01145):0.00205,((((((620957:0.05698,655287:0.00185):0.02785,2222988:0.01358):0.01069,(10978:0.01906,4380649:0.02467):0.02095):0.00525,328891:0.03214):0.0055,4355023:0.03792):0.00908,(248390:0.04055,(236259:0.06911,(279309:0.021,4315531:0.03434):0.02033):0.00771):0.00288):0.00774):0.01052,4329238:0.03368):0.0129,(4375615:0.02837,4427555:0.05976):0.01605):0.03226):0.02414):0.01296,(((3802887:0.08305,(((4309998:0.0197,1114884:0.02529):0.00924,4439808:0.01686):0.02263,((((515187:0.04722,(224312:0.04611,218817:0.03113):0.03077):0.01737,1138140:0.02083)0.62:0.00983,803637:0.04836):0.00562,(4352993:0.02202,2881191:0.0538):0.01176):0.03594):0.0232):0.04748,(4361068:0.08298,((4340108:0.04172,4361067:0.00277):0.03791,(4403359:0.05281,((685954:0.04223,65700:0.04153):0.01168,(4405880:0.02646,(1124746:0.05715,4477111:0.01733):0.02365):0.03098):0.00998):0.01102):0.0504):0.01622):0.01338,(814343:0.08368,((1106195:0.01744,4444829:0.07107):0.00963,(628071:0.03302,584502:0.08691):0.01381):0.02857):0.04008):0.01488):0.01324,((4373327:0.04812,4380651:0.0576):0.02412,543286:0.09129):0.02375):0.0205,(4380648:0.06837,(274347:0.03557,4435893:0.02151):0.07002):0.00749):0.02323,(((278064:0.09896,4380650:0.04868):0.03009,777039:0.09002):0.03201,(16854:0.07525,3123102:0.09334):0.0204):0.00949):0.01781):0.01271):0.0124,(((4443105:0.05506,(4477350:0.05992,(4304962:0.02236,4467411:0.02476):0.02025):0.02874):0.01589,(4460852:0.05808,4352346:0.06195):0.01725):0.02564,(4310799:0.13727,((4360439:0.0566,(((4444006:0.10342,4310797:0.03279):0.0195,210146:0.06603):0.01251,((277716:0.05194,(1132720:0.03495,678059:0.01289):0.02573):0.03002,4322208:0.04216):0.01563):0.00864):0.01671,((813180:0.11149,(4315529:0.04142,650048:0.03632):0.02774):0.02084,((1117507:0.072,(203214:0.01338,4477462:0.02275):0.04881):0.02146,4464974:0.09906):0.02036):0.03831):0.02058):0.01002):0.02077):0.01785):0.01228):0.0324,(((702448:0.07181,259778:0.08027):0.03282,4386728:0.10386)0.164:0.01692,(202528:0.10189,4350647:0.06035):0.01496):0.02176):0.01085):0.02262,(566726:0.15964,(593484:0.15578,150671:0.11728):0.04426):0.05069):0.00917)0.631:0.03114)'c__ZB2':0.02045):0.01624,((687345:0.03911,242956:0.02232):0.1563,((237144:0.02215,3218995:0.03554):0.05747,(213358:0.09957,(3407358:0.07552,(328135:0.06484,(739996:0.0559,(1663001:0.0389,(955033:0.04081,4477135:0.02844):0.02723):0.0174):0.01386):0.02371):0.03566):0.0391):0.05388)'c__Mb-NB09':0.0314):0.02125):0.01603,((203151:0.07911,(((614329:0.03786,3399394:0.02795):0.01625,((2089884:0.02569,(243042:0.02921,4415773:0.02261):0.01416):0.00653,605428:0.0358):0.00912):0.00506,(569112:0.02714,(3332446:0.04536,3751796:0.02214):0.01487):0.01212):0.02549):0.10417,(((4448594:0.06004,(820981:0.03292,818479:0.03592):0.02738):0.04302,((3337473:0.0324,3733463:0.02713):0.06942,(112352:0.08557,((751608:0.0116,(4296608:0.00303,4332797:0.00356):0.0044):0.04651,(774303:0.0446,1130982:0.08354):0.02388):0.023):0.01481):0.01322):0.02514,(613703:0.10847,644336:0.08992):0.02028):0.02035):0.0282):0.01269):0.0313):0.02057):0.00643,(833480:0.12476,(788933:0.11725,(209664:0.08758,(265484:0.05705,4457249:0.03696):0.03502):0.02856):0.05878):0.04415):0.01121,252873:0.21809)'p__OD1':0.01663):0.01274,((278436:0.23934,(539222:0.19609,((((((143299:0.05344,4381899:0.08921):0.07561,4431350:0.13453):0.01557,150741:0.10372):0.02733,(199875:0.09559,((4391681:0.07324,(3740300:0.02354,4305218:0.03739):0.01844):0.0559,(3411374:0.1331,3759992:0.08111):0.02078):0.01921):0.0218):0.00924,(((670970:0.12189,1119197:0.09951):0.02818,4215053:0.1297)0.354:0.0193,(151438:0.09479,(((67029:0.04821,((694048:0.02524,4311834:0.04605):0.01321,4447856:0.04011):0.01232):0.0144,111520:0.0513):0.08466,(343668:0.11503,(737520:0.12431,4461437:0.097):0.05606):0.03476):0.03594):0.03613):0.01654):0.01353,(266622:0.15534,(((771929:0.0492,732033:0.03808):0.10669,(206404:0.11895,(209034:0.0243,(216075:0.05255,(1718973:0.0122,1129412:0.02526):0.01159):0.0114):0.05544):0.08784)0.31:0.02035,107881:0.10815):0.01578):0.01156):0.02471)0.166:0.02268):0.01643,((((2404302:0.14015,(236119:0.04123,(301157:0.02627,(142268:0.01715,113245:0.02298):0.00457):0.01123):0.10892):0.0356,(((593456:0.21041,(((754657:0.07005,4337112:0.05711):0.08536,(1106363:0.09577,(4366456:0.01312,4433458:0.01007):0.07865):0.04945):0.02593,(199983:0.10795,(311982:0.09079,(747039:0.04707,(4461429:0.05473,(4354998:0.01116,(2093501:0.02072,4295900:0.01775):0.02001):0.04518):0.02453):0.02843):0.08919):0.02598):0.02959):0.027,3761685:0.15595):0.02731,(((((4083687:0.11799,(2183857:0.07667,708774:0.05073):0.06997):0.03945,155335:0.1242):0.01786,((((1111925:0.04226,(2183858:0.05191,(199942:0.04197,(1134530:0.02539,1127945:0.02228):0.02602)0.642:0.0078):0.01946):0.02899,(200206:0.07392,(2275323:0.06816,((1111848:0.08228,(225006:0.04278,2269127:0.08597):0.0184):0.01253,((568329:0.03877,2047363:0.03886):0.06633,(203194:0.01952,201121:0.03297):0.02464):0.02095):0.00918)0.269:0.00968):0.01057):0.03248,((203321:0.00015,201206:0.01332):0.10329,(200668:0.05954,(4483530:0.09212,(4331948:0.04184,(202634:0.01865,1043890:0.03392):0.01209):0.03494):0.0112):0.03113):0.02502):0.06111,((((200336:0.05348,(4406270:0.05907,200471:0.07638):0.02294):0.00873,((202406:0.04889,(4413081:0.0196,4438262:0.04098):0.04569):0.04931,202471:0.07723)0.515:0.01262):0.02236,(((206209:0.05307,(4451940:0.02174,4475738:0.01862):0.0381):0.01474,((2183853:0.01103,1112559:0.01767):0.03634,(201040:0.02919,4479102:0.02951):0.04576):0.01532):0.01546,((199790:0.00849,4360496:0.04144):0.04482,(4320935:0.09049,(278263:0.04785,4370350:0.06352):0.01539):0.02222):0.0158):0.01739):0.06927,((((663899:0.02694,(201382:0.01411,649500:0.01398):0.02059):0.04261,((200328:0.03978,(806013:0.0215,201953:0.03911):0.02544):0.00856,(200534:0.04636,(799922:0.01317,226284:0.07515):0.02827):0.00762):0.00842):0.04352,235547:0.11596):0.03772,(((4428632:0.04253,(200237:0.03575,(4295797:0.03468,(202429:0.01465,201072:0.01659):0.01311):0.01484):0.01502):0.02288,((4362971:0.06502,4435975:0.07):0.02915,4381081:0.03666):0.00847):0.08692,824190:0.13939):0.02942):0.03365):0.02438)0.593:0.01908)'c__OP11-4':0.02285,(((4439657:0.1195,(2224376:0.06468,274185:0.04798):0.06923):0.02723,((((4375601:0.09747,(1125656:0.03759,790498:0.09264):0.0349):0.08177,((111795:0.04635,((((4461431:0.04773,(154361:0.04641,((4423693:0.01305,((2207036:0.0034,1913124:0.01467):0.00169,((3601215:0.00158,(141967:0.00788,(510976:0.00602,103467:0.00796):0.00218)0.577:0.00983):0.00735,10566:0.00473):0.00715):0.01782):0.01309,(744935:0.0092,((18743:0.00014,643071:0.03727):0.00015,4292437:0.00014):0.00631):0.00808)'o__WCHB1-07':0.04354):0.01625):0.00764,(4459594:0.04684,630127:0.06956):0.0168):0.00806,(114724:0.06683,(156150:0.02624,82162:0.03398):0.04134):0.01678):0.01131,((250940:0.03508,((340415:0.01405,82092:0.01205):0.01408,(80684:0.02843,4397254:0.01704):0.02218)'o__KD3-145':0.01855):0.01412,155246:0.02211):0.02576):0.03709):0.10032,(4340429:0.11853,(249835:0.01613,(255767:0.02114,252886:0.01401):0.0127):0.16823):0.03689):0.04434)'c__OP11-2':0.02958,((((539771:0.05098,103462:0.07245):0.05508,(((270990:0.03488,(201939:0.04812,(270060:0.02717,(272920:0.00242,740477:0.07674):0.03507):0.018):0.0173)0.021:0.00587,(680588:0.06223,573671:0.07946):0.02415):0.04901,((((154380:0.05858,4310040:0.03384):0.06406,243779:0.13939):0.01857,((274717:0.05458,4358080:0.05509):0.04178,((260654:0.05893,4461438:0.04949):0.05005,(((((4331566:0.00489,4415090:0.0174):0.00639,639895:0.01734):0.03915,(202293:0.01877,(136645:0.01964,1692228:0.01036):0.01719):0.01734):0.09856,(((136414:0.05205,2788505:0.09712):0.02353,((569880:0.06233,1109207:0.03568):0.02661,((787383:0.03952,3699314:0.03267):0.02294,(((129580:0.00766,4366416:0.01457):0.02766,(519445:0.01592,1145583:0.02579):0.02378):0.07281,(512267:0.06133,243636:0.07178):0.01531):0.02325):0.02839):0.02301)'o__K2-4-19':0.04008,(((3181267:0.04309,612100:0.08661):0.01989,(553457:0.04261,((4433404:0.01847,258996:0.01728):0.0078,(2655595:0.01687,165344:0.03488):0.00659):0.0092):0.02935):0.02101,4304750:0.05656):0.05201):0.01839)0.011:0.02062,((((4387751:0.08145,(((((((4310041:0.05718,2970300:0.04126):0.01354,(3105644:0.07284,1025109:0.04653):0.02846):0.01436,(988630:0.0687,4380653:0.05014):0.02279):0.01087,(2483361:0.05194,(((((4369718:0.05765,141726:0.0264):0.01925,(4423154:0.0506,4315532:0.06142):0.01307):0.00362,(1075889:0.04713,(4465424:0.05828,4298179:0.05056):0.00997):0.0151):0.01183,(4338833:0.05287,3913151:0.05261):0.02325):0.0153,(((349462:0.03587,(3220676:0.02444,814839:0.03169):0.01345):0.03385,(3986703:0.0629,(4459985:0.0756,(2051558:0.00051,4341548:0.00199):0.04015):0.02504):0.01064):0.01337,(872535:0.0401,((4311973:0.02165,563842:0.03868):0.00786,678345:0.0507):0.02286):0.03167):0.01751):0.01061):0.01253):0.01014,2901366:0.06124)0.66:0.00896,((1113814:0.07465,2940520:0.06084):0.01797,((513869:0.07455,(4420045:0.02146,(772190:0.02994,(615085:0.03027,1116472:0.03081):0.00915):0.01041):0.02662):0.00702,((1026832:0.03909,(((815738:0.02438,694539:0.03662):0.05426,331590:0.04387):0.01076,(1135443:0.0327,(527873:0.02551,4398175:0.02917):0.01866):0.00679):0.01875):0.00767,4395819:0.04613):0.01794):0.01772):0.01215):0.01145,((10560:0.02348,(42849:0.00834,((1142440:0.01591,4377428:0.02159):0.01631,4402068:0.01568):0.00276):0.00182):0.01219,(106667:0.00907,(728940:0.02687,820298:0.01885):0.01919):0.02032):0.08382)'o__d153':0.03799):0.01673,141197:0.12465):0.02481,((585286:0.07397,314297:0.0422):0.0197,4282479:0.10913):0.01118)0.249:0.01281,(824641:0.07552,(4248763:0.05822,(1139861:0.05419,(252193:0.03984,(1692225:0.01953,(278812:0.02812,(552809:0.00905,2064212:0.01218):0.01547):0.00892)0.281:0.00729)0.356:0.01047):0.03566):0.01379):0.0298):0.02626):0.01917):0.02262):0.03637):0.01751,((784476:0.03352,274891:0.02519):0.08216,(666023:0.0789,4479424:0.0401):0.07232):0.02466):0.01332):0.01672):0.02127,4479724:0.1577):0.01803,275300:0.1122)'c__WCHB1-64':0.02014):0.01898,202507:0.16549)0.09:0.00481):0.00695,(((203454:0.17438,((250886:0.09511,((203525:0.11816,202775:0.06542):0.03018,((((((((((4420561:0.05402,(4477116:0.06713,207211:0.07161):0.01656):0.01071,4423155:0.09437):0.0061,((203168:0.01451,(201344:0.01148,4424862:0.01357):0.00792):0.03982,(591919:0.04447,((202937:0.00935,(((201044:0.01997,203202:0.00631):0.00327,220718:0.00565):0.00599,4421533:0.00764):0.0078):0.00796,2990833:0.00917):0.00743):0.05326)'o__BB36':0.05208):0.00845,(201335:0.09898,((4443106:0.03488,((3055389:0.03512,4215050:0.0413):0.04147,(571817:0.02306,4330691:0.01634):0.03609):0.00818):0.03257,((3777330:0.04511,200644:0.04606):0.09173,(2080449:0.05189,(1543576:0.03023,(4462330:0.01931,4364586:0.01878):0.0248):0.02966):0.03384):0.02698):0.01877):0.0111):0.0276,((((((543107:0.00196,4301194:0.08174):0.00439,537202:0.05349):0.04198,4330488:0.01563):0.04187,(4321938:0.05757,(4393702:0.0051,(200590:0.0135,((779693:0.01349,(201331:0.01007,4338329:0.00851):0.00374):0.00562,(((4453724:0.01053,4393810:0.02677):0.00283,(4322450:0.01217,(4410020:0.00883,4429012:0.02473):0.02068):0.00246):0.00825,4345162:0.00694):0.00951):0.00366)'o__OPB92':0.01367):0.03933):0.01631):0.01691,(4482703:0.04102,(202530:0.02962,(203005:0.02787,201848:0.04156):0.01062):0.01378):0.0142):0.02254,199992:0.04256):0.02436)0.227:0.00747,(4368981:0.08694,202164:0.08392):0.02011):0.01064,4462382:0.09601):0.01058,(213196:0.02068,204956:0.03349):0.05211):0.00754,((4424609:0.04358,(201519:0.00387,809797:0.01724):0.05917)0.379:0.01373,((4335619:0.04415,(4387314:0.01726,(1778912:0.03628,202812:0.06473):0.02212):0.01598):0.02662,1106779:0.09766):0.00982):0.02389):0.00485,(587681:0.10538,(652645:0.07587,199824:0.07452):0.01639):0.01293):0.02087):0.0293):0.01182,(214943:0.08337,(1008038:0.10676,200188:0.07486):0.04071):0.05555):0.05667)'c__OP11-1':0.08125,4448789:0.14361):0.04507,(211527:0.13694,(568611:0.06826,(((((((270660:0.06027,((814261:0.0573,2269128:0.08636):0.01715,4331210:0.06425)0.107:0.00963):0.00701,270788:0.07972):0.01453,(1765822:0.04227,(173357:0.04477,4342055:0.04508):0.01405):0.01136):0.01003,(3837757:0.08769,4392942:0.06228):0.02977):0.00688,254870:0.05641):0.00807,(4358079:0.06137,((4462381:0.0616,(818555:0.05129,200948:0.10598)0.506:0.02271):0.02223,4397069:0.09288):0.02133):0.01029):0.01689,((709012:0.05825,4316495:0.09568):0.01968,(208492:0.08942,((809436:0.03203,(((687999:0.04428,(201770:0.04007,(207689:0.00972,(225404:0.00647,557253:0.05101):0.01058):0.0187):0.02091):0.02678,4430868:0.02946)0.7:0.01244,203407:0.01725):0.02263):0.0896,4409130:0.09205):0.02178):0.01917):0.01863)0.576:0.00625):0.03767)'c__OP11-3':0.05262):0.03231):0.03496):0.02611,((274951:0.0363,(237361:0.02588,(238870:0.03578,200382:0.03042):0.01129):0.01064):0.07644,(2679704:0.04097,((4314936:0.0061,(509215:0.01762,4461430:0.01155):0.00246):0.00706,(202139:0.04227,2118197:0.02367):0.00639):0.01341):0.08046):0.05722)'p__OP11':0.04454):0.02081):0.02538,((((201747:0.12275,(203417:0.03321,202318:0.04412):0.07467):0.01554,((255981:0.08325,(237518:0.00845,757482:0.03685):0.06267):0.02037,((((817079:0.08054,4483736:0.03593):0.0444,4323164:0.08982):0.00923,(1120568:0.06023,236658:0.07149):0.0153):0.01422,2053916:0.07207):0.0106):0.06255):0.01587,(4329302:0.09795,(779373:0.1314,(831548:0.02722,822796:0.06105):0.03603):0.01557):0.01945)'c__B142':0.04166,(((202302:0.13883,((203137:0.11464,(202979:0.02575,4475735:0.0355):0.11924):0.0568,200370:0.13262):0.03579):0.05854,(((693002:0.03909,663310:0.04569):0.04227,(4340959:0.0288,2811009:0.10877):0.04666):0.03166,(((((((644544:0.0055,774899:0.02895):0.0062,((3123910:0.00747,4349618:0.04565):0.00559,((260329:0.01009,202711:0.00599)0.396:0.00187,4397252:0.01556)'o__A-2AF':0.00877):0.00747):0.02275,(695080:0.00649,(242874:0.00957,(316970:0.00966,256579:0.0089):0.00137)'o__MAT-CR-H2-G03':0.01128):0.04382):0.01657,((245347:0.02343,4282536:0.03006):0.0283,((4376276:0.01324,((4376277:0.00731,(201574:0.05116,(4376279:0.01529,4467250:0.00424):0.00824):0.01401):0.0147,(203106:0.01188,(1136313:0.02714,778304:0.00621):0.00364):0.00201):0.01608):0.01538,(((815159:0.01054,263809:0.01743):0.0093,(4415325:0.01262,(200961:0.00533,4412077:0.03142):0.01511):0.02581):0.01288,(697792:0.02681,590013:0.02519):0.01901):0.00399)'o__WCHB1-15':0.00971):0.01259):0.01602,578639:0.07308):0.00882,(534156:0.05292,658040:0.06871):0.01936):0.01327,(203188:0.11886,(235668:0.0786,4467085:0.07367):0.01596):0.00944):0.0367)'c__SC72':0.02319):0.02437,(548702:0.08946,658952:0.12176):0.01446):0.01652)'p__WS6':0.04027):0.02924,((((((239967:0.05145,749636:0.04691):0.02733,812594:0.07964):0.01157,4389302:0.03772):0.01442,897461:0.04601):0.06625,(4432468:0.08097,((589987:0.06737,(273071:0.05897,2055428:0.0561):0.01858):0.01214,((325783:0.03396,102116:0.06376):0.0214,216234:0.1211):0.04191):0.04455):0.05904):0.02668,((((33606:0.06448,3046945:0.04663):0.05066,(54146:0.1022,2751331:0.08464):0.05714)'p__WS5':0.0422,((((1116749:0.04786,((683406:0.07189,225943:0.04666):0.01544,(212739:0.06471,(511571:0.02897,4431351:0.03335):0.0163):0.02019):0.01163)'c__MJK10':0.03304,(((((((((((1127936:0.02569,1118337:0.03298):0.01011,(120505:0.03149,(169157:0.0132,168985:0.01622):0.00202):0.00926):0.00845,834742:0.02583):0.03183,((65694:0.0368,4323981:0.05661):0.02133,(((815248:0.02359,(811541:0.02941,827219:0.01951):0.0168):0.02094,(((789663:0.03535,(222592:0.03248,186763:0.0444):0.0167):0.01614,(208253:0.03082,((((1079109:0.0234,823862:0.03187):0.01041,((((4328715:0.03396,156783:0.01967):0.01072,(((802097:0.01259,279572:0.00899):0.00702,((316001:0.01906,((2144438:0.00454,2020093:0.08061):0.0114,251050:0.01147):0.01051):0.00481,(((((((3174304:0.01156,(574969:0.00982,940666:0.01557):0.00411):0.00414,((1066138:0.00638,4401531:0.01357):0.00789,(129685:0.03172,4296681:0.00963):0.01118):0.00233):0.00528,(549319:0.00829,(836320:0.01675,1129474:0.02609):0.00548):0.00411):0.00341,(562335:0.02534,((4358020:0.01455,(1123773:0.02598,4446111:0.02275)0.133:0.00296):0.00588,(767992:0.02306,(2606068:0.01039,4320170:0.01544):0.00864):0.00665):0.00831):0.00855):0.01233,(344719:0.01068,(331108:0.03236,(1108457:0.01406,(4406105:0.01141,(4398226:0.0105,234307:0.02362):0.01395):0.01409):0.0059):0.00253):0.00548):0.00728,111978:0.0202):0.00744,(822684:0.04704,(4412020:0.01726,540567:0.03493):0.01082):0.00465):0.00388):0.00012):0.00477,((4412915:0.01399,(579208:0.01527,(1106732:0.04792,4090934:0.02565):0.00359):0.00642):0.00266,((4296767:0.01668,4357733:0.0202):0.01058,((702224:0.0323,(1127118:0.01666,(151933:0.01209,(238281:0.01632,4372149:0.00675):0.00392):0.01251):0.01129):0.01005,553414:0.02236):0.01184)0.034:0.00015):0.00014):0.00561):0.00279,(((156885:0.0362,(823541:0.03143,2216512:0.04027):0.01393):0.01454,4423753:0.0202):0.01562,(4469792:0.03,4377584:0.03308):0.00548):0.00592):0.0036,((((((((152373:0.01617,(546081:0.01654,((571651:0.0196,3951708:0.01395):0.00926,(321742:0.0098,4462590:0.01751):0.00383):0.00593):0.00853):0.0006,714446:0.00618):0.00836,(1105307:0.00562,(1107235:0.02458,1112675:0.00274):0.0263):0.01632):0.00235,(4319621:0.02139,(4323587:0.02678,32738:0.01815):0.00468):0.00779):0.0098,(819809:0.03296,(1107898:0.00873,(635383:0.01237,333899:0.00015):0.01113):0.01309):0.01294):0.00529,(932045:0.03214,4335901:0.02106):0.00597):0.00552,(636236:0.02922,254356:0.02423):0.01086):0.00423,((49147:0.03412,(301452:0.03294,(91512:0.01959,(532665:0.01664,(625189:0.01744,608115:0.017):0.00244):0.00802):0.00977):0.00965):0.01376,(159654:0.02784,4311680:0.02839):0.00822):0.01352):0.00508):0.00758):0.00559,((((4432472:0.01625,(1118721:0.01436,((1114509:0.00741,4431349:0.0066):0.01576,(107654:0.01847,(((664589:0.02004,3973523:0.01371)0.456:0.00409,4458982:0.02008):0.00896,1107982:0.0235):0.0043):0.01423):0.00634)0.105:0.00454):0.00618,752915:0.02207):0.0127,(225307:0.02713,518809:0.0311):0.01084):0.00667,((((159656:0.01713,((((4418946:0.01931,4475545:0.03673)0.229:0.0046,814955:0.01524):0.01038,(4029810:0.01252,(815907:0.01485,4311893:0.0232):0.02525):0.01234):0.00464,4449002:0.065):0.01341):0.02207,(1110626:0.00783,4329234:0.02291):0.03595):0.00587,89159:0.03955):0.00641,(3403301:0.0441,4472518:0.0172):0.00658):0.00205):0.00943):0.0038,(((((221148:0.09231,665181:0.03271):0.01892,((220302:0.033,3740253:0.03387):0.01175,((520918:0.02598,65695:0.017):0.0062,693124:0.06276):0.01702):0.00611):0.01002,(((222873:0.01505,217873:0.0195):0.00418,(2867528:0.01298,227109:0.02515):0.00756):0.02943,(224623:0.03352,4452902:0.04208):0.00643):0.01045):0.00563,222945:0.01825):0.01487,((14906:0.035,(1076576:0.02147,4352344:0.02876):0.01722):0.04238,(509228:0.02693,(588864:0.03662,(1134907:0.02126,(216604:0.00866,4395415:0.01937):0.01797):0.01652):0.01329):0.00581):0.00235):0.01023):0.00488):0.00861):0.00444,((4347993:0.05648,671989:0.03334):0.01529,(((4288257:0.02092,(534866:0.02325,4347189:0.02476):0.01113):0.00177,(189880:0.03066,4311979:0.02798):0.01172):0.02131,(4405349:0.02852,(4354194:0.01777,4398404:0.02198):0.00923):0.00478):0.01357):0.00905)0.119:0.00383):0.0042,(4360323:0.04922,(4312951:0.02705,(807174:0.02378,515209:0.01286):0.00921):0.01605):0.01161):0.01951):0.0111):0.01293,(((4355094:0.01267,4360024:0.01016):0.01432,(((1115007:0.03694,3148430:0.05371):0.00933,247868:0.04857):0.01405,(4358632:0.01657,(1116231:0.02766,1114572:0.03726):0.02672):0.01297):0.00719):0.06401,37526:0.04511):0.02277):0.00697,307557:0.05233)'c__TM7-1':0.01826,((2000872:0.04376,((((565562:0.02202,607045:0.0104):0.02292,((((584593:0.02369,((674611:0.01506,(290144:0.00854,((258263:0.01625,206186:0.00899):0.01043,277519:0.00727):0.00341):0.01019):0.01126,((144268:0.03722,3123353:0.03771):0.01987,(((337289:0.01539,((4440970:0.0026,(401717:0.00557,169901:0.02773):0.00833):0.00307,((39443:0.00087,4299136:0.00981):0.00015,4475205:0.03803):0.01496):0.00333):0.00416,(335793:0.02375,((275085:0.00793,((331350:0.00493,263098:0.02322):0.00541,(577671:0.01009,(397321:0.01008,314042:0.0202):0.01486):0.00422):0.00883):0.0076,334538:0.018):0.00713):0.00993):0.00388,349539:0.0142):0.00997):0.01057)'f__F16':0.04219):0.01616,3103396:0.05764):0.00629,(100865:0.00943,(543306:0.01696,((4323100:0.00347,4365684:0.00471):0.00016,17020:0.00636):0.01385):0.00639):0.01528)'o__CW040':0.01699,((((1906814:0.02217,4453970:0.02585):0.00674,((4453722:0.01353,643898:0.01562):0.00466,((4475733:0.01311,4453725:0.05613):0.00381,98073:0.01963):0.00238):0.00389)'o__Blgi18':0.00203,((700476:0.01128,(835504:0.0035,153701:0.033):0.00582):0.00745,195489:0.01746):0.00947):0.00794,(((((3769417:0.01748,(((113405:0.01333,308780:0.03865):0.00787,645889:0.01938):0.01373,(194163:0.01241,101844:0.02687):0.00932):0.01291):0.00765,(617305:0.00704,586211:0.03335):0.0147):0.01591,((101901:0.0141,(((351745:0.01374,4398174:0.01422):0.0034,(134305:0.01157,149506:0.01623):0.00909):0.00643,(169160:0.01539,(844856:0.0087,(((65697:0.01921,169822:0.08213):0.00653,((4332061:0.00947,520961:0.02165):0.00617,(3724514:0.02144,4397905:0.01156):0.00362):0.00234):0.00349,240941:0.01872):0.00289):0.00773):0.00489):0.00732):0.00226,(34261:0.01474,((((113976:0.01006,4417526:0.01146):0.00519,164727:0.0379):0.00471,(109199:0.00683,17873:0.02182):0.00411):0.00479,((232777:0.01918,(757854:0.01569,819448:0.01199):0.00672)0.529:0.00421,822124:0.04213):0.00468):0.00644):0.00728):0.00992):0.00691,((708805:0.01895,303090:0.01823):0.01075,((136077:0.01742,625847:0.01167):0.01717,(((585984:0.01871,(1121302:0.00873,(899559:0.01837,(783209:0.00651,344092:0.01765):0.00825):0.01205):0.0115):0.01206,((832399:0.02996,194242:0.01069):0.01312,(((2938351:0.01805,219538:0.01991):0.00566,4421211:0.0197):0.00139,(4296486:0.00307,((751720:0.01579,(593890:0.00442,284812:0.0082):0.0032):0.01427,(151868:0.00971,740825:0.01648):0.00014):0.00604):0.02319):0.00257):0.00921):0.00374,277980:0.0157):0.00727):0.00376)'o__EW055':0.00555):0.00286,(586015:0.03345,(((812577:0.01464,(531512:0.01363,808402:0.00331):0.0101):0.00972,4370980:0.01758):0.01265,((((584516:0.02884,((((578756:0.00476,(4385420:0.00173,4331439:0.01334):0.01183):0.00585,((4444038:0.00945,(4339528:0.01853,(4377652:0.01235,4401226:0.01393):0.00015):0.00131):0.00287,608377:0.02166):0.0054):0.01375,4458736:0.01015):0.0148,4455994:0.00092):0.0121):0.01174,(((4318700:0.01157,1887417:0.00333):0.00689,((4393962:0.0178,799024:0.00254):0.00315,4427701:0.00605):0.00173):0.00239,4374289:0.03107):0.00453):0.00624,4457296:0.02845):0.00334,(((65419:0.0084,(3094413:0.01156,95008:0.02167):0.00362):0.0062,(4016971:0.00216,(691088:0.00014,4343202:0.00347):0.01481):0.00563):0.00231,((525269:0.01889,707259:0.01478):0.0073,112718:0.01481):0.01248):0.00632):0.0069):0.01732):0.00768):0.01339):0.0093):0.0081):0.0155,(580164:0.01492,340964:0.03045):0.019):0.00764,(((114578:0.05587,((222481:0.01815,812996:0.00612):0.01037,(165179:0.02403,(627481:0.04104,1887414:0.00878):0.01854):0.02512):0.03694)'f__Rs-045':0.04122,((732562:0.03212,(811561:0.03928,((1111750:0.0132,572735:0.02187):0.03433,107878:0.01786):0.01062):0.00884):0.00347,((245302:0.00696,4326937:0.01635):0.02596,(2020087:0.01133,2088819:0.0044):0.03157):0.01483):0.01274)'o__I025':0.01225,4427995:0.03405):0.00298)'c__TM7-3':0.0152):0.01946,((244135:0.05789,109782:0.04124):0.02142,(341554:0.028,(663641:0.04031,(4430299:0.0211,729473:0.01401):0.01302):0.00923):0.0304):0.00268):0.01213):0.00886,(21860:0.12268,(580909:0.04333,45149:0.06265):0.02174):0.00693):0.00854,4481623:0.09456):0.00834,((((4312399:0.04666,(4334921:0.00617,4430134:0.02649):0.04669):0.0263,4405409:0.05581):0.01491,((571520:0.05934,4379013:0.05272)0.547:0.0121,1107548:0.04202):0.01264):0.00707,338116:0.09556):0.01648):0.01225,4349120:0.08018):0.04151):0.02615,715138:0.18097):0.02054,((4312083:0.0329,((156900:0.02023,56514:0.00858):0.01041,(100933:0.01028,((282328:0.01241,113767:0.01768):0.01234,(369447:0.01717,1110613:0.03053):0.01307):0.0028):0.00646):0.0158):0.04297,(((210740:0.01908,210046:0.04987):0.04823,(4419793:0.05701,(215203:0.08283,(807173:0.02939,4352392:0.03622):0.04081):0.01798):0.01924):0.06507,((509699:0.03096,4460502:0.03309):0.03884,(508826:0.03891,65687:0.03368):0.0222):0.01102):0.01732)'c__SC3':0.0398)'p__TM7':0.01663):0.02403,((216235:0.07104,756593:0.10318):0.05715,((((((((((825400:0.04467,1129750:0.06895):0.02838,((1083934:0.01711,863949:0.02437):0.02161,(4369409:0.02156,(907407:0.00679,(1109431:0.00016,360032:0.01048):0.0187):0.00168):0.00244):0.00235):0.01474,((1141943:0.01638,((4328468:0.01466,(224477:0.00762,(279874:0.02445,4406086:0.00328):0.00084):0.00742):0.00669,1012585:0.02013):0.00242):0.00626,((112746:0.00616,1656465:0.02008):0.02586,(1136418:0.00937,(1132898:0.01753,4423864:0.0015):0.01599):0.00541):0.01331):0.00416):0.03193,110474:0.0349):0.00672,(4308054:0.04073,(160823:0.03942,((233433:0.01719,4389128:0.01723):0.00626,592973:0.02989):0.01157):0.00773):0.01693):0.01297,(((((897649:0.01214,167052:0.0124):0.02499,(4141985:0.0614,268334:0.04307):0.01846):0.01505,(812568:0.01638,(511732:0.00337,1088815:0.02998):0.01339):0.02027):0.07047,(818882:0.06225,(4336220:0.0459,((195479:0.02444,1697002:0.01456):0.00935,(4442735:0.02486,4412508:0.03983):0.00666):0.04091):0.01222):0.00945):0.0093,((102126:0.03383,(4064681:0.03467,(1073608:0.00707,4371273:0.01263):0.02781)0.028:0.01306):0.06281,(4423261:0.01335,(1111584:0.00632,551866:0.06799):0.01586):0.09121):0.01141):0.01208)'c__S15B-MN24':0.02362,817295:0.13395):0.01953,((((336306:0.05546,(804850:0.03991,(451807:0.01214,1614880:0.0441):0.01585):0.02262):0.06815,((((577018:0.03106,357329:0.05533):0.02182,4303094:0.02548):0.01211,817308:0.03164):0.07735,(824896:0.1914,(2745645:0.06326,(4436878:0.06783,(44586:0.03772,38040:0.01854):0.01446):0.01212):0.02965):0.04892):0.0214):0.0379,(((((818511:0.03271,(((4375536:0.02434,739800:0.05142):0.00676,((565572:0.03687,(589410:0.01597,((((542830:0.00768,316111:0.01427):0.00951,206930:0.04626):0.00809,550894:0.00466):0.00503,581388:0.01266):0.00529):0.00748):0.00933,((244032:0.04486,(((342685:0.02306,(825077:0.02769,(((515243:0.0119,559149:0.01641):0.00376,(351091:0.01725,310781:0.00932):0.01057):0.01417,4405128:0.01309):0.01255):0.01195):0.01563,((820901:0.01326,((301639:0.0195,(385807:0.00541,805878:0.01338):0.0034):0.00167,523621:0.01746):0.01111):0.00524,(((((232934:0.01397,(996068:0.0068,(537033:0.01525,578358:0.01091):0.006)0.648:0.00501):0.00136,822496:0.02061):0.00305,((588446:0.01978,4352242:0.00554):0.01862,((571689:0.00085,4306040:0.00014):0.01729,(226693:0.00464,217415:0.02168):0.01273)0.025:0.00165):0.00173):0.00332,(((558512:0.03916,((4362076:0.00412,291946:0.01563):0.00536,151120:0.01205)0.317:0.00919):0.01663,((556936:0.01688,(444791:0.02562,((((((302878:0.00577,4305241:0.00197):0.00627,381666:0.01382):0.0099,4426367:0.01338):0.00239,(4303423:0.00217,3116381:0.02082):0.01115):0.0009,569807:0.00499):0.01003,((207400:0.00747,(301924:0.01871,3510057:0.00182):0.01138):0.01138,746661:0.01131):0.00204):0.01022):0.01338):0.00314,(((527762:0.00257,528576:0.02143):0.00897,((341111:0.01331,340514:0.0193):0.00538,(206256:0.0135,((294659:0.00197,4318314:0.01133):0.00714,(278650:0.00332,291063:0.01433):0.00111):0.00679):0.00716):0.00338):0.00299,((525341:0.00493,269386:0.00679):0.0074,((555951:0.00415,(303552:0.0016,301614:0.00431):0.01069):0.00445,244436:0.0089):0.00833):0.00225):0.00892):0.00614):0.0013,(((180684:0.01132,2134134:0.00271):0.00702,279048:0.00932):0.0041,((((4359258:0.01186,(1104680:0.0274,4456606:0.01222):0.00745):0.00223,515333:0.01634):0.00375,918242:0.00596):0.00732,3449666:0.01448):0.00532):0.00349):0.01244):0.00323,111712:0.00798):0.00186):0.00486):0.00652,58155:0.01712):0.0088):0.00786,(((296317:0.03066,(295815:0.01765,287781:0.01331):0.01569):0.00391,320915:0.04732):0.0043,(248909:0.10284,(580168:0.08193,356445:0.07705):0.02283):0.00999):0.00308):0.00625):0.00431):0.02389,3431797:0.0276):0.01202):0.01488,(2181690:0.01329,2445279:0.00468):0.01542):0.00562,2670154:0.04822):0.00234,(4382687:0.02031,(3128223:0.02715,(((3417500:0.00014,4041989:0.00014):0.03161,((2502613:0.018,3879615:0.02756):0.00672,(2072687:0.0127,4483262:0.01226):0.0058):0.00587):0.00486,((4436396:0.02441,3213574:0.01853):0.00302,((4480028:0.03889,(4455267:0.03427,((4342138:0.01784,(4340148:0.01955,111225:0.02751):0.01204):0.0082,((143658:0.04876,4295399:0.02355):0.00986,(((2447262:0.02846,(4353012:0.00576,(4414794:0.01219,4404765:0.00899):0.00015):0.00669):0.0083,((545921:0.0212,4399150:0.02206):0.00678,((3489079:0.00579,4369084:0.00582):0.00228,((1849350:0.01517,(4414281:0.00982,2833262:0.02997):0.00177):0.00332,(((2662153:0.00692,2404426:0.01777):0.00353,(2431284:0.02687,((((4417695:0.00639,4422133:0.01951):0.00591,4023879:0.01826):0.00407,(((2290176:0.00824,3559684:0.02058):0.00448,2497646:0.00644):0.00015,((4049352:0.01554,4117602:0.00531):0.00261,(4412572:0.0136,4435144:0.0107):0.00143):0.00171):0.01095)0.267:0.00119,(3919066:0.01963,4071723:0.01744):0.00229):0.00452)0.342:0.0031):0.00249,(2921399:0.01176,4029144:0.02133):0.01534):0.00244):0.00543):0.00758):0.00701):0.00672,3348001:0.0229):0.00875):0.01048):0.00665):0.00522):0.00427,(4407923:0.05207,(3913153:0.01988,(1123579:0.02818,2175863:0.02651):0.00482):0.01769):0.03918):0.00241):0.00431):0.00433):0.00627):0.00631)'o__YS2':0.03502,(((351680:0.03357,((46527:0.00488,1147219:0.00841):0.01508,337903:0.02543):0.00578):0.00461,327549:0.03294):0.01331,(((4425473:0.03048,584612:0.02983):0.01035,((1591472:0.00407,723088:0.00396):0.03875,((246446:0.01094,4380401:0.02736):0.01027,(1042008:0.03734,4375037:0.02889):0.01275):0.01486):0.0071):0.00728,(((((582668:0.01265,227019:0.02448):0.00648,(90411:0.01667,4299429:0.01608):0.00532):0.00532,592723:0.01797):0.00302,((556990:0.01396,4327670:0.00788):0.00398,1143858:0.01651):0.03004):0.0029,(((((4391571:0.0145,89151:0.04441):0.00502,(542446:0.01559,((88989:0.00158,591966:0.00341):0.00785,(98258:0.00531,151126:0.01165):0.013):0.0028):0.0154):0.00651,((847739:0.03829,(820116:0.03107,(4297482:0.01683,4338567:0.01113):0.01223):0.00495):0.00651,88241:0.03735):0.00435):0.00461,90624:0.02585):0.00535,3241355:0.01904):0.00429):0.0055):0.01142)'o__MLE1-12':0.048):0.01928):0.00801,(827771:0.08538,((((2510845:0.04218,(((726591:0.04165,1107881:0.02692):0.00554,4327250:0.05525):0.00569,(318744:0.0131,(341985:0.01001,2867955:0.01204):0.00457):0.01111):0.00904)0.171:0.00298,260801:0.05419):0.00346,(3804327:0.04474,((4354195:0.04717,4444837:0.04769):0.01756,(3184433:0.0505,4456341:0.01735):0.02571):0.00817):0.00296)0.134:0.00199,(((516884:0.00924,(343561:0.02583,820483:0.0239):0.0077):0.05196,(4396468:0.07671,(4299686:0.03507,4324828:0.04732):0.02003):0.04884):0.01402,(3240079:0.02964,(((((236597:0.03089,83349:0.01073):0.00196,(221107:0.00455,4383213:0.02009):0.01935):0.00826,((208107:0.01082,808786:0.06832):0.00683,((74727:0.01721,(((1025810:0.01623,225363:0.01113):0.00758,1141332:0.02437):0.00762,4431017:0.01587):0.00885):0.00312,1133003:0.01655):0.00879):0.00183)0.12:0.00141,(((799987:0.0027,4343405:0.01292):0.01129,1052801:0.01749):0.01162,1618938:0.00293):0.00746):0.00953,246853:0.00978):0.0174):0.00928):0.00533)'o__SM1D11':0.02194):0.055)'c__4C0d-2':0.03298):0.01807,((4319882:0.08121,4440511:0.12016):0.03831,(4339110:0.14835,(634455:0.06585,(280745:0.0386,(((4430488:0.03614,(583080:0.01418,(361402:0.01757,4430489:0.0199):0.01354):0.01253):0.01651,((((((((643376:0.02973,822139:0.05008):0.00336,(((((181159:0.01628,(183285:0.01843,(4335918:0.02094,(535035:0.02514,190474:0.00893):0.01078):0.00887):0.00664):0.00974,(707457:0.02775,(510541:0.03039,(1136150:0.00995,1131954:0.01736):0.01666):0.0104):0.00781):0.00596,((838337:0.01598,4313013:0.03964):0.00785,(4330848:0.02528,(((4417379:0.01244,4432357:0.01199):0.01494,736831:0.03469):0.00673,((239741:0.0159,911273:0.00451):0.01568,((559534:0.00794,4345004:0.00861):0.02054,((189054:0.00942,(194024:0.00679,677041:0.02245):0.00184):0.00839,209411:0.00873):0.01523):0.00917):0.00647)'g__Arthronema':0.00642):0.0068):0.00567):0.00349,(((((276825:0.01965,(554238:0.02794,539884:0.00566):0.03123):0.01701,(169844:0.02404,(170083:0.00565,(189129:0.00082,(((824389:0.00344,4383945:0.00472):0.00323,4319160:0.01899):0.00118,3275:0.01281):0.00395):0.01831):0.00748):0.00888):0.00795,((((4468977:0.01221,270007:0.02109):0.02624,((((4305426:0.00475,4432361:0.02772):0.01101,(4436961:0.01096,(4349140:0.01244,4432359:0.01659):0.00566):0.00713):0.02749,2194879:0.02286):0.00586,581786:0.02678):0.0115):0.00212,(4319326:0.01445,4342318:0.01324):0.01693):0.00379,((278028:0.02675,(812476:0.00089,(199630:0.00167,((1119342:0.01307,(1118639:0.0155,1118989:0.03235):0.00173):0.0096,29805:0.00759):0.00884):0.00234)'s__frigida':0.00894):0.00645,273195:0.02339):0.00669):0.00754):0.00519,(824587:0.01236,725238:0.01792):0.017):0.00386,(((582935:0.0216,255101:0.04366):0.00601,(((750116:0.02503,(279010:0.02946,(238895:0.03207,239117:0.03198):0.02757):0.01979):0.01551,(763271:0.00083,815062:0.00173):0.03638):0.01454,((4385951:0.02142,(3260:0.02844,(((174204:0.00397,(760221:0.01763,3274:0.0131):0.00628):0.00014,818835:0.00715):0.01031,(277811:0.00162,634041:0.01603):0.00477):0.01239):0.0104):0.01031,716004:0.04321):0.01098):0.00745):0.00937,(629239:0.05667,((4144374:0.02719,(541609:0.03934,((4432360:0.00543,(((810941:0.00541,1030371:0.02071):0.00439,4458733:0.0112):0.00532,(177850:0.0168,226375:0.01749):0.00826):0.00563):0.01266,3284:0.00261):0.00748)0.377:0.00561):0.01798,821158:0.02358):0.0219):0.00973):0.0078)'g__Leptolyngbya':0.00301):0.008,((((((564698:0.03221,((((548063:0.03584,(4368686:0.03248,(4326150:0.04188,195055:0.05598):0.01632):0.03353):0.01478,(353518:0.00738,342054:0.01456):0.02998):0.01284,2479861:0.06395):0.02512,(4320064:0.02257,4316012:0.00519):0.0292):0.00687):0.00539,((869372:0.0268,((536917:0.0039,188868:0.00085):0.00971,(((((((4366811:0.00319,2143302:0.02812):0.00737,(((2949965:0.01223,(4464720:0.03082,1793636:0.02067):0.0003):0.00014,(4209529:0.00839,(1929373:0.03157,4400859:0.00935):0.00165):0.00104):0.00016,(((4325177:0.0086,4329614:0.02133):0.00012,(3417049:0.00361,1840264:0.01222):0.00014):0.0008,((3387977:0.01637,1728457:0.01572):0.00152,2697075:0.02016):0.00031):0.00014):0.00028):0.00016,(1514055:0.01093,4458243:0.02852):0.01078):0.00185,3134429:0.02818)0.47:0.0016,4419945:0.00948):0.00199,548460:0.00983):0.01116,((4405505:0.02008,2447028:0.00674):0.00016,4407527:0.00692):0.01874):0.00937)0.266:0.01106):0.01814,583730:0.03642):0.02045):0.00374,(((((3265:0.00941,4332131:0.01772):0.00104,4304050:0.00878):0.00334,(4425449:0.00416,805250:0.00943):0.00559):0.0015,(349453:0.00324,(337183:0.01054,311463:0.02362):0.00341):0.01227):0.02008,(324180:0.03412,(4329239:0.01648,(330509:0.01726,318441:0.00667):0.01668):0.00909):0.01489):0.00849):0.00229,(((568166:0.00742,((4335919:0.0155,212153:0.00554):0.0008,577524:0.00081):0.00735):0.02342,(94404:0.04494,((3276:0.00586,(805760:0.00498,(1115162:0.00482,168097:0.02858):0.00377):0.00983):0.005,169750:0.02146):0.00959):0.00936):0.0037,((94351:0.00735,(172516:0.02884,((821737:0.00107,4383943:0.00838):0.00158,164038:0.01229):0.00076):0.00893):0.00723,94733:0.0115):0.0171):0.00355):0.00473,(((((((188968:0.01428,(249216:0.00792,812109:0.02852):0.0081):0.01381,((578709:0.01944,(846356:0.02118,536100:0.01388):0.00874):0.0198,((((1104325:0.01078,(166799:0.02358,(1100369:0.00118,4383946:0.01286):0.00101):0.00846):0.00948,(((4320784:0.00396,194171:0.02645):0.0083,((556036:0.01119,325973:0.0181):0.00891,812356:0.0479):0.00063):0.00479,817519:0.04002):0.00088):0.00331,(627615:0.00383,195665:0.02502):0.00857):0.00232,(4296542:0.01369,((4459874:0.01035,4304517:0.02106)0.644:0.00623,2053918:0.02349):0.01101):0.00359):0.00638):0.00299):0.00529,((579303:0.00174,815595:0.02677):0.04057,((4156152:0.02345,4323159:0.01681):0.00728,(159383:0.01377,(4297777:0.00079,(4326464:0.02022,4326460:0.01335):0.00785):0.01582):0.0105):0.00284):0.01448):0.00247,335404:0.02049):0.0098,(572289:0.01053,353695:0.01199):0.02866):0.00873,((207381:0.02439,153279:0.026):0.0265,(((340316:0.00717,339423:0.02448):0.0061,(325724:0.00889,(267701:0.04348,307783:0.00476):0.00711):0.0082):0.01098,(225630:0.01301,4412936:0.03252):0.00627):0.0099):0.00811):0.00857,(((532745:0.0405,193187:0.02001):0.01164,(4342320:0.01748,277193:0.04263):0.01113):0.00631,240402:0.05358):0.00903):0.0024)'g__Leptolyngbya':0.00604,(((275023:0.01475,263019:0.01064):0.02048,584862:0.07196):0.01297,(4353633:0.02331,(271154:0.06953,713502:0.06665):0.02245):0.01857):0.00827):0.00799):0.00787)'f__Pseudanabaenaceae':0.0036,((164315:0.01275,(163634:0.01012,1117649:0.00856):0.00488):0.0238,4446944:0.03631):0.00755):0.00394,(((968391:0.00092,(1552835:0.00883,1108951:0.01717):0.00667):0.01191,4298046:0.01591):0.00837,(331935:0.03652,(628649:0.01495,4406066:0.00768):0.02545):0.01125):0.01235):0.00632,(((703584:0.00232,797378:0.01439):0.01352,(636161:0.01062,251068:0.0414):0.02154):0.01989,2140620:0.03896):0.01256)'o__Pseudanabaenales':0.00579,(((509875:0.03937,((554203:0.01722,519568:0.01856):0.01176,(562939:0.00659,249359:0.04238):0.0069)0.073:0.00534):0.00976,((62920:0.03286,3060:0.01656)'g__Thermosynechococcus':0.01309,4385304:0.04909):0.01304):0.00616,(((810896:0.03646,(808503:0.05287,662697:0.00181):0.01241):0.02657,((2053921:0.00734,2053922:0.02416):0.02935,(((702683:0.00728,510184:0.02711):0.01049,(((674088:0.0072,(2053923:0.03737,(757538:0.03191,184090:0.01841):0.00897):0.00986):0.01644,(576034:0.03079,551263:0.00929):0.02431):0.00698,241614:0.01873):0.01014):0.01531,348594:0.01512):0.01603)0.05:0.00416):0.00506,(628011:0.03593,((812016:0.01713,238741:0.01404):0.01013,(226803:0.01695,758023:0.00368):0.02325):0.01704):0.01142)'g__Acaryochloris':0.00668)'o__Synechococcales; f__Acaryochloridaceae':0.00916)'c__Synechococcophycideae':0.00433,(((4473151:0.06478,(159447:0.04737,(216560:0.01766,3159:0.01839):0.02541)'g__Synechococcus':0.02816)'c__Synechococcophycideae; o__Synechococcales; f__Synechococcaceae':0.02162,((1113899:0.05964,(610756:0.0328,97840:0.01783):0.01344):0.04169,(((((734076:0.00014,775953:0.02487):0.00512,4473149:0.01143):0.03281,1112415:0.02553):0.00714,((712691:0.04705,3007335:0.03045):0.00609,(4385307:0.00508,((207631:0.0035,(154574:0.00991,810789:0.03501):0.01744):0.00789,212812:0.02769)0.216:0.01072):0.02936):0.00755):0.01757,(4347492:0.03943,(4331201:0.03056,(62921:0.01086,4463506:0.00817):0.01325):0.03577):0.01898):0.00115)'c__Gloeobacterophycideae; o__Gloeobacterales; f__Gloeobacteraceae; g__Gloeobacter':0.01063):0.01227,(((4326633:0.01306,3382:0.03127):0.01293,((146921:0.12926,(274997:0.03878,(28685:0.01088,(214987:0.00518,207917:0.08313):0.00951):0.03968):0.02548):0.00485,(((((697081:0.00203,687688:0.02824):0.02256,((683529:0.01964,754783:0.00909):0.01232,170530:0.001):0.0086):0.02656,3386:0.01345):0.01443,((95130:0.00791,94503:0.04676):0.02253,(1018191:0.01485,(785963:0.02291,((226126:0.01109,(564123:0.03468,1105975:0.00319):0.01086):0.00154,(241071:0.00101,822929:0.01781):0.02002):0.01376):0.03801):0.00988):0.00281):0.01268,(16700:0.01068,(655364:0.00558,724588:0.04906):0.0034):0.00584):0.0125):0.02068)'c__Synechococcophycideae; o__Pseudanabaenales; f__Pseudanabaenaceae; g__Pseudanabaena':0.03454,((((200322:0.01355,(201379:0.01393,202518:0.02901):0.00565):0.18269,3601578:0.08713):0.01478,(((((((((833281:0.05608,(252695:0.02724,(836376:0.01495,(((((748921:0.00078,310117:0.00015):0.01977,4326000:0.01133):0.00708,738267:0.00333):0.00467,(720750:0.02047,(839408:0.00014,(1598493:0.02856,(800075:0.00015,136779:0.00979):0.00584):0.02531):0.0254):0.00271):0.00528,(4324289:0.00453,(354744:0.01632,(4480587:0.00944,253404:0.01025):0.00579):0.00818):0.04067):0.00899):0.00429)'f__Mamiellaceae':0.05265):0.08866,((809675:0.0117,747602:0.01119):0.09988,(509525:0.08661,161220:0.12725):0.04796):0.02789):0.01228,(227867:0.03468,(150579:0.01373,(700579:0.00794,764468:0.00029):0.02939):0.02036):0.0818)'o__Chlorophyta':0.01144,(((537598:0.03681,(836974:0.00014,826498:0.02688):0.03611):0.05079,509956:0.11018)'o__Cercozoa':0.02106,((((((72055:0.10746,114015:0.17175):0.05029,((1846254:0.12203,(3792138:0.04574,3792137:0.04696):0.08853):0.11294,(2521448:0.23892,((2148768:0.10382,2361381:0.09831):0.07276,(248861:0.02856,(140454:0.06663,140201:0.00027):0.03202):0.05808):0.06011)'o__CAB-I':0.08338):0.04669):0.0143,819696:0.13694):0.02429,(((566475:0.00602,544846:0.01332):0.04788,(((744642:0.02687,(726766:0.0186,538813:0.01385):0.00606):0.02191,(330464:0.03444,582660:0.03289):0.00835):0.01457,310848:0.08044):0.04798):0.03839,(((558128:0.01364,26799:0.00743):0.03776,(111470:0.00638,1141059:0.00946):0.01397):0.03524,((548409:0.01431,354995:0.04379):0.03199,((355064:0.03893,(348300:0.03043,(((539917:0.01385,309485:0.01898)0.351:0.00343,(((534254:0.01545,308078:0.01486):0.00349,(312485:0.0065,331774:0.0099):0.01487):0.00088,587489:0.0172):0.00315):0.00128,588095:0.0151):0.01742):0.02247):0.00357,((577032:0.06325,347728:0.01823):0.01293,570690:0.01867):0.01461):0.02305):0.02047):0.01098)'o__Chlorophyta; f__Ulvophyceae':0.02278):0.00818,((((((526853:0.03322,133071:0.03777):0.01155,((532403:0.04877,(((518211:0.01125,((521728:0.01047,(530730:0.00496,521182:0.02588):0.00481)0.426:0.00183,517401:0.0259):0.00313):0.05132,((354548:0.01686,340965:0.02117):0.02445,(663153:0.05832,373273:0.03563):0.00938):0.04744):0.01415,((517906:0.04948,(338024:0.05626,(527687:0.01571,134448:0.01601)0.098:0.07009):0.0195):0.00679,(516587:0.05859,328856:0.04707):0.01395):0.00968):0.00593):0.00856,((524541:0.02354,((532345:0.00605,51136:0.01383):0.01741,(111684:0.01332,(318179:0.01798,31682:0.02565):0.00352):0.01349):0.00819):0.02373,(344325:0.0538,524130:0.16602):0.02168):0.03626):0.00436):0.01894,(529902:0.02892,128298:0.02766):0.02035):0.00929,(((((((532468:0.05374,309770:0.02534):0.01882,(((530167:0.01114,(552010:0.00472,4380912:0.04979):0.0047):0.02704,(514322:0.05133,327889:0.01585):0.00915):0.01043,(((412359:0.05602,327502:0.04496):0.04646,(((((608030:0.01905,(525501:0.01493,24874:0.02286):0.02084):0.01755,(344909:0.01891,691600:0.0134):0.01686):0.00537,(522441:0.03221,(620105:0.02761,678135:0.011):0.00318):0.01236):0.00871,528443:0.03468):0.00821,((306940:0.05535,(4328667:0.0059,(4328668:0.01998,4328669:0.00972):0.00572):0.01892):0.02134,(515908:0.02216,(77335:0.01503,550123:0.02866):0.0398):0.04821)0.029:0.00354):0.00468):0.00531,718858:0.06768):0.00859):0.01166):0.00479,(4326872:0.05546,(((336289:0.02636,331004:0.02134):0.05065,(((4296586:0.02378,4443853:0.01134):0.00152,(529766:0.00802,4319357:0.01524):0.01132):0.01118,354184:0.03894):0.00689):0.0037,((((518543:0.00426,519052:0.0054)0.002:0.00231,524601:0.02336):0.03595,520311:0.07173):0.00962,(409973:0.03242,(527089:0.02216,((538872:0.0172,378739:0.01672):0.01902,((522715:0.01106,99983:0.01247):0.0041,(515118:0.01144,317715:0.01146):0.00206):0.02491):0.00691):0.00297):0.00867):0.01021):0.00525):0.00715):0.00642,((561038:0.03521,407237:0.03328):0.03145,((131844:0.00719,837180:0.0377):0.07199,(526522:0.00814,129536:0.01111):0.00878):0.00963):0.00936):0.00563,((337382:0.13541,138007:0.09566):0.02861,((((324257:0.05389,306494:0.03606):0.06491,(520163:0.04792,(26708:0.01107,(517026:0.00612,313122:0.01493):0.00753):0.02362):0.04345):0.02234,(332418:0.11456,(355652:0.06464,(519272:0.04839,(340082:0.08249,321537:0.03754):0.01533):0.01504):0.04728):0.02036):0.01257,(314485:0.0318,353545:0.0267):0.074):0.01347):0.0123):0.01471,((794792:0.01902,(307798:0.00893,(40682:0.00567,4317544:0.01271):0.00306):0.01633):0.0189,524613:0.07833):0.01433):0.00649,(128551:0.10896,(128457:0.04113,(516356:0.02089,(524229:0.01853,(102889:0.02798,(102748:0.02519,(105269:0.02092,745697:0.03166):0.00436):0.0066):0.0107):0.01183):0.01485):0.01541):0.02072):0.01658)'o__Euglenozoa':0.03155,((161126:0.06258,2753167:0.11555):0.02253,(530315:0.02725,3710033:0.00959):0.1548):0.00794):0.01187,(203513:0.07617,203220:0.05722):0.1616):0.01736):0.0137,(671913:0.07702,(170175:0.00899,(3451:0.0382,3450:0.01497)0.037:0.00249)'f__Chlorarachniophyceae':0.09407)'o__Cercozoa':0.0068):0.00724):0.01517):0.00972,(4001974:0.01682,((((4476582:0.00905,1789520:0.00703):0.00271,566641:0.01474):0.00301,4415220:0.01602):0.00152,1563139:0.01387):0.01595):0.02356):0.01166,((((144777:0.11684,(((((161507:0.00688,4341712:0.00389):0.04325,(47887:0.03162,814161:0.06163):0.00779):0.01987,(1112584:0.01451,3953781:0.08358):0.04652):0.03003,4259732:0.12236):0.01041,((583906:0.02646,369386:0.0142):0.04004,(4407066:0.10828,((((722695:0.00841,4213092:0.00979):0.05704,(572156:0.01973,((847080:0.00842,(2632914:0.01238,680279:0.02084):0.004):0.04166,4351400:0.02238):0.00992):0.03922):0.03849,593577:0.10442):0.02257,4466931:0.07994):0.00827):0.00764):0.01432)'f__Chlamydomonadaceae':0.0252):0.01683,1843326:0.15629)'o__Chlorophyta':0.02364,(4044215:0.07723,((691530:0.04311,(((175064:0.00711,(305139:0.02051,(335824:0.01242,1023081:0.01125)0.264:0.00532):0.00758)'o__UA01':0.0186,990779:0.06804):0.01683,4466932:0.01348):0.0081)0.352:0.00771,4340753:0.0342):0.05395):0.01746):0.01565,((1111696:0.11876,(3721830:0.00627,2925630:0.03189):0.0233):0.04544,(((((((3562948:0.06666,587227:0.03632):0.03411,(4365343:0.00628,1118847:0.01088):0.05986):0.01803,((153722:0.02628,791732:0.00961):0.02748,(4443513:0.03062,(2755928:0.00079,224604:0.001):0.00804):0.00346):0.01823)'f__Trebouxiophyceae':0.0065,219098:0.04382):0.00505,641265:0.03577):0.02177,((((((4224746:0.06221,(225743:0.00734,((4352799:0.01279,203466:0.01518):0.0011,815026:0.00873):0.01017):0.00761):0.0283,((2030964:0.00078,3244303:0.00396):0.00788,(1902299:0.01619,806548:0.00436):0.00383):0.01022):0.01266,2813895:0.01062):0.01164,(709480:0.0169,(545380:0.01151,(4363754:0.04631,2485203:0.00838):0.00312):0.00363):0.00767)0.666:0.00517,(654149:0.02613,((2743763:0.0026,4466028:0.07277):0.00738,((((210513:0.01904,4463769:0.01071):0.00641,(3490:0.02962,4347253:0.02143):0.01501):0.00479,(3495:0.00262,(48130:0.02081,793066:0.0468)0.074:0.00508):0.06073):0.00366,(824790:0.01464,(569892:0.02726,195168:0.00643):0.01376):0.00124):0.00543):0.02863):0.01108):0.00695,(2020091:0.04618,(4363260:0.09762,223377:0.02799):0.00328):0.00707):0.00309)'o__Chlorophyta':0.0025,((3721827:0.05118,(534344:0.0301,3017479:0.016):0.00984):0.02251,((((((512475:0.02087,4282789:0.01482):0.01108,(674285:0.04296,((141781:0.00663,2588024:0.01603):0.02408,772111:0.06911):0.01252):0.00562):0.00306,141161:0.04161):0.0051,(((((((104786:0.01875,((829354:0.00555,809060:0.01651):0.00609,4377549:0.027):0.00204):0.00484,4462470:0.01962):0.00277,(2209132:0.04434,(3536:0.00313,733241:0.02394):0.02395):0.00743):0.00921,(226053:0.02245,((2307137:0.02576,4432362:0.00947):0.00014,((3574065:0.0088,((((((3544:0.01459,3144413:0.01292):0.00806,(((((((173746:0.03256,262379:0.02352):0.00139,(4384395:0.03084,((4196590:0.01461,4345238:0.0188):0.00328,2151874:0.01781):0.00589):0.01057):0.00451,1126072:0.01962):0.00153,((((3541:0.00691,812620:0.08578):0.00104,730272:0.04725):0.00183,815169:0.00853):0.00261,(683178:0.01939,735769:0.00805):0.01557):0.0073):0.00015,(4471279:0.0101,1131894:0.00257):0.00158):0.00014,(((((4361469:0.01379,4312559:0.01709):0.01048,((4302241:0.01887,4361470:0.02779):0.00224,192539:0.02862):0.00112):0.00166,(243468:0.01555,3359886:0.04872):0.01883):0.00328,(245980:0.03505,((3779572:0.0459,((4355106:0.02264,(4439961:0.0115,(1124370:0.00473,3807100:0.01347):0.00866):0.00412):0.0189,1121846:0.02452):0.00416):0.00312,((1123930:0.02412,(616310:0.01335,153978:0.00501):0.00928):0.00317,1143319:0.02727):0.00693):0.00363):0.00814):0.00158,3727987:0.02657):0.00093):0.00014,((((((4412860:0.0248,1964005:0.01236):0.00081,1141758:0.01311):0.00092,(1132020:0.04331,4431803:0.00692):0.00032):0.00646,432284:0.008):0.00016,((((((467605:0.0087,3045460:0.05021):0.00202,769222:0.03667):0.00077,395249:0.02442):0.00246,2680713:0.01407):0.00079,(4422313:0.00084,(4312556:0.01022,4419506:0.00269):0.00225):0.0032):0.00079,4420570:0.00585):0.00094):0.00078,(35330:0.01127,69292:0.01448):0.0041):0.0011):0.00088):0.00108,3359884:0.05835):0.00274,(35074:0.05452,(45967:0.10316,29047:0.05974):0.01966):0.01019):0.00129,2467036:0.04175):0.00905,((4332202:0.00541,((4433804:0.03956,(((224617:0.01049,((220978:0.00012,4433807:0.00081):0.02127,(2347402:0.01066,4079757:0.01411):0.00792):0.00455):0.00673,4098845:0.00577):0.00088,(442738:0.01434,(2069160:0.00258,4471234:0.04415):0.01132):0.00255):0.01733):0.01687,((2401981:0.02477,(3026774:0.00321,2347399:0.01963):0.00281):0.00679,285364:0.04216):0.00508):0.00936):0.005,((110514:0.02183,(4348768:0.00258,(2653243:0.01663,4386317:0.01249):0.00049):0.00421):0.00374,((1793401:0.00014,(1787644:0.0008,4001495:0.00122):0.00236):0.00014,821623:0.01894):0.0003):0.007):0.0046):0.00425):0.00016,((3941595:0.01663,(2414856:0.01502,((42014:0.00935,4480443:0.01244):0.00396,((4437309:0.00892,260699:0.02294):0.00606,4412908:0.01318):0.00014):0.00352):0.00514):0.0035,((129048:0.01451,(((4191382:0.00629,((3534:0.02423,4191380:0.02375):0.00898,559773:0.01545):0.02):0.00169,3518:0.01668):0.00294,2777512:0.01349):0.00133):0.00101,((3880044:0.00879,(3550:0.01107,2476181:0.01284):0.007):0.00079,((113684:0.00283,4282796:0.01646):0.00233,4282801:0.01208):0.01101):0.01011):0.00178):0.00086):0.00412):0.00093):0.00814):0.00395,(2544158:0.01545,3115292:0.03545):0.01681):0.00624,2209141:0.04895):0.00518,(3538:0.08411,2628026:0.05783):0.02018)'o__Streptophyta':0.01349):0.00621,(385423:0.04447,(612912:0.01057,(((644580:0.02528,672425:0.01834):0.0034,(784890:0.01636,2682170:0.02106):0.01852):0.00448,(543761:0.00884,639847:0.00944):0.02027):0.00509):0.00994):0.01648):0.00758,63818:0.05157):0.00392):0.00375)0.081:0.0003):0.00749):0.00934):0.00632,2205961:0.10643):0.01092,(((((((3470:0.01789,616053:0.01187):0.00358,209603:0.0188):0.00346,((827773:0.00503,708851:0.01799):0.01364,25107:0.01555):0.00239):0.00751,(128887:0.01153,((141924:0.01423,1573488:0.05239):0.01399,(1892589:0.01025,((141143:0.00492,(550329:0.00424,85239:0.01643):0.01144):0.00092,579331:0.0514):0.00425):0.00585):0.01983):0.00378)'o__Cryptophyta':0.03126,(((274691:0.04336,(((((143403:0.00726,(83959:0.02067,836120:0.04978):0.00014):0.0017,(4203117:0.0717,(648526:0.0095,762645:0.03072):0.01289):0.0202):0.00078,(210139:0.00972,((3702532:0.00915,(816408:0.01497,808810:0.00576):0.01231):0.00206,44394:0.01976):0.00338):0.00175):0.00316,(332009:0.02685,(((354695:0.01696,228252:0.01417):0.01274,1139492:0.04287):0.0099,((564099:0.01952,746239:0.02242):0.01188,(765141:0.0458,((137837:0.00563,1106681:0.00297):0.01687,(4408667:0.01018,707472:0.08933):0.01194):0.0159):0.01099):0.00671):0.01014):0.00172):0.00319,((49945:0.04517,620585:0.07103):0.01535,(555067:0.02153,4421800:0.04015):0.04692):0.01059):0.04259):0.03022,(((296128:0.03194,4150879:0.06256):0.02356,(((509304:0.04595,210767:0.00954):0.01915,(589152:0.02935,((4005579:0.02611,(575555:0.0104,(810100:0.01118,592858:0.01401):0.00126):0.0058):0.00288,(831596:0.0141,1133273:0.03879):0.00392):0.01311):0.01167):0.00974,((319371:0.02666,(3779654:0.00398,1939847:0.0156):0.00961):0.02764,884006:0.06828):0.01):0.01265):0.00503,((((107146:0.02465,((277021:0.03352,((((106991:0.0094,4322607:0.02177):0.00246,4315885:0.01194):0.00173,(((106539:0.00606,(712831:0.01459,(338106:0.0043,(354365:0.00244,2914204:0.00074):0.00944):0.00144):0.01761):0.00302,(893745:0.00611,2914203:0.00219):0.00854):0.00407,(309271:0.01169,((((760006:0.00553,4477200:0.00174):0.00363,340216:0.00563):0.00097,106691:0.00165):0.00771,891804:0.01874)0.301:0.00415):0.00277):0.00397):0.00304,((((363125:0.02684,(((532823:0.01243,4350193:0.0118):0.00316,347310:0.0131):0.00587,786099:0.00853):0.00653):0.00255,(((((4401165:0.01116,(587648:0.01702,549656:0.03421):0.00078):0.00322,308629:0.01122):0.00076,(((818309:0.05371,560496:0.02503):0.00075,4350498:0.0096):0.00016,67567:0.01378):0.00171):0.00081,3439:0.00251):0.0013,607386:0.01231):0.01136):0.00288,(148456:0.01647,337487:0.00487):0.01135):0.00092,((((((660336:0.04041,1109647:0.0188):0.00511,(2345806:0.03529,(569835:0.02301,758258:0.02356):0.02241):0.009):0.00326,((340298:0.01536,(((((348903:0.00808,((3478704:0.01276,101837:0.01369):0.00479,(718321:0.00715,38733:0.01605):0.00606):0.011):0.00302,(324721:0.02046,(365588:0.02471,367949:0.0094):0.0038):0.00438):0.00375,323556:0.02329):0.0017,(795504:0.01382,532888:0.02337):0.00226):0.00081,(361839:0.01433,2224034:0.01624):0.00658):0.00429):0.00083,((((1029559:0.00639,103868:0.03053):0.00158,(((317794:0.01168,((325174:0.01102,576419:0.02266):0.00305,574920:0.01751):0.00462):0.00564,4402734:0.00844):0.00114,((4378770:0.01763,721132:0.02165):0.00403,(588707:0.0185,579531:0.00971):0.00315):0.00156):0.00159):0.0033,(149317:0.01805,552812:0.0149):0.00333):0.0033,(313351:0.01535,((((817300:0.00744,2140618:0.01837):0.00015,(347931:0.01047,91725:0.01249):0.00319)0.057:0.0041,(865146:0.01468,((361147:0.02391,929908:0.01961):0.00157,2986479:0.01145):0.00236):0.00251):0.00197,(988157:0.00621,549748:0.0162):0.01212):0.00761):0.00779):0.00127):0.00096):0.00105,317660:0.02166):0.00145,358682:0.01207):0.00307,583758:0.03044):0.00402):0.00177):0.00237):0.00426,327536:0.00984):0.00661):0.0025,((1124799:0.00869,3627511:0.03206):0.00836,109247:0.01956):0.00496):0.01727,((((2100829:0.00426,316785:0.06109):0.00712,((((827921:0.00228,827942:0.03018):0.00731,833743:0.03319):0.00378,232752:0.00371):0.01631,(4482884:0.01816,((4411706:0.01524,1129121:0.04869):0.00592,592855:0.00783):0.003):0.00179):0.00564):0.01576,(1663335:0.01771,4479504:0.01618):0.0305):0.01176,(825636:0.05275,((827077:0.04184,590936:0.0142):0.00649,(((((837554:0.02928,834289:0.03092):0.00366,833871:0.01852):0.00805,((4384267:0.01311,838448:0.01133):0.00835,231911:0.00881):0.00179):0.00823,(((812520:0.03307,(810615:0.04335,822364:0.0008):0.00498):0.01848,30128:0.02824):0.02042,((2651072:0.01865,(326507:0.02575,4473559:0.02569):0.0228):0.01358,(1063032:0.00703,2599637:0.02108):0.01794):0.00766):0.0069):0.01705,(825479:0.07902,(4334010:0.04511,((825656:0.00115,836204:0.05787):0.00793,227965:0.01791):0.02025):0.02968):0.02455):0.01213):0.02891):0.01112):0.00457):0.01304,((585911:0.02834,563065:0.01771):0.01149,((699298:0.00467,(548390:0.04241,537781:0.00174):0.00381):0.02188,((4195019:0.03062,(754800:0.00015,509530:0.00449):0.00144):0.00082,((564163:0.02508,(537493:0.02034,(544669:0.01407,(588125:0.03083,510148:0.03282):0.0174):0.00435):0.00699):0.00159,550146:0.01473):0.00483):0.03285):0.02131):0.02778):0.01151):0.0097)'o__Stramenopiles':0.03313,((((847804:0.01442,(843384:0.01934,30150:0.0184):0.00559):0.06762,((((((((((138411:0.01643,(((((234436:0.02295,358538:0.01411):0.00219,4357330:0.01069):0.0034,232341:0.02197):0.00077,646279:0.01785):0.00237,351106:0.01696):0.00077):0.00252,837749:0.01201):0.00152,(((233100:0.01134,(((826143:0.01447,3462:0.01059):0.00157,155941:0.01117):0.00031,569927:0.02319):0.00169):0.00476,(229165:0.01507,587965:0.02803):0.00182):0.00087,(4481034:0.0261,1140318:0.00237):0.01111):0.00072):0.00273,833961:0.02752):0.0024,(830253:0.00376,((((2731109:0.0023,229766:0.02425):0.00014,837497:0.01318):0.00655,830526:0.02748):0.01251,828880:0.02522):0.00551):0.002):0.00257,((216119:0.03247,(832771:0.01271,838435:0.01768):0.0172):0.00463,(673756:0.00883,1102212:0.03715):0.02387):0.00935):0.00306,233270:0.02244):0.00369,(((3466:0.01327,(361957:0.02264,(3372085:0.0089,140193:0.02036):0.01386):0.00637):0.00865,234974:0.01335)0.02:0.00526,590118:0.04872):0.01001):0.00311,((((837770:0.02513,831348:0.02383):0.01253,831421:0.02067):0.00593,832816:0.01611):0.00889,(829438:0.04904,826430:0.04139):0.0162):0.02677):0.01273,(3964264:0.02281,(1584763:0.01466,1799396:0.01016):0.12365):0.00667):0.02707):0.00746,(229102:0.07279,826653:0.04109):0.00996)'o__Haptophyceae':0.01227,(((325369:0.04934,(52865:0.01154,19992:0.01971):0.02439):0.00798,((((144620:0.01879,27542:0.01212):0.02493,((144177:0.00014,29775:0.0008):0.03875,(4398874:0.01814,4398878:0.02155):0.00715):0.00865):0.00736,((4398877:0.04191,(3476:0.03633,4398872:0.05949):0.0389):0.00923,(4398871:0.00845,(47228:0.01099,47632:0.03058):0.00949):0.04875):0.01051):0.00557,((((((((((210947:0.0109,(187735:0.00644,148363:0.00958):0.00313):0.00404,(149804:0.01259,(305395:0.01065,(324259:0.01231,126325:0.0153):0.00372):0.0059):0.01027):0.0107,(((540043:0.037,148163:0.02325):0.00688,(215148:0.02835,318881:0.03538):0.00489):0.00654,((125237:0.01736,(((147909:0.01431,146462:0.0192):0.00248,145086:0.01072):0.00153,147450:0.01482):0.00229):0.00327,((148247:0.02236,146233:0.02832):0.00938,((149877:0.00477,(148404:0.02002,147303:0.02279):0.01366):0.00702,(149475:0.01324,146905:0.01322):0.0122):0.00608):0.00365):0.00716):0.00555):0.01181,((110833:0.02517,(110187:0.01948,((111335:0.01245,(111244:0.00554,109889:0.01618):0.01189):0.00652,(110867:0.0174,110444:0.00936):0.01167):0.00114):0.00428):0.02114,3861323:0.04432):0.0091):0.004,(343285:0.02428,342491:0.02717):0.00806):0.00904,(3474:0.02628,329849:0.04246):0.0102):0.00982,(112309:0.0233,(19387:0.02817,592967:0.02042):0.00894):0.01954):0.00427,(348973:0.03427,((((4388388:0.03621,(591956:0.00865,252116:0.01034):0.00475):0.00416,564596:0.02355):0.00513,(554316:0.018,(544751:0.01334,303559:0.01234):0.00733):0.00148):0.00661,336689:0.02432):0.01184):0.00634):0.00423,((350661:0.03067,188204:0.02409):0.00761,((3475:0.01593,1118699:0.00862):0.00519,224466:0.01573):0.0174):0.0134)'o__Rhodophyta':0.00695,549139:0.07984):0.00536):0.00572):0.00786,((4398873:0.00913,258653:0.01722):0.04561,(366238:0.03576,(45082:0.06501,3037727:0.08185):0.01604):0.01596):0.01113):0.00918):0.00697):0.00629):0.01072,(3393:0.03486,(3392:0.02421,(142111:0.01997,3391:0.02279):0.0077):0.01523)'o__Glaucocystophyceae':0.02444):0.00795,742904:0.06616):0.0209):0.01133,(253695:0.02846,(652961:0.00769,(559231:0.01152,825489:0.0171):0.01246):0.03503):0.08642):0.01601)'c__Chloroplast':0.0194,815909:0.06838):0.00921):0.01548):0.01362):0.00826,(((((244826:0.05354,142996:0.00814):0.01105,(3308:0.02537,3307:0.06509):0.0368):0.029,((4229063:0.02639,(151457:0.01498,219119:0.01818):0.00877)'g__Prochlorothrix':0.0113,587725:0.03477):0.01313)'c__Synechococcophycideae; o__Pseudanabaenales; f__Pseudanabaenaceae':0.01201,((((807433:0.03354,(567774:0.04151,(1674351:0.0287,166728:0.04351):0.01637):0.00906):0.01261,(584390:0.03815,(579114:0.00081,637265:0.00076):0.0007):0.02313):0.03831,248649:0.03804):0.0095,((((((((4421011:0.01657,(2526712:0.00676,4475797:0.01762):0.00965):0.01226,820606:0.04177):0.01143,((((((813672:0.01406,4322506:0.01923):0.01327,(1000602:0.02499,783892:0.01244):0.00968):0.01205,(((105621:0.07692,(808320:0.02815,(822790:0.01949,(351008:0.03873,(334077:0.00931,(328800:0.00155,305215:0.02389):0.01797):0.01384):0.01741):0.00983):0.01338)0.699:0.00448,((((323477:0.01305,322880:0.0056):0.00497,338489:0.02928):0.00581,327421:0.02634):0.01228,(((821559:0.03609,(818513:0.04444,4442702:0.01722):0.00841):0.01101,4296541:0.02824):0.00482,(1130987:0.00203,(4421763:0.02218,4362794:0.0066):0.00147):0.02732):0.01052):0.00646):0.0087,(((354555:0.05404,(346352:0.02392,809204:0.01826):0.02327):0.01472,(((322982:0.00796,741523:0.01728):0.01579,1109490:0.03067):0.02242,((351529:0.03085,(181870:0.01317,(186537:0.00783,(582828:0.00909,(((982801:0.01084,1081673:0.04523):0.01056,185410:0.01578):0.00533,872131:0.02512):0.00439):0.00341):0.01175):0.00971)'o__Stigonematales; f__Rivulariaceae; g__Rivularia':0.01264,(((((((((184306:0.00083,181394:0.02861):0.0009,106108:0.00575):0.00903,158785:0.01193):0.00522,554499:0.01163):0.00324,(((105809:0.02473,(4305236:0.01393,716611:0.01006):0.00458):0.00878,(((825427:0.01211,(4345341:0.00487,44224:0.01373):0.01088):0.00894,218884:0.00692)'g__Scytonema':0.01716,1801170:0.02052):0.01361):0.00423,536063:0.03264):0.00996)'f__Scytonemataceae':0.01104,670341:0.02746):0.00652,543568:0.03412):0.00339,((347144:0.0139,((175060:0.00014,3089:0.00014):0.04103,136186:0.01955):0.00828):0.01098,((((105355:0.00015,20777:0.00014):0.00416,(((822271:0.00997,(1148055:0.02417,349281:0.00175):0.00477):0.00014,(655874:0.00678,4396506:0.00772):0.00164):0.00303,(4352181:0.00305,105509:0.00536):0.00632):0.00387):0.00663,((101565:0.02723,(1107640:0.01696,((1107283:0.00255,4431248:0.00014):0.00182,(189042:0.00014,31912:0.00158):0.01025):0.00777):0.00755):0.00719,546681:0.01771):0.01206):0.00667,70960:0.02647):0.0074):0.01066)'o__Nostocales':0.00016,(((((((((245604:0.01518,4362383:0.00399)'g__Anabaena; s__cylindrica':0.00969,(((((278499:0.00187,73276:0.01434):0.00031,1715185:0.01834):0.00292,((755560:0.00548,24929:0.00653):0.00158,806380:0.03789):0.00623)'g__Dolichospermum':0.00635,((278041:0.00014,(254286:0.0024,107976:0.00011):0.00094):0.0042,538751:0.0232):0.0064):0.01151,(48640:0.00978,24087:0.01065):0.01202):0.00237):0.00324,((511684:0.00986,178178:0.0077)'g__Gloeotrichia':0.00387,(4144379:0.02457,(847890:0.0016,1801171:0.0017):0.0146):0.00314):0.00529):0.00317,((((2710503:0.00808,673645:0.01328):0.00121,(237315:0.01065,(4352076:0.01885,(4383949:0.01065,1144223:0.00203):0.00954):0.004):0.0032):0.00731,148662:0.00349):0.00449,(4242238:0.00727,(((((50096:0.0208,719343:0.00996):0.00862,110879:0.00366):0.00396,56651:0.02903):0.00613,60819:0.02332):0.00818,(((1000691:0.02213,(275504:0.00828,101942:0.01041):0.00883):0.00649,4300269:0.00558)'g__Anabaena':0.01259,787836:0.00893):0.0037):0.00332):0.00148):0.00016):0.00657,(((((824417:0.0168,199561:0.00992):0.00377,81554:0.01536):0.00242,1142849:0.01451):0.00082,((108003:0.00749,101785:0.01195):0.00637,(((913278:0.01504,4470822:0.03248):0.01077,81241:0.02172):0.0024,((225346:0.05888,((4374090:0.00395,(1013739:0.00563,(143784:0.01781,832938:0.00476)0.148:0.00332):0.00014):0.00252,106317:0.01163):0.01027):0.00213,(221130:0.00894,(266459:0.006,1131423:0.00601):0.01073):0.00434):0.00249):0.0019):0.00097):0.00317,((((((4471547:0.00321,532087:0.01204):0.00396,198952:0.02548):0.00159,(194440:0.00012,961845:0.01123):0.00015):0.00318,80820:0.01713):0.00167,((258214:0.0018,199024:0.01741):0.01543,(((111394:0.01501,(82104:0.00498,916311:0.01218):0.00714):0.00821,(4322107:0.00533,268476:0.0218):0.01124):0.00198,(663545:0.00413,(540733:0.02116,4351033:0.03639):0.00015):0.00755):0.0008):0.00484):0.00634,(267299:0.00969,4371173:0.01864):0.00669):0.00015):0.00321):0.0102,(814864:0.0257,((178988:0.01079,(((720852:0.0128,312035:0.01191):0.00235,4383947:0.01399):0.00097,(((((546107:0.0026,58849:0.00161):0.00319,4349884:0.00263):0.00562,221674:0.01939):0.00314,(209017:0.02383,((81294:0.00699,99364:0.00489):0.00391,(813352:0.01819,258587:0.00646):0.00583):0.00111):0.0058):0.00155,200545:0.0112):0.00295)'g__Nostoc':0.01321):0.00706,804867:0.02487):0.0024):0.0027):0.00762,((1801172:0.0211,100796:0.0216):0.00607,108008:0.0239):0.00381):0.00234,((278305:0.00521,675382:0.01493):0.02527,(((527300:0.01529,4305257:0.00931):0.00353,107978:0.01143):0.0023,(((1047409:0.005,700699:0.0058)'s__raciborskii':0.01965,952571:0.01161):0.0071,157669:0.01237):0.01033):0.00916)'g__Cylindrospermopsis':0.00817)'o__Nostocales; f__Nostocaceae':0.01151,((184879:0.01296,(((209048:0.01549,(886524:0.00841,1064318:0.0315):0.01662):0.00622,176511:0.01055):0.0177,(((311460:0.00978,(1004307:0.00584,3594442:0.00924):0.00413):0.02157,(1004587:0.0021,(249819:0.00529,102789:0.00944):0.00203):0.03362):0.00921,(112670:0.01982,(((1133373:0.00462,33939:0.02842):0.00014,((3097:0.0121,904038:0.00478):0.01313,169488:0.01449):0.00388):0.01235,261638:0.00645):0.0174):0.01043)'g__Calothrix':0.00685):0.00692):0.00485,(569165:0.02206,194216:0.0067):0.01476)'o__Stigonematales; f__Rivulariaceae':0.00916):0.00473):0.00588):0.00207):0.01293)'c__Nostocophycideae':0.0042,(40082:0.03886,((782521:0.01668,((192970:0.00716,(3261:0.01432,805684:0.01681):0.00016):0.00653,683188:0.0113):0.00194)'f__Chamaesiphonaceae':0.01079,(277867:0.02006,(714782:0.02468,729588:0.01969):0.03887):0.01379):0.02556)'c__Synechococcophycideae; o__Synechococcales':0.00763):0.01381)0.092:0.00263):0.0009,(988077:0.03779,(970819:0.02418,((814425:0.01372,((819703:0.00175,248773:0.02497):0.00244,(786066:0.0016,813140:0.00779):0.00014):0.00652):0.02169,819340:0.03793):0.0091):0.0043):0.00825):0.00671,(((354922:0.01998,(339095:0.01254,4337113:0.02834):0.01891):0.00564,((((804844:0.02472,((554144:0.02746,507150:0.02293):0.00963,((((512034:0.02127,1038848:0.00016):0.01166,396285:0.01475):0.00746,(386885:0.02292,909558:0.01319):0.01465):0.0063,71326:0.02946):0.00584):0.00903):0.00529,((821509:0.02455,(805062:0.01162,(806406:0.0083,324710:0.01547):0.00363):0.00379):0.00301,(((711705:0.04975,(34564:0.0124,(4334136:0.0106,993455:0.01126):0.0092):0.03027):0.01539,(322016:0.00759,346959:0.01936):0.01066):0.00284,339063:0.01262):0.00633):0.01067):0.00198,(568698:0.00932,162202:0.01156):0.02184):0.00528,((1021078:0.022,2704718:0.03618):0.00908,(((815657:0.02574,((182352:0.02616,(241102:0.01315,4354571:0.01476):0.01313):0.00472,(820345:0.00954,((810424:0.01054,823122:0.0166):0.00193,(819093:0.00629,549654:0.01204):0.00908):0.00387):0.01543):0.00342):0.00278,((769960:0.01419,(((536046:0.00867,821932:0.00264):0.00251,810188:0.03142):0.00646,(((((2020092:0.012,649518:0.01047):0.00491,((812378:0.01657,806755:0.00939):0.01792,813107:0.0045):0.00479):0.00982,(129771:0.01908,547727:0.01935):0.00541):0.00633,809239:0.01708):0.00973,(816624:0.01518,((808533:0.01513,818439:0.00841):0.0022,823285:0.00639):0.00303):0.00425)0.036:0.00225)'0.694:g__Chroococcidiopsis':0.00364):0.002,((((558201:0.00585,789104:0.01475):0.00152,571269:0.02021):0.01857,3454562:0.03511):0.00342,((914117:0.02824,(533653:0.02324,880153:0.02428):0.00328):0.00405,(((730306:0.01354,809614:0.00688):0.01894,(542979:0.01465,543419:0.0267):0.00668):0.00268,(103870:0.03627,807470:0.02629):0.01026):0.00525):0.0098):0.0061):0.00209):0.00656,((1078732:0.02703,224486:0.03451):0.00625,505954:0.03769):0.00627):0.00168):0.00223):0.008):0.00597,(((823523:0.01608,808657:0.01405):0.01238,(352801:0.02482,(193533:0.01227,((805475:0.01977,509617:0.00621):0.01141,(810676:0.00878,813735:0.01435):0.00188):0.01176):0.01189):0.00796):0.01053,((((807411:0.00829,806719:0.01863):0.00779,808252:0.02567):0.0067,(355265:0.01593,313953:0.04712):0.00347):0.00421,818409:0.0403):0.01487):0.00469)'c__Oscillatoriophycideae; o__Chroococcales; f__Xenococcaceae':0.00465):0.01088,((323974:0.02454,(277671:0.01717,(278544:0.00164,4329792:0.01034):0.00761):0.01785):0.00375,((3094:0.03493,(4342512:0.02311,99755:0.00362):0.01516):0.01992,((513122:0.04055,((279188:0.04091,(137925:0.01313,(((415943:0.00269,342090:0.00506):0.00846,4476505:0.01684):0.00747,(669540:0.0215,559405:0.05788):0.00853):0.00764)0.07:0.00667):0.01669,(3385477:0.00269,(4361164:0.03656,(1700914:0.02015,277783:0.00695):0.01238):0.01707):0.02273):0.00731):0.00602,(812154:0.00639,(103704:0.0061,(95047:0.02971,4433579:0.03201):0.00612):0.00847)0.364:0.00014):0.00804):0.01569):0.00469):0.00136):0.00729,(((70663:0.0088,166338:0.00911):0.03365,(821701:0.03897,(649507:0.01488,4359062:0.01608):0.02048):0.00494):0.00865,(4342315:0.02374,(94786:0.0005,754843:0.00289):0.05467):0.01267):0.00661):0.00941,((((4294576:0.02373,(((((225760:0.01499,(4311455:0.01856,278136:0.01761):0.00388):0.00733,(((807480:0.0089,181039:0.00755):0.00336,(882353:0.01927,821121:0.01761):0.00609):0.0164,(((649198:0.00545,805496:0.01457):0.01056,(278371:0.00877,818024:0.01947):0.01053):0.00162,278185:0.02181):0.00648):0.00399):0.00014,((278296:0.00431,(4326459:0.00672,4364732:0.04028):0.01173):0.01137,551186:0.01301):0.01359):0.00528,(4319329:0.00545,4387675:0.01703):0.02426):0.00429,253902:0.02906)'g__Phormidium':0.00597)'f__Phormidiaceae':0.0075,(((21210:0.017,4390532:0.01861):0.00353,(563194:0.02126,(239727:0.00854,102676:0.01238):0.00501):0.00664)'f__Phormidiaceae; g__Symploca':0.0079,(263124:0.02831,344676:0.02052)'f__Oscillatoriaceae':0.02678):0.0088):0.01082,(571008:0.03941,(((16864:0.0154,4404053:0.00799):0.05094,99430:0.02474):0.00705,224272:0.02157):0.00773)'f__Phormidiaceae; g__Oscillatoria':0.02167)'o__Oscillatoriales':0.00736,((((((556815:0.03215,(4422130:0.02791,809997:0.0375):0.0052):0.00442,((201886:0.01562,4314963:0.01209):0.00433,((4436619:0.0132,(4325506:0.06424,4313526:0.01787):0.0214):0.03213,812040:0.03013):0.0089):0.0004):0.00713,((2383952:0.02254,(93641:0.01728,((106754:0.03104,165105:0.01348):0.00408,((3415753:0.02519,137516:0.02265):0.00886,67712:0.01593):0.00311):0.00534):0.00988)'f__Cyanobacteriaceae':0.00874,((((3240:0.02029,(531797:0.02862,821303:0.01091):0.00502):0.00949,(236754:0.04098,(236194:0.01686,(1057778:0.00639,(3818773:0.01723,4383944:0.02647):0.00243):0.00811):0.02158):0.01044):0.00508,((1014140:0.00363,4334139:0.0153):0.00951,(861499:0.00608,49254:0.03186):0.00653):0.01581):0.00531,((((3435411:0.01309,((1120964:0.00338,708741:0.00605):0.00572,1109461:0.00044):0.01596):0.00352,(772936:0.01965,(((545082:0.00156,147523:0.00082):0.01234,(4320237:0.01179,(4413693:0.00444,149375:0.01091):0.01801):0.00778):0.01528,(149021:0.02427,804160:0.01317):0.00554):0.00152):0.00528)'f__Gomphosphaeriaceae':0.01409,((3704350:0.04337,4408738:0.01525):0.00155,((((((3122:0.00888,3241:0.0352):0.00012,884551:0.01834):0.00014,(3237:0.00273,3236:0.00951):0.00398):0.00156,4389493:0.01605):0.00015,(3121:0.01194,4351168:0.02895):0.001):0.00078,3213:0.01675):0.0003):0.04077):0.0098,536742:0.05186):0.00633):0.00233):0.01024):0.00562,((((((4368590:0.03353,4388727:0.01211):0.01116,((2375130:0.01955,(576348:0.00421,((3713322:0.00691,4443420:0.00737):0.00261,(357897:0.0045,(563811:0.02549,4344153:0.0195):0.00237):0.00557):0.00171):0.00684):0.00682,(((643172:0.00407,62923:0.01153):0.03036,(509876:0.00927,(247184:0.01963,(768911:0.02297,1070476:0.01277):0.0034):0.00818):0.00205):0.00485,2188623:0.01684):0.00721)'g__Cyanobacterium':0.02912):0.01269,((4367595:0.01038,4437952:0.0072):0.00606,(4436618:0.01559,4347591:0.01473):0.00134):0.01221)'f__Cyanobacteriaceae':0.01778,((4438670:0.03903,((4350794:0.01382,(4323828:0.00079,4338730:0.00983):0.00103):0.01257,4296848:0.01224):0.01379):0.00853,(((4421726:0.01238,((((842393:0.01277,24455:0.01808):0.00832,(202177:0.02361,817642:0.02302):0.0072):0.01371,2053920:0.02502):0.00571,(((4469654:0.01243,3208:0.01665):0.00551,(4390789:0.0075,(((4350793:0.00584,4314959:0.00812):0.00015,4456315:0.01124):0.00072,4481310:0.0072):0.00343):0.01565):0.00429,((((((((46080:0.01149,3207:0.00225):0.0073,(42381:0.00342,(194304:0.01621,45178:0.00624):0.01088):0.00558):0.00653,((3540195:0.01759,45775:0.01189):0.00235,((1846179:0.01376,141154:0.01303):0.00397,24838:0.0178):0.00014):0.0046):0.00555,570623:0.01147):0.00498,(24335:0.01555,4328088:0.00956):0.0059):0.01458,4319635:0.00991):0.0083,811553:0.05152):0.00389,4313605:0.0136):0.00766)0.288:0.0019):0.00219):0.00156,4372695:0.017):0.01029,(((4390788:0.01849,(((4296851:0.01282,(4422621:0.00388,3410501:0.0098):0.00238):0.00245,(4401309:0.01375,4303099:0.00156):0.00172):0.00317,4319634:0.02187):0.00169):0.02156,((62924:0.01091,((62925:0.00379,1011502:0.01983):0.00176,62922:0.00262):0.01132):0.01456,(188583:0.01656,(812219:0.03354,1122983:0.02404):0.01409):0.015):0.01):0.00608,((4392252:0.02474,1105351:0.00942):0.02976,4439425:0.0167):0.01164):0.00433):0.00591)'f__Xenococcaceae':0.00376):0.00465,(848274:0.03354,((3253:0.00172,(4307787:0.00675,202308:0.0107):0.00158):0.02033,110155:0.02709)'f__Prochloraceae':0.01974):0.00429):0.00317,((335783:0.03085,(4390786:0.00144,331217:0.01967):0.01544):0.00574,(((570499:0.01758,565214:0.017)'g__Chroococcus':0.02928,703657:0.04447):0.00967,((17093:0.02866,(778480:0.00014,587573:0.00016):0.01507):0.02013,190488:0.02731):0.00901)'f__Chroococcaceae':0.00626):0.0021):0.00567):0.00476,((1740518:0.01486,((4458112:0.07247,39534:0.01546):0.01175,2428841:0.01237):0.00573):0.02031,((3232:0.01785,(56680:0.00539,3557576:0.00498):0.01996)'s__subsalsa':0.01498,((565917:0.01266,50782:0.00789):0.03159,((((106738:0.00069,4156149:0.00388):0.01008,1146044:0.03211):0.00765,747204:0.00741):0.02243,836571:0.03297):0.01015):0.01003):0.00614)'f__Spirulinaceae; g__Spirulina':0.01394):0.01155,(((36764:0.03739,844105:0.04776):0.01783,(((540730:0.0393,(3247:0.03177,1134701:0.03579):0.00682):0.00496,830573:0.04113):0.01043,(202281:0.03065,((((((((3461137:0.01788,4397764:0.0046):0.01513,(4424704:0.00029,4437263:0.01915):0.01306):0.00503,(4254948:0.03143,4443041:0.01627):0.00269):0.00078,(4363339:0.00593,4393217:0.01521):0.00265):0.00158,4369657:0.00268):0.00408,(((((833931:0.00909,(312646:0.01717,320298:0.00415):0.01568):0.0089,133548:0.01241):0.00549,(((4341271:0.00238,4425432:0.00912):0.00621,203195:0.01617):0.00124,4416656:0.01011):0.00094)0.546:0.00275,4333754:0.01608):0.00016,(4427767:0.005,(3659699:0.00908,3155214:0.02691):0.01232):0.00414):0.0028)'g__Cyanothece':0.0168,(((3389104:0.00224,4464108:0.0175):0.01253,4460895:0.01542):0.00752,4149101:0.00251):0.00899):0.00376,3008829:0.01058):0.0173):0.02009)'f__Cyanobacteriaceae':0.01261):0.01142,(((((((((((((1967933:0.0274,4351716:0.0121):0.00014,4365477:0.01425):0.00014,4361930:0.01057):0.00011,4342070:0.00718):0.00072,(((4266249:0.01037,3229388:0.01947):0.00082,(2545405:0.05282,3109421:0.02257):0.01197):0.00308,4423272:0.02707):0.0009):0.00015,(((((4476956:0.00613,4330730:0.00718):0.00342,4471124:0.02856):0.00016,(4474500:0.0035,2325899:0.01281):0.00248):0.00014,(2649730:0.00946,2663412:0.01695):0.00167):0.00011,((4428450:0.00835,(2830250:0.03556,4351647:0.01735):0.00942):0.00199,4141977:0.01228):0.00029)0.634:0.00028):0.00014,((4459245:0.00492,2216246:0.01906):0.00095,(4417886:0.00591,(4288033:0.00679,(3382113:0.01794,3157368:0.01173):0.00129):0.00042):0.00042):0.00039)'s__chthonoplastes':0.00015,((4407129:0.0014,4459230:0.01647):0.00646,(3056199:0.00625,(560803:0.02515,(576981:0.0008,594327:0.01055):0.0007):0.01466):0.0003):0.00079):0.00191,((2525768:0.04015,(3249507:0.02625,3804048:0.00808):0.01281):0.00781,4385089:0.00604):0.0051):0.00614,534859:0.013)'g__Microcoleus':0.00347,((4411082:0.02237,4410994:0.00083):0.02202,(4478043:0.00015,(((3837187:0.01313,3837190:0.01666):0.007,3837186:0.01985):0.00964,(4478041:0.0243,3837182:0.00522):0.00672):0.02361):0.03094):0.00348):0.0081,(((3208137:0.02073,71748:0.0207):0.01539,(4480735:0.00871,4422875:0.00954):0.00296):0.01983,2968910:0.0034):0.0394):0.00384,(4401398:0.00296,(136207:0.00483,3545870:0.02318):0.01779):0.02336)'f__Phormidiaceae':0.01337):0.00654)'o__Chroococcales':0.0018)'c__Oscillatoriophycideae':0.00818):0.00741,(((((828784:0.01699,(3057188:0.02093,759464:0.01563):0.01084):0.00506,((816518:0.00902,((548398:0.005,348433:0.03264):0.02581,((4373547:0.00736,(592750:0.02198,592009:0.01045):0.00089):0.00073,589799:0.0881):0.00696):0.00313):0.00302,2046080:0.00485)0.147:0.00541):0.00758,(314432:0.01545,698296:0.0155):0.01344):0.01408,((4300649:0.00423,4436426:0.04088):0.05295,((255915:0.07364,4451922:0.03296):0.02344,((((560624:0.00692,585775:0.00992):0.00243,(112426:0.00929,(586907:0.02363,(670511:0.00014,1107170:0.00237):0.01069):0.01273):0.00333):0.00777,(542883:0.00642,4387400:0.02319):0.00164):0.01095,3222453:0.04391)'g__Planktothrix':0.02558):0.01084):0.01713):0.00327,((((((4156014:0.02998,(555696:0.00176,250238:0.00694):0.0245):0.00499,(((824855:0.03878,208315:0.05898):0.00015,4322321:0.00079):0.00118,(4414439:0.03048,((279122:0.00994,3019022:0.00869):0.00155,35188:0.01242):0.00565):0.00381):0.01406):0.00384,(891150:0.02621,812935:0.06921):0.01188):0.00458,590503:0.04614):0.00534,(812623:0.03774,(307381:0.01387,574890:0.02343):0.00998):0.02295)'g__Phormidium':0.00186,(((1115140:0.00613,626867:0.00253):0.00488,(3053:0.00906,(838951:0.00482,1118281:0.01756):0.00642):0.0134):0.00269,((252166:0.00818,827723:0.01317):0.00225,549582:0.01404)'g__Hydrocoleum':0.00318):0.028):0.0083)'c__Oscillatoriophycideae; o__Oscillatoriales; f__Phormidiaceae':0.00736):0.0037,((895892:0.00015,4338443:0.03142):0.05943,(((251460:0.01823,(4372408:0.00476,4483775:0.0328):0.02392):0.02051,82269:0.02976):0.0064,1124207:0.04843):0.00586)'c__Oscillatoriophycideae; o__Oscillatoriales; f__Phormidiaceae':0.00452):0.00826,(((590001:0.0089,513156:0.00835):0.0131,(107506:0.01731,4407926:0.02234):0.00445):0.00467,(278670:0.01655,258105:0.02515):0.01758)'c__Oscillatoriophycideae; o__Oscillatoriales; f__Phormidiaceae':0.01146):0.02345):0.01141):0.01276,(((4297501:0.00617,4297500:0.04851):0.02596,((3915514:0.01934,3915515:0.01209):0.01035,(((99912:0.02649,(4392251:0.01232,4397937:0.01035):0.01309):0.008,(62919:0.01777,4413357:0.03903):0.00628):0.01394,(((((((4304341:0.01283,4444071:0.02056):0.02084,(2672863:0.01019,(328295:0.00772,315789:0.01918):0.00705):0.01312):0.03643,(278727:0.01052,808809:0.02331):0.02841):0.01155,(342849:0.01545,((611659:0.00738,((3289:0.01402,3305:0.05599):0.01102,((83595:0.01091,(546240:0.00763,589027:0.00765):0.01293):0.00482,(3259:0.01575,848178:0.01267):0.00343):0.00031):0.00738):0.00124,179845:0.01449):0.01587):0.01054):0.01352,1117824:0.02501):0.00974,(689707:0.02469,344914:0.02169):0.00922):0.00488,((3079371:0.03196,(((49604:0.01558,4297506:0.05905):0.00964,(((546448:0.0129,(((3854077:0.0327,(582814:0.01207,240428:0.01498):0.00888):0.00587,((4434060:0.00231,(4416706:0.00996,((533744:0.01242,246287:0.00567):0.00289,(4023422:0.0105,4340971:0.01413):0.00427):0.00487):0.00648):0.00622,((242781:0.00856,278809:0.01418):0.00325,(4448999:0.00811,4339237:0.02629):0.00396):0.00635):0.02097):0.00743,(2516873:0.02705,(369012:0.02599,238105:0.03711):0.00527):0.00584):0.00874):0.01088,1859175:0.0137):0.00676,257398:0.01331)'g__Halomicronema':0.01106):0.00485,(4412629:0.02811,(605438:0.01543,(((331649:0.01313,(4320656:0.02011,4416461:0.02367):0.0079):0.0072,926773:0.0151):0.00471,(556609:0.02173,(((4299648:0.00986,254570:0.01008):0.01314,((629364:0.02382,((699049:0.03743,4377504:0.01971):0.01303,1798306:0.0162):0.00525):0.01613,91721:0.00596):0.00782):0.00858,((((3915516:0.02216,(3915511:0.01286,(4156147:0.00312,4370479:0.00015):0.02189):0.00864):0.00442,((1515792:0.00736,1634031:0.01842):0.00142,152148:0.00982):0.01094):0.00682,(((567055:0.00831,189028:0.01148):0.01161,(4439195:0.01488,818188:0.01984):0.01039):0.00205,((705010:0.01033,38561:0.01459):0.00699,(1825661:0.01224,1119266:0.01932):0.00197):0.0016):0.00086):0.00275,(3559393:0.01316,(539285:0.01089,4373605:0.00561):0.01381):0.00707):0.00922):0.00843):0.00612):0.01089):0.01105):0.01142):0.00429):0.00452,661728:0.03015):0.00389):0.00527):0.00801):0.00572):0.00684,(509036:0.03167,((((3270:0.00551,3258250:0.01651):0.01322,105350:0.05839):0.00899,3174760:0.03337):0.00582,4156146:0.02177):0.00354):0.00516)'c__Synechococcophycideae; o__Pseudanabaenales; f__Pseudanabaenaceae':0.00512):0.00078):0.00837):0.03328,(2352826:0.03471,(((((814133:0.01545,202572:0.02463):0.00121,(((1132781:0.00474,551717:0.01147):0.00871,(594168:0.05373,579073:0.00614):0.0131):0.00107,(1141722:0.02154,(3333:0.00832,810353:0.00477):0.00076):0.01059):0.0016):0.00212,((4253236:0.02789,4392747:0.01546):0.00319,239262:0.01493):0.00836):0.00465,(((427495:0.03127,(((231908:0.00553,(91478:0.00971,4408874:0.01286):0.00353):0.00103,831789:0.02276):0.00057,(557211:0.01839,4325003:0.01604):0.01208):0.01052):0.00156,((4368477:0.02872,(3346542:0.01203,355538:0.0178):0.00823):0.00021,(((238302:0.03177,228671:0.06742):0.00177,227663:0.00554):0.00082,((330662:0.00559,329508:0.0351):0.00152,68986:0.00566):0.0003):0.00014):0.01479):0.00241,((549048:0.00902,1571043:0.0041):0.00577,(62928:0.00725,3345:0.02444):0.0133):0.00588):0.00843):0.00016,((4426561:0.01874,(4338074:0.00326,60158:0.00596):0.01797):0.02119,((843585:0.01404,(234167:0.01317,((((712576:0.0418,558480:0.0364):0.0086,550168:0.00546):0.00654,(454431:0.00768,430558:0.02066):0.00386):0.01271,53331:0.00032):0.01641):0.00896):0.00465,(536001:0.00335,(404788:0.02722,533688:0.02209):0.00476):0.0061):0.00102):0.00641):0.00905)'c__Synechococcophycideae; o__Synechococcales; f__Synechococcaceae; g__Prochlorococcus; s__marinus':0.00988):0.01704):0.02116):0.01008):0.03255):0.02895)'p__Cyanobacteria':0.0254,((((((((4418665:0.01602,(((4424602:0.01194,4456471:0.00905):0.0086,(4349059:0.00791,1124575:0.08435):0.0146):0.01997,1116913:0.04364):0.05392):0.07472,150586:0.01166):0.06714,((159029:0.05255,((99287:0.03193,41233:0.05581):0.01421,((99136:0.01648,((((696118:0.01991,4450542:0.0029):0.01528,566284:0.01408):0.00261,4441910:0.00293):0.0137,(1943910:0.00774,((((2726915:0.03159,2726916:0.00803):0.02825,(302098:0.05368,((((47237:0.0283,11156:0.00438):0.00898,772424:0.01093):0.00181,((4320392:0.00235,202415:0.02693):0.00459,((571654:0.00223,2310447:0.01095):0.00814,(100267:0.00605,42752:0.01279):0.01302):0.00198):0.00781):0.00367,579615:0.00795):0.00274)'g__Caminibacter':0.00252):0.00488,((614799:0.01688,(4338676:0.00707,(47967:0.0016,(45353:0.04951,36523:0.02953):0.00761):0.0182):0.01156):0.00905,4465305:0.02732):0.00644):0.01292,(4386486:0.01401,(156305:0.01758,152050:0.00543):0.00981):0.00927):0.00542):0.01054):0.01522):0.0047,(538695:0.02883,(254352:0.0113,4467099:0.00937):0.02608):0.00625):0.0125)'f__Nautiliaceae':0.02542)'o__Nautiliales':0.01089,((40838:0.0155,(4354464:0.00937,((53082:0.00015,(255507:0.01297,4380753:0.03902):0.01399):0.00176,22840:0.01983):0.01126):0.00764):0.04052,(((107769:0.01062,105826:0.03331):0.01707,(4366455:0.01628,(((4337298:0.02289,153256:0.06363):0.025,((((3959281:0.01669,(103202:0.02269,(294268:0.02963,(3325035:0.01497,2851608:0.00479):0.00389):0.00923):0.01139):0.02071,(((4378250:0.03727,(2043254:0.01337,4369516:0.03202):0.00562):0.0167,((590261:0.02596,562110:0.00205):0.04791,585493:0.03714):0.02216):0.01308,((((((3648350:0.02823,62490:0.02291):0.01347,(547131:0.02352,(543766:0.01301,((73328:0.01951,(100901:0.00458,759344:0.01296):0.00204):0.00167,553110:0.01256):0.01669):0.01303):0.00894):0.00944,22148:0.01599):0.01001,((1106109:0.02001,4423851:0.00569):0.01341,((((((108491:0.00478,(105876:0.02724,818401:0.01217):0.00621):0.0024,562868:0.01709):0.00826,561090:0.01455):0.00408,(4350611:0.0017,2566739:0.00349):0.01212):0.00853,(308468:0.03069,4462378:0.03299):0.01547):0.00615,(((1123259:0.03311,4400549:0.0125):0.00858,537229:0.02549):0.01665,565709:0.0167):0.02303):0.02166):0.01092)'g__Sulfurospirillum':0.01204,295702:0.01984):0.01148,((((((((11235:0.0033,3566949:0.00785):0.00737,((86812:0.00083,1105219:0.00015):0.00016,(11208:0.00081,1922365:0.00673):0.01269):0.00547):0.00016,((547675:0.00667,(585653:0.0529,562014:0.01903):0.00097):0.01134,(683631:0.00369,302158:0.00416):0.00436):0.00673):0.00352,((573432:0.00517,4361046:0.01141):0.00158,(((284123:0.00912,((4313327:0.01474,((57366:0.00015,(997777:0.00547,533613:0.01594):0.01314):0.0075,((297260:0.00434,238608:0.00242):0.00661,153941:0.00265):0.00645):0.00566):0.00483,((789621:0.01272,113002:0.0129):0.00533,549039:0.01853):0.01264):0.00176):0.00241,1148151:0.00837):0.00911,250302:0.06479):0.00471):0.01848):0.01007,113756:0.01461):0.00983,267263:0.02003):0.00806,(833609:0.01104,((4368261:0.00266,(3291558:0.00014,4313915:0.00014):0.00369):0.00369,((((((4442127:0.00084,4425150:0.00638):0.00013,430191:0.01275):0.00475,4394095:0.0074):0.00016,4362073:0.01769):0.00561,(238674:0.00778,((69947:0.02019,3038460:0.0228):0.01732,(((578646:0.05697,32546:0.00321):0.00499,(((3510703:0.02165,253584:0.00993):0.00773,386273:0.02813):0.01356,246717:0.03481):0.01218):0.00356,((((4297695:0.00434,4467081:0.02557):0.00015,4319168:0.02537):0.00014,(114621:0.00662,(3094601:0.02049,1891601:0.03587):0.002):0.001):0.00179,4477897:0.01939):0.01729):0.00768):0.00554):0.00517):0.00865,(((4480882:0.00815,300432:0.02161):0.00741,(4326219:0.00567,((4393071:0.01209,1616059:0.01955):0.00551,4375688:0.00531):0.00527):0.00044):0.00734,4401957:0.00962):0.00162):0.00557):0.00279):0.00493)'g__Campylobacter':0.04743,((102626:0.02041,(146284:0.01199,142433:0.01211):0.00901):0.01667,(((2946993:0.03854,4406626:0.00216)0.205:0.00968,108490:0.00658):0.00728,812471:0.01308):0.01658):0.00971):0.01456):0.00192):0.0057):0.00569,(100828:0.02519,(((265467:0.03822,4369209:0.01651):0.02321,((105196:0.01944,((4080917:0.00531,4337326:0.01478):0.00418,4281099:0.01959):0.01132):0.00932,(((558573:0.02414,(100383:0.0081,99133:0.01842):0.00238):0.00189,((818107:0.01662,(553429:0.01635,(3993323:0.00353,88092:0.01344):0.00425):0.0047)0.077:0.00479,(549589:0.01343,(3959283:0.01827,691240:0.00587):0.01738):0.01783):0.00767):0.0104,((4369205:0.02396,(4479546:0.00257,(4080916:0.00671,4476017:0.02274):0.02198):0.01028):0.00287,((((1587966:0.03459,2731785:0.01058):0.00014,103108:0.01604):0.00389,3290343:0.00957):0.00493,1587970:0.02107):0.00276):0.00947):0.01002):0.00176):0.00363,(4080923:0.01734,((244236:0.00942,((4352677:0.00282,(4401353:0.00237,106130:0.02859):0.01397):0.02038,106449:0.00596):0.01658):0.00893,(((3458889:0.01542,((1568266:0.0234,3604843:0.00221):0.02061,4337300:0.00015):0.01018):0.01014,((4366457:0.01278,4327074:0.00862):0.00345,(3801182:0.01341,4450336:0.01834):0.00424):0.00451):0.00212,((104820:0.01477,(106099:0.01366,4467101:0.02354):0.01401):0.01469,((4408152:0.01688,4325548:0.00529):0.00432,((102932:0.00952,99157:0.00678):0.00775,159487:0.01112):0.00179):0.00816):0.00071):0.00335):0.00733):0.00334):0.02479):0.00406)'f__Campylobacteraceae':0.01237,(((((537908:0.02273,201696:0.03157):0.06471,((313174:0.01853,4303939:0.01868):0.03575,(694065:0.03513,((135519:0.0132,(78064:0.00922,146407:0.05558):0.01245):0.00371,(114816:0.00203,581448:0.0294):0.01851):0.02394):0.0428):0.01738):0.01693,(798181:0.07087,((809730:0.02351,(4419485:0.01759,578164:0.01597):0.01147):0.01177,(573599:0.0454,(225757:0.0544,226038:0.02606):0.00561):0.01942):0.02552):0.03311):0.0109,((309437:0.06602,(4325812:0.05878,(((113060:0.04982,256106:0.10079):0.02138,((257261:0.0084,(141057:0.00014,579743:0.04491):0.01882):0.02454,((((4405168:0.02073,((541514:0.03575,512089:0.00264):0.00219,(557699:0.0129,588062:0.03833):0.00828):0.02561):0.01411,593166:0.01948):0.0064,4363969:0.03992):0.01752,((660016:0.00945,(251122:0.01663,91972:0.03379):0.01303):0.01921,((((4344583:0.00479,((4443234:0.01816,1139644:0.00849):0.00236,(408325:0.00014,535833:0.0125):0.00015):0.02834):0.01375,(((((51975:0.01115,((349369:0.01606,(755686:0.00737,(240658:0.00101,4444927:0.01118):0.00976):0.00866):0.00939,(((513711:0.00644,(176817:0.01442,243192:0.01231):0.00252):0.01299,11180:0.02344):0.00773,((((810850:0.00394,820919:0.0431):0.01082,(4456435:0.0009,625724:0.00827):0.00818):0.00797,227146:0.01963):0.00027,567703:0.01052):0.00519):0.00472):0.00995):0.00725,20475:0.00319):0.00251,(255386:0.01156,11163:0.01912):0.00895):0.00853,((730769:0.02565,(103597:0.01025,(4337806:0.0152,11183:0.01781):0.00745):0.00939):0.01228,(((4415706:0.00729,714033:0.03621):0.01735,105157:0.00341):0.00753,((553961:0.0008,(255076:0.00318,546186:0.03024):0.00567):0.00541,245113:0.01771):0.0104):0.00528):0.00267):0.00794,(((567689:0.02206,((((((578928:0.01496,4344962:0.00741):0.00554,774500:0.00601):0.00593,(588023:0.01944,((553861:0.00196,541808:0.01538):0.00853,541484:0.03045):0.00028):0.00323):0.00239,(567332:0.01922,(575509:0.01072,569178:0.03285):0.02239):0.01509):0.00413,(633392:0.0053,1113495:0.0155):0.00531):0.00414,160098:0.02005):0.00744):0.00594,(((239833:0.02632,(240061:0.01839,1111434:0.00748):0.0064):0.01103,(70950:0.01655,(4406651:0.02778,(160200:0.02341,(48373:0.03924,(756083:0.03284,4326075:0.00313):0.00669):0.00604):0.01936):0.01539):0.00614):0.00494,(726686:0.03895,(((1108100:0.01642,544442:0.01685):0.00532,(4311140:0.01898,((113246:0.02076,(113754:0.01875,48263:0.0059):0.00878):0.00686,899854:0.01624):0.01024):0.00606):0.00325,((((4315881:0.01457,4441911:0.00531):0.01268,(2712249:0.02278,4303943:0.01441):0.0043):0.01004,((4425436:0.00548,(2433853:0.02475,2250399:0.00483):0.01721):0.00632,(4436909:0.02144,(((((679920:0.0082,((4431997:0.0128,4325809:0.01786):0.00014,114358:0.00745):0.00842):0.00374,4478314:0.0223):0.00155,104189:0.02591):0.0057,4301711:0.01753):0.0029,4436910:0.01048):0.0048):0.00566):0.00636):0.00854,((61870:0.01398,(4432001:0.01205,(4419484:0.00703,4390250:0.03725):0.01127):0.01135):0.01359,4337738:0.03841):0.01087):0.00877):0.00178):0.0108):0.00825):0.0085,((284348:0.01901,3978242:0.01052):0.01672,(140062:0.04272,560300:0.04309):0.01806):0.00562):0.01642):0.01354):0.00655,(((1130506:0.00619,4344584:0.03445):0.00254,4455962:0.01408):0.005,143309:0.02435):0.00163):0.00357,((((1146994:0.01933,1137896:0.01445):0.01067,(((((1144393:0.01787,(278352:0.01619,11162:0.00342):0.02115):0.00954,277566:0.02371):0.00382,251292:0.02053):0.00256,4401773:0.01926):0.00871,143842:0.01147):0.01061):0.00461,(591901:0.03079,(((1109080:0.00015,4317929:0.00652):0.00889,(((555423:0.02949,(((4298972:0.01091,4297554:0.01175):0.00256,105235:0.00654):0.00501,(1113318:0.00878,(337555:0.05274,318473:0.01456):0.00234):0.00333)'s__cryaerophilus':0.00062):0.00577,4466586:0.00805):0.00155,(584500:0.01927,149689:0.0193):0.00709):0.0072):0.00969,814951:0.00875):0.01057):0.00826):0.00797,((((250174:0.0016,246770:0.00435):0.00669,((334326:0.00933,(815343:0.004,243362:0.00256):0.01272):0.00089,(49628:0.00779,822904:0.00688):0.0086):0.01752):0.00352,835814:0.0261):0.00556,(644372:0.00014,617742:0.00014):0.01273):0.0099):0.00601)'g__Arcobacter':0.0146):0.00865):0.01046):0.01028)'f__Campylobacteraceae':0.01063,4432002:0.0688):0.0129):0.01035):0.00696,((((4383269:0.01698,(2012005:0.0022,3593364:0.00948):0.01335):0.04948,((2319974:0.00493,2797090:0.0019):0.0016,3755898:0.04086):0.03952):0.02059,(815790:0.07913,(128801:0.02616,(11054:0.00889,((((114024:0.02279,(((114186:0.01565,(548699:0.02877,113235:0.016):0.00712):0.0073,(47556:0.01133,10945:0.00899)'s__rappini':0.0082):0.00475,((((1107784:0.00437,(26677:0.01317,(171157:0.00335,10960:0.00676):0.01195):0.0023):0.00589,(74305:0.0188,4438847:0.0103):0.00269):0.00414,(27055:0.00079,976838:0.00014):0.01871):0.00286,113165:0.02931):0.00425)'g__Flexispira':0.00523):0.00098,(((((3319464:0.03178,(34757:0.01286,(3319463:0.00576,2564048:0.0225):0.01045):0.00151):0.00158,100344:0.00837):0.00829,675509:0.01775):0.00354,(311173:0.00208,1135946:0.0099):0.01453):0.00159,3319465:0.01285):0.00168):0.00354,(10980:0.05837,(((2774170:0.01536,37024:0.02518):0.00489,((10969:0.01479,11036:0.00095):0.00473,64317:0.01124):0.00509):0.02705,((11080:0.02189,((10952:0.00176,(132837:0.01315,((109111:0.01677,109107:0.01075):0.0102,109112:0.00985):0.00702):0.00617):0.00079,646353:0.01436):0.00223)'s__pylori':0.00962,74354:0.01143):0.01136):0.01394)'g__Helicobacter':0.0063):0.00306,((1133089:0.00174,10961:0.0088):0.0039,((((1141335:0.00889,673925:0.00973):0.00554,259514:0.02058):0.00669,(106472:0.00016,(4339015:0.00081,69782:0.02261):0.00729):0.00883):0.00628,112997:0.01721):0.00496)'g__Helicobacter':0.00398):0.00016):0.01517):0.0257):0.01524):0.0174,((1115911:0.06469,(220478:0.06185,((1106263:0.00213,717584:0.00674):0.02611,((110584:0.01364,((509000:0.00913,(((143360:0.01475,(28244:0.0126,588301:0.032):0.01538):0.00742,548453:0.01405):0.00429,34981:0.0057):0.00942):0.01518,160655:0.01281):0.01057):0.01265,(561009:0.04419,1142133:0.00946):0.01452):0.01368):0.03328):0.01298):0.02886,4464971:0.05939):0.01947)'f__Helicobacteraceae':0.01482):0.00706):0.00864,((((4248760:0.04301,(4441200:0.04351,(4372044:0.03102,(637898:0.01105,214160:0.01016):0.06887):0.02288):0.0222):0.01369,3751009:0.06093):0.02011,(((((((554855:0.01537,(556575:0.02931,((4334436:0.01975,(576810:0.00262,((((110970:0.01222,109811:0.02903):0.04259,(109575:0.02693,93636:0.00165):0.01827):0.00348,791566:0.00535):0.00242,((109708:0.0122,221286:0.0335):0.01112,(329225:0.01951,(1105274:0.00317,(512611:0.00236,(240894:0.01042,(326035:0.02113,169921:0.00911):0.00161):0.00838):0.00576):0.0003):0.00392):0.00805):0.00703):0.00342):0.00077,4295423:0.00438)0.26:0.0003):0.00393):0.00482,(267730:0.00575,(568548:0.01291,91646:0.00164):0.00935):0.007):0.00015,(830218:0.02516,811080:0.0092):0.00485):0.0168,45975:0.02609):0.00899,111031:0.02014):0.00469,(550733:0.0341,(582558:0.01532,581806:0.01831):0.01589):0.01725)'g__Sulfuricurvum; s__kujiense':0.02606,(((((97648:0.03894,4375627:0.0282):0.0104,((((510699:0.01991,(593488:0.0032,245036:0.01184):0.0047):0.00076,((((536031:0.02579,4326341:0.00489):0.00105,343001:0.01765):0.00498,(560545:0.02566,4323204:0.01315):0.01346):0.00412,4456677:0.00978):0.00149):0.00339,(4463476:0.00318,((4113612:0.04431,3520341:0.0063):0.00014,4319567:0.01893):0.00107):0.00891):0.00437,(205139:0.01167,(516091:0.01092,818080:0.00802):0.00435):0.01135):0.01403):0.00999,(((663751:0.02097,((206907:0.01682,217716:0.01298):0.01198,(4421170:0.02294,762274:0.00827):0.00367):0.00593):0.00782,(113750:0.00635,4382220:0.02406):0.01163):0.0022,(((((4440677:0.01985,4466394:0.02838):0.00267,((100671:0.02733,590630:0.05696):0.0107,((278172:0.0216,57484:0.01829):0.00439,((3458890:0.03864,913415:0.04864):0.01492,(578087:0.03218,224044:0.00951):0.00785):0.00599):0.02609):0.00838):0.02015,((((((260773:0.00659,1140034:0.02032):0.02066,215778:0.00588):0.0027,3978234:0.00855):0.00253,1127241:0.02362):0.0029,(142554:0.03106,(((4372046:0.02107,4482733:0.00883):0.02243,(171332:0.03872,57486:0.01087):0.01263):0.01383,(((140460:0.00913,209624:0.01117):0.00178,(((512902:0.01991,(98692:0.0121,73836:0.01421):0.00424):0.00015,(2726913:0.00829,((617108:0.00217,(1111653:0.00094,578893:0.00269):0.00329):0.00015,3956998:0.00747)'s__autotrophica':0.00236):0.00166):0.00422,4378254:0.01731):0.00225):0.0013,(((((((((((718469:0.00744,4320485:0.01569):0.00873,703666:0.01847):0.00533,(666906:0.00401,109265:0.00241):0.00015):0.00523,169835:0.00605):0.00379,(((((4250596:0.00897,4469057:0.04495):0.00159,144680:0.00777):0.00124,((((575391:0.00731,98903:0.01081):0.01774,675047:0.01246):0.00225,((278960:0.02294,(4315362:0.03342,4361082:0.00888):0.01463):0.00679,687735:0.01267):0.00451):0.01445,((2440019:0.0109,223375:0.01258):0.00579,222158:0.01277):0.00306):0.00083):0.00763,(647734:0.01196,4338332:0.00783):0.00399)0.241:0.00434,(170463:0.06061,161757:0.00261):0.04491):0.00891):0.00212,105327:0.0106):0.00452,((728153:0.00964,723661:0.01923):0.00695,(541098:0.01887,(541847:0.02237,(575731:0.00404,704166:0.01972):0.00558):0.00512):0.0075):0.00736):0.00351,11109:0.01376):0.01377,(((((((113830:0.01012,1147164:0.01697):0.00581,((11113:0.02545,(((3188055:0.00715,1793118:0.01215):0.00671,625028:0.00756):0.00095,(2977984:0.00581,4478317:0.01147):0.00187):0.00058):0.0037,(3435399:0.01419,4397786:0.00806):0.00871):0.00878):0.0061,(141130:0.00908,4432003:0.00659):0.00148):0.0048,(571544:0.01152,(2898995:0.03478,705444:0.01805):0.00414):0.00201):0.00104,780218:0.0081):0.0056,(((586305:0.0009,(237892:0.02782,(112344:0.01272,((644295:0.00639,1109403:0.01532):0.00495,177341:0.01917):0.00248):0.00556):0.01227):0.00112,((1130646:0.01917,4382819:0.00636):0.0075,((4330250:0.01562,4369890:0.00644):0.00737,613022:0.01265):0.00718):0.00853):0.00702,3751011:0.01051):0.00227):0.00151,(108823:0.00481,2393156:0.00802):0.01118):0.00309):0.00754,((((3109261:0.00519,(800306:0.00354,(2001858:0.00559,546638:0.01607):0.00804):0.0108):0.00683,(281597:0.00706,((((283715:0.01324,(((57482:0.01187,(108911:0.01048,4406648:0.00774):0.00153):0.00165,571304:0.03635):0.00582,(917498:0.01596,142794:0.01043):0.00308):0.00477):0.00163,132111:0.0064):0.0032,((((((283938:0.00996,(583538:0.01027,(((777964:0.01513,4095172:0.01014):0.00015,(733609:0.00441,((2140028:0.00643,578863:0.01768):0.00078,134605:0.0081):0.00238):0.00751):0.00317,539841:0.00686):0.0083):0.00346):0.00173,424252:0.01332):0.00035,((541356:0.00994,(536541:0.01352,573260:0.00743):0.00183):0.00689,(((((592919:0.00532,584099:0.03558):0.01316,574279:0.02167):0.00123,(586050:0.05704,529673:0.0131):0.0052):0.00261,(584363:0.02961,537909:0.00698):0.01827):0.00015,815284:0.0119):0.0024):0.00268):0.00016,11103:0.01451):0.00471,4372047:0.01055):0.00015,(680205:0.01565,3097224:0.00498):0.00322):0.01183):0.00015,559500:0.01282):0.004):0.00399):0.0032,(177545:0.01972,4478315:0.00686):0.00413):0.00651,((((1106939:0.00491,4452198:0.01182):0.00164,101721:0.00975):0.00597,((563303:0.01103,4437974:0.0204):0.00228,(82461:0.02994,340421:0.01121):0.00917):0.00307):0.00251,(1779308:0.01293,306303:0.01378):0.00487):0.00519):0.00326):0.0033,(514031:0.00098,3473628:0.01263):0.01035):0.00015):0.00358):0.01337):0.01427):0.01493,(82215:0.00354,((188243:0.03253,95078:0.01923):0.01619,1643570:0.00592):0.00466):0.0127):0.00265):0.00717,813315:0.01101):0.00336,((587394:0.02302,549186:0.00667):0.01195,11104:0.021):0.00247):0.00766)'g__Sulfurimonas':0.00908):0.00269,114123:0.02705):0.01771,((756165:0.03311,4460799:0.01666):0.01211,(((278362:0.00707,(544452:0.0131,800007:0.00836):0.01031):0.00491,584301:0.00759):0.01221,278847:0.03715):0.02187):0.01472):0.01728):0.00405):0.01416,(((537938:0.00783,(562192:0.01878,97696:0.01802):0.01692):0.04611,(4378255:0.0262,(104349:0.06217,(103623:0.02949,((((681299:0.01171,4460794:0.00987):0.00882,(98417:0.02122,(1568555:0.02192,(99878:0.02881,57476:0.03556):0.01305):0.01816):0.005):0.01232,(549271:0.03567,514014:0.00386):0.00931):0.0144,98599:0.02462):0.01378):0.01109):0.0098):0.01898):0.00246,(((((((((300292:0.02861,((3913146:0.00925,4439137:0.01455):0.01069,((294248:0.01673,294056:0.00892):0.02252,((1137447:0.02049,4325288:0.02211):0.00989,(4020982:0.02204,((4463477:0.0316,290615:0.01593):0.02242,11150:0.01365):0.04239):0.01269):0.01686):0.00932):0.00722):0.00732,158924:0.0285):0.00233,((296261:0.00673,79406:0.01382):0.00297,((4367827:0.00348,4327070:0.0266):0.01218,140620:0.00986):0.01894):0.00224):0.00851,4366710:0.0309):0.00621,(4366709:0.02486,4327072:0.01985):0.00938):0.00805,(((295200:0.01619,(11136:0.00074,157898:0.01096):0.01363):0.00458,((((((4378251:0.01721,(4378253:0.00483,4378257:0.04075):0.01475):0.00841,1568269:0.02682):0.00395,(3458887:0.00556,(3458885:0.00765,(4378252:0.02426,4378256:0.00948):0.0085):0.01785):0.00554):0.02112,4430046:0.02337):0.00793,(103492:0.00504,((104443:0.0142,(100136:0.01598,103681:0.01625):0.01738):0.00014,105043:0.01233):0.00689):0.00568):0.00259,4439136:0.02028):0.00304):0.00114,(289387:0.06137,((((((104946:0.01342,104659:0.02204):0.01632,4447964:0.03206):0.00453,(105257:0.03186,(2889183:0.00233,((104287:0.01422,99747:0.0101):0.01198,(4378094:0.01466,(4369210:0.01925,4447966:0.00757):0.01088):0.00274):0.00178):0.01184):0.02795):0.02105,107367:0.03069):0.00626,99729:0.06473):0.00396,3642544:0.03011):0.00774):0.00478):0.00514):0.00693,((552626:0.01816,(805199:0.02786,(105748:0.01411,(((4411712:0.02268,4369207:0.0217):0.0096,(2998997:0.0202,3913147:0.01044):0.00545):0.00871,67789:0.00428):0.00757):0.01331):0.00384):0.00778,((744866:0.01969,546265:0.00482):0.01074,(79600:0.02194,(57475:0.01491,4325292:0.01161):0.012):0.01418):0.01158):0.01321):0.01019,(100035:0.03006,(104091:0.01315,((4373348:0.0118,(4379256:0.01398,3552589:0.01628):0.00486):0.00279,(3791324:0.01131,(3544550:0.01367,2310442:0.00332):0.00078):0.00352):0.00755):0.00747):0.02499):0.00939,(((4400390:0.01213,(3604835:0.02698,(1568260:0.00016,(4378258:0.02888,4447934:0.02525):0.00125):0.02044):0.01499):0.00618,(((((826029:0.01513,(4369206:0.01383,((528299:0.01432,4080621:0.01189):0.00085,4479957:0.0008):0.00662):0.01125):0.00596,(((67780:0.02107,(1643562:0.02302,4468364:0.0109):0.00637):0.00079,(67794:0.01605,((((4325811:0.00046,95850:0.01251):0.01663,(536599:0.00519,(57473:0.03026,(797550:0.0081,(104446:0.00953,(660146:0.00629,100222:0.01261):0.00521):0.00331):0.00316):0.00283):0.00566):0.00558,((((((107097:0.01283,104132:0.01676):0.0088,(99192:0.01101,907253:0.01242):0.00483):0.00374,(((((231597:0.02228,689362:0.00506):0.01108,((258528:0.01456,95437:0.00331):0.00353,(609453:0.0057,(3980258:0.00155,3980248:0.01218):0.00721):0.00572):0.00148):0.0016,((581955:0.00174,((94518:0.00536,4432000:0.01058):0.00327,11127:0.00857):0.00457):0.00565,277410:0.00808):0.0007):0.00272,57474:0.01701):0.00651,(((((292483:0.01052,103076:0.01715):0.01754,(293048:0.01959,((11120:0.01297,94941:0.00094):0.00089,((11121:0.00792,297725:0.04398):0.00793,298975:0.00274):0.01809):0.0107):0.01773):0.0145,(296879:0.02812,293176:0.01079):0.02087):0.00992,243991:0.01959):0.00817,(((812253:0.00948,819296:0.02048):0.01729,103072:0.01534):0.00274,(1662994:0.00134,4416315:0.01869):0.00577):0.00377):0.00205):0.00176):0.00096,(((((99906:0.00475,90455:0.00482):0.00159,101665:0.00716):0.00015,(4095175:0.00945,(4440127:0.00531,98867:0.02675):0.01209):0.00407):0.00158,(1829556:0.00558,709858:0.00877):0.00157):0.00015,(371282:0.0041,177809:0.01445):0.00583):0.00155):0.00158,(((697437:0.0219,4315886:0.00506):0.00484,(4344623:0.0009,545620:0.00985):0.00079):0.00317,(721267:0.00259,(510296:0.00873,98432:0.00577):0.004):0.00659):0.00069):0.00014,(343167:0.00557,(568561:0.00726,4383559:0.01363):0.00015):0.00158):0.00655):0.00445,261487:0.01245):0.0106):0.00602):0.00885,((4453148:0.01406,((((4447929:0.01134,(11139:0.01772,4352676:0.00181):0.01057):0.0016,4377969:0.02096):0.00311,821184:0.00605):0.00268,((((2517120:0.00563,4400391:0.01626):0.00432,108919:0.00877):0.0003,554836:0.00468):0.0034,203918:0.00674):0.00586):0.0025):0.0038,((61855:0.01824,61858:0.00094):0.00456,(((4445105:0.00765,(4315890:0.00173,4447933:0.0129):0.00252):0.00401,(((194025:0.00723,(85073:0.01048,113953:0.01143):0.02345):0.00155,(108912:0.00523,96301:0.00805):0.00444):0.00425,(808378:0.03109,(511337:0.00477,(155736:0.00237,((153118:0.00641,154096:0.01507):0.0016,154737:0.01344):0.00031):0.00499):0.00204):0.00302):0.00517):0.00177,(1568264:0.00828,4447936:0.00803):0.00738):0.01467):0.00441):0.00178):0.00364):0.00093,((((79598:0.05512,((1568554:0.00519,((728629:0.0023,4477831:0.0099):0.00136,((107839:0.03552,(((((790834:0.01079,4408879:0.02208):0.00147,(4315884:0.00833,3239523:0.01095):0.00601):0.00175,((4407951:0.00254,800787:0.00188):0.00632,617036:0.035):0.00649):0.00118,(696067:0.0023,549911:0.00045):0.01157):0.00655,((680503:0.01087,4425439:0.00188):0.00177,((((96015:0.01501,(1127577:0.02485,((4417858:0.04954,4403865:0.09246):0.0237,174421:0.06063):0.01407):0.02058):0.01756,((((971011:0.0027,(((4095173:0.00559,103257:0.00678):0.00014,(151369:0.00014,4366504:0.0065):0.01053):0.00458,((4396739:0.02143,(535603:0.00565,150787:0.01674):0.00555):0.00321,140018:0.00983):0.00257):0.00522):0.00129,(101326:0.00438,(61878:0.00365,(544300:0.00444,4476022:0.01043):0.00158):0.00404):0.00748):0.0024,((720125:0.00768,(696322:0.02286,4408876:0.02399):0.00309):0.00241,67787:0.00883):0.0058):0.00071,143387:0.04054):0.00015):0.00169,((4337322:0.01916,(713395:0.01132,4317550:0.00936):0.00554):0.01566,(4337325:0.01101,(61866:0.01037,4441576:0.02249):0.00504):0.00746):0.01336):0.00159,(4431998:0.01936,((510535:0.02823,652627:0.00833):0.00736,826101:0.00896):0.01263):0.00163):0.00771):0.00444):0.00262):0.0015,(104508:0.03184,3604842:0.01829):0.00334):0.00356):0.0078):0.00248,79175:0.00819):0.00393):0.00308,(61877:0.02357,((1111562:0.03963,1124432:0.03141):0.00892,(106612:0.02668,3337478:0.00279):0.00852):0.00706):0.01279):0.00319,((57471:0.01165,((2726911:0.00868,(((((4352679:0.00443,(61861:0.00615,4440131:0.0149):0.01072):0.0118,(2920905:0.02064,4325289:0.00395):0.01472):0.00155,4308690:0.00689):0.00731,103408:0.00488):0.00065,((2853392:0.00115,99597:0.02646):0.00711,((57468:0.02592,103545:0.01973):0.00608,4431999:0.01417):0.0035):0.00748):0.00842):0.00873,4447930:0.00435):0.00465):0.00499,((((99099:0.03257,(104036:0.02235,(104193:0.01051,103796:0.0207):0.00678):0.00533):0.00966,((180340:0.02799,(2712256:0.01655,98839:0.01385):0.00849):0.00128,((4463909:0.00331,(101920:0.00551,4482027:0.01709):0.00914):0.01114,105096:0.03827):0.00433):0.01249):0.00262,98951:0.00437):0.01331,104285:0.01567):0.01112):0.00372):0.00295,(102782:0.01329,4429670:0.01137):0.01251):0.00746):0.00618,((57469:0.01414,((177160:0.01892,(((754705:0.00665,(11128:0.02867,747452:0.0099):0.00558)0.199:0.00576,155145:0.02646):0.00485,(2548741:0.00318,175519:0.01719):0.0054):0.01814):0.00332,((160940:0.02021,1817223:0.01696):0.00224,((4378294:0.01072,(554754:0.01249,511109:0.02663):0.02459):0.00914,(574165:0.00095,96918:0.0152):0.00173):0.00014):0.00097):0.0125):0.0053,518681:0.00868):0.00393):0.00646,((((4332300:0.01227,4411715:0.00646):0.00494,4327073:0.03194):0.00181,4367826:0.00761):0.00338,(((((4327071:0.00475,(((3459149:0.01526,((4461716:0.02916,4482736:0.00129):0.01439,4433456:0.0069):0.00505):0.01027,103523:0.01847):0.00796,(107330:0.03929,4463911:0.01586):0.0078):0.00202):0.01157,(107474:0.04263,103160:0.02122):0.01036):0.00243,138321:0.01123):0.00142,99719:0.01416):0.0059,(3337474:0.00326,((((108126:0.00682,(108124:0.01569,108125:0.01387):0.0016):0.0015,633463:0.00458):0.01398,(57472:0.0099,79418:0.01402):0.00774):0.00356,(268986:0.0084,4378095:0.02053):0.00572):0.00486)0.231:0.00332):0.00645):0.00156):0.00429):0.00645,((((((574349:0.01315,550183:0.00798):0.00459,((564007:0.00323,(1111881:0.02296,1113703:0.0191):0.00409):0.01891,(1105593:0.02359,4408733:0.0129):0.00584):0.01008):0.00983,(4352988:0.02046,4352989:0.00546):0.0109):0.00211,((4419968:0.01842,792302:0.01068):0.00094,(((592971:0.04552,(590978:0.01102,537711:0.01402):0.00309):0.00081,4306851:0.02628):0.00347,((532484:0.02815,4342851:0.00094):0.00456,4296142:0.02923):0.00603):0.00164):0.00559):0.00603,((160323:0.01417,513248:0.03893):0.02643,75096:0.04866):0.01548):0.00014,((580993:0.00363,(((210870:0.0024,246413:0.01707):0.0048,(((559815:0.01194,553566:0.02191):0.00097,544709:0.02967):0.00015,110607:0.00375):0.00015)0.016:0.00015,(235514:0.0353,(110463:0.0102,93793:0.00344):0.00577):0.01262):0.02645):0.00992,(546727:0.0121,571558:0.00511):0.00743):0.0066):0.00567):0.00527):0.01473):0.01381)'f__Helicobacteraceae':0.00999):0.00831):0.01059):0.00245,(70391:0.03058,(((((34431:0.00544,(233206:0.00588,1105932:0.00161):0.01219):0.01077,((2978004:0.00768,(184732:0.01401,(210920:0.00199,141137:0.00584):0.00613):0.00694):0.00427,(141496:0.00565,4463480:0.01149):0.00642):0.00415):0.0021,(631868:0.004,(546325:0.02872,649652:0.00895):0.01125):0.00774):0.00595,4337297:0.02279):0.00996,57466:0.02729):0.00577):0.01515)'o__Campylobacterales':0.00561):0.02519):0.02181,(1110011:0.02409,(4380756:0.01351,((241989:0.00471,663699:0.01648):0.00208,(3993315:0.01183,302768:0.01854):0.00417):0.00959):0.00992):0.01236):0.02098):0.01582)'c__Epsilonproteobacteria':0.03825):0.05228,((2586700:0.00014,3081863:0.0323):0.1436,(((152225:0.00247,4468519:0.00715):0.11832,((2497325:0.01644,((887813:0.00896,1077295:0.0092):0.00198,1043715:0.01321):0.00865):0.02631,(102089:0.05219,(775532:0.01324,(33655:0.01123,45576:0.00784):0.00282):0.04813):0.02086):0.01517)'f__Desulfurellaceae':0.02897,225042:0.13637):0.0166)'c__Deltaproteobacteria; o__Desulfurellales':0.00622):0.01323,(((4318691:0.01343,4450215:0.01387):0.06537,4468811:0.09083):0.03637,((248156:0.08318,88193:0.09106):0.03275,(258304:0.04334,(2856174:0.02718,((638525:0.0222,((2829253:0.00607,(554094:0.03512,4474041:0.01097):0.01089):0.00941,((176559:0.05462,(544427:0.01595,(570826:0.00555,((1106297:0.00711,550922:0.01225):0.00324,1113159:0.02149):0.01456):0.01629):0.00862):0.0119,((((2491763:0.0031,(547750:0.01231,3226247:0.00677):0.00262):0.01969,(544778:0.00769,(4467098:0.00911,(594030:0.00136,2679606:0.00854):0.00433):0.00777):0.01891):0.00463,((1115991:0.01392,(3526747:0.01364,3177204:0.01186):0.01516):0.00987,(((830007:0.01844,1107959:0.01381):0.00251,2001879:0.00815):0.00409,(((((18643:0.01224,558597:0.01099):0.00164,572046:0.01482):0.00014,(1107905:0.00566,(510570:0.00621,4370189:0.04163):0.00308):0.00399):0.00317,718955:0.00576):0.00016,(3526729:0.0041,(835291:0.01399,(4465633:0.00014,2563975:0.04811):0.00194):0.00651):0.00822):0.00243):0.0063):0.00185):0.00808,1111544:0.02712):0.01676):0.00392):0.01004):0.01031,(1104982:0.02223,(538717:0.01028,1106515:0.00924):0.01381):0.02184):0.008):0.01074)'g__Mariprofundus':0.04661):0.00703)'c__Zetaproteobacteria; o__Mariprofundales; f__Mariprofundaceae':0.00686):0.01366,(((4460918:0.05893,((4383800:0.03842,4408885:0.06606):0.01452,(4475020:0.06683,((227187:0.02546,3214752:0.0256):0.02422,4462009:0.04669):0.01347):0.02463):0.00947):0.01608,2938373:0.07219):0.04351,((234397:0.09089,(1071670:0.06852,(106876:0.06733,4396736:0.06104):0.06119):0.02313):0.01597,(3363383:0.12537,(259799:0.05595,1794948:0.04898):0.0552):0.0354):0.00982):0.0166)'p__Proteobacteria':0.00621,((((((((150680:0.10303,827057:0.08745):0.02157,4016383:0.11387):0.00852,159969:0.06751):0.00812,((768672:0.11597,(552576:0.09459,742320:0.08408):0.02494):0.03339,((((((((((2969785:0.08637,727218:0.0567):0.02322,(149351:0.07685,(278810:0.03891,4446429:0.04918):0.01847):0.05271):0.01328,((((180398:0.10279,(199930:0.10959,114291:0.05894):0.02349):0.0102,(1569324:0.04435,4314941:0.07502):0.01875):0.01163,(348590:0.09955,(1105898:0.05192,4304270:0.0351):0.01849):0.0137):0.02329,(((((89901:0.06041,(88961:0.01902,88638:0.01183):0.05434):0.02012,(812726:0.05744,2222094:0.09224):0.02711):0.04141,(4387722:0.09175,(151764:0.07291,4422379:0.07256):0.04347):0.02009):0.01432,((822562:0.10061,4328672:0.10761):0.01769,(584597:0.06341,4389759:0.07684):0.04349):0.00913):0.00353,(582487:0.07662,582249:0.0805):0.04421):0.00523):0.00968):0.01581,((511609:0.08773,(((110478:0.02721,((4431573:0.01015,2145437:0.012):0.002,(3834247:0.0071,(2387435:0.00305,3382949:0.0135):0.00584):0.00826):0.02796):0.01846,(((((((((2699249:0.00045,558283:0.01105):0.01268,4460593:0.02949):0.01575,4454031:0.02188):0.02572,718329:0.06547):0.00214,160718:0.04318):0.02132,(((255153:0.0047,813020:0.01071):0.03871,((7505:0.0283,81842:0.0428):0.01364,905781:0.03231):0.01297):0.00631,(241048:0.00708,158509:0.04224):0.04868):0.00431):0.00595,((581349:0.04809,572783:0.01466):0.0096,((814310:0.01204,(137953:0.00078,(1109675:0.02133,1110646:0.0003):0.00259):0.00576):0.01528,((((((60454:0.00875,60453:0.02033):0.00511,3308175:0.00996):0.00536,593175:0.01017):0.00568,(7509:0.00672,(1000444:0.00014,321301:0.00029):0.00544)'s__ingrica':0.02832)'g__Thioploca':0.00232,((((((3930487:0.02194,(60455:0.00406,((622478:0.01233,(573955:0.00757,84651:0.01041):0.00458):0.011,73639:0.00709):0.02038):0.03184):0.00592,7510:0.01539):0.00158,7511:0.00794):0.00421,(1093533:0.00316,887405:0.00203):0.01902):0.0008,(1105940:0.01973,4428329:0.0164):0.0057)'g__Beggiatoa':0.00121,(4301404:0.00873,4301403:0.03746):0.02903):0.00659):0.00696,(2579939:0.005,(1110799:0.00083,1086672:0.00885):0.00155):0.01059):0.00652):0.02106):0.01223):0.01571,(4460597:0.04963,((800217:0.01725,4460595:0.01642):0.04428,(213779:0.03631,(771281:0.01327,4460596:0.0084):0.02789):0.02925):0.0064):0.00897):0.01259,81307:0.03129):0.01169):0.00633,(219763:0.02005,110311:0.02283):0.06087):0.00634)'o__Thiotrichales; f__Thiotrichaceae':0.01269,(((837947:0.0307,4366687:0.05207):0.01539,(((605834:0.01526,(((232138:0.01446,154435:0.01217):0.00686,1053194:0.0122):0.00015,((18516:0.06056,(581900:0.00575,1106653:0.01408):0.00192):0.00539,((4375286:0.00556,1099898:0.01619):0.00545,1059762:0.00533):0.00101):0.00242):0.00684):0.01172,(((314077:0.03595,808569:0.0667):0.01778,228030:0.03597):0.01145,((1110303:0.00705,((807901:0.00714,(((820966:0.02866,((1122517:0.02157,(4373617:0.00399,339660:0.00587):0.00324):0.00778,(527397:0.03395,1569897:0.01792):0.00878):0.00966):0.00715,(4331896:0.01122,(846474:0.0039,553217:0.02699):0.00897):0.00367):0.00652,(1115455:0.02818,332574:0.01812):0.00581):0.00288):0.00608,167411:0.01553):0.00324):0.00394,((((112168:0.01461,4301944:0.01874):0.00312,(((509622:0.02111,(111642:0.00289,(366851:0.00159,235634:0.01004):0.00534):0.00854):0.00015,(((252012:0.00396,284413:0.02016):0.00152,(588042:0.02639,154604:0.00895):0.01156):0.00078,(1121144:0.0048,1094340:0.01414):0.00168):0.00478):0.00086,100307:0.00976):0.00225):0.0065,((((4349094:0.01105,364617:0.01402):0.00329,4320381:0.014):0.00277,(834418:0.00866,(((761783:0.00948,247980:0.01251):0.00126,1650361:0.0045):0.01087,(4437903:0.00723,436590:0.00822)0.089:0.00443):0.00335):0.00491):0.00074,((((((563462:0.01328,((398721:0.01586,(559122:0.00857,(517939:0.00746,(204064:0.01508,(153003:0.00404,204786:0.0056):0.00425):0.00759):0.00391):0.00556):0.00577,(514053:0.00493,559352:0.0042):0.01028):0.00471):0.00488,150982:0.02612):0.00237,572643:0.00412):0.00611,3228024:0.01636):0.00084,((((534771:0.01799,951184:0.01476):0.00483,1125638:0.00841):0.00523,727692:0.00708):0.00076,1143170:0.01135):0.00311):0.00395,3284221:0.00805):0.00015):0.0024):0.0037,((4354744:0.00608,4398985:0.01267):0.00244,4368610:0.02651):0.0042):0.00211):0.00651):0.00726):0.01039,((((831197:0.023,((4298544:0.01745,((((4413363:0.01094,4455860:0.01142):0.01234,(4421368:0.04589,((4369743:0.0086,4418933:0.00642):0.00593,132586:0.01812):0.00446):0.0029):0.00193,761601:0.0115):0.00984,811702:0.04146):0.01727):0.00926,(4041627:0.01703,255261:0.0116):0.01523):0.00575):0.02158,((155536:0.00885,((156986:0.00589,1144365:0.02746):0.00562,827421:0.02667):0.00735):0.02087,(((775149:0.01166,565900:0.02903):0.00725,((804948:0.02228,2183685:0.0208):0.00735,(((587540:0.01037,(((685739:0.03759,930055:0.0088):0.00015,(3849747:0.04024,4421846:0.00799):0.00737):0.00171,131337:0.019):0.00619):0.00249,(161557:0.01924,883548:0.01319):0.00904):0.00799,(1116073:0.00626,4424963:0.02614):0.00094):0.00061):0.00705):0.01177,(4373418:0.00917,((1107280:0.02133,(((559780:0.00673,(538879:0.02467,(691349:0.00861,3330572:0.02125):0.01382):0.00464):0.0041,4373613:0.01046):0.01701,((4353076:0.01701,((365415:0.00014,(((731073:0.02602,584489:0.03033):0.00233,513055:0.01516):0.00397,(320782:0.00397,((107402:0.00744,(1131914:0.01166,551472:0.02186):0.00385):0.00244,(816441:0.00652,(562008:0.00204,2845471:0.00515):0.01348):0.00325):0.00855):0.00331):0.00248):0.00015,((154635:0.01304,(2071188:0.01021,2700470:0.01405):0.00663):0.00173,(822212:0.01803,(3012993:0.00721,824667:0.02158):0.0031):0.00661):0.00418):0.00248):0.0016,((305850:0.05371,(3863098:0.01199,1136913:0.01036):0.00675):0.00014,(222645:0.01181,(1954099:0.02038,1108899:0.02578):0.0047):0.00897):0.01037)'g__Steroidobacter':0.00551):0.00772):0.0024,804798:0.01352):0.00351):0.00331):0.01226):0.00789):0.01196,(((((815088:0.01993,(749340:0.01062,(534133:0.00638,(541155:0.01225,821385:0.0638):0.00577):0.00619):0.00708):0.00685,4397986:0.02512):0.00325,254180:0.00713):0.0058,(((2160922:0.01309,4303336:0.00313):0.00127,810947:0.02473):0.00534,4303335:0.06146):0.01073):0.00918,((814705:0.00934,((((4453684:0.01017,(278565:0.00317,279138:0.00334):0.00031):0.0008,4468101:0.0073):0.00506,(155989:0.00292,4343458:0.01234):0.0016):0.00332,564301:0.00448):0.01187):0.01745,4379538:0.01181):0.01927):0.00736):0.0033,4449759:0.05087):0.01302):0.00892)'f__Sinobacteraceae':0.01526,164784:0.13116)'o__Xanthomonadales':0.01938):0.00525)'c__Gammaproteobacteria':0.00677,(((((4320405:0.0891,(((511549:0.04511,715527:0.0484):0.01907,548280:0.03998):0.01326,((((((4401530:0.01358,((4476688:0.00015,((533026:0.03342,540740:0.01478):0.00919,829018:0.02518):0.00015):0.00288,(548937:0.01901,(1130732:0.02472,(81962:0.00714,2685756:0.00699):0.0096):0.00016):0.00755):0.00346):0.00455,(((279341:0.01863,((938496:0.00636,4369158:0.00307):0.0172,(1125248:0.00187,2195500:0.00936):0.01978):0.00229):0.00283,(937844:0.01688,(567486:0.01389,((223206:0.01821,614081:0.01026):0.00457,(1125608:0.00381,3751503:0.02136):0.00958):0.00484):0.00414):0.00494):0.00908,4378411:0.01088):0.00153):0.00805,((694688:0.02194,(((553557:0.01644,629032:0.00085):0.00619,(549538:0.02516,545036:0.02562):0.01869):0.00289,(246315:0.00963,569066:0.01377):0.00299):0.00374):0.00451,(569061:0.01394,664473:0.0179):0.00868):0.00618)'g__Dokdonella':0.00979,7792:0.02244):0.00386,((((4331241:0.03007,((((((997375:0.01028,837700:0.02218):0.0055,((808019:0.01641,4389303:0.01927):0.00617,((4334695:0.00811,279266:0.02636):0.00468,4443358:0.01729):0.00807):0.00328):0.00522,4151701:0.01996):0.00291,60576:0.02653):0.00564,1127114:0.01742):0.00624,(((4298577:0.02842,(1108850:0.0152,145000:0.00973):0.00396):0.00477,238710:0.01673):0.00422,(1132602:0.00517,550784:0.03285):0.00921):0.02119):0.01347)0.01:0.00364,(227061:0.02518,((((((((741918:0.00205,4313354:0.0371):0.00432,81089:0.01153):0.00015,1146264:0.02705):0.00483,590053:0.01966):0.01585,((745642:0.00198,(102773:0.00239,693721:0.00495):0.00593):0.00357,973403:0.00401):0.00415):0.00478,4427536:0.0131):0.01159,(((2331572:0.0218,(4376688:0.02873,((((((((((4373078:0.0121,842284:0.00498)'g__Dyella':0.00175,(650099:0.00099,(((222534:0.00262,(4484193:0.00418,(614944:0.00852,(276133:0.00078,2761428:0.01035):0.00865):0.00493):0.00473):0.00522,1723981:0.01293):0.00253,809100:0.0091):0.00158):0.00458):0.00377,(((256803:0.00786,4294845:0.00724):0.00716,81191:0.01564):0.00199,((430929:0.00801,34580:0.01628):0.00015,(309065:0.00767,(172410:0.021,1584967:0.00626):0.00186):0.00448):0.00613):0.00479):0.00325,((241289:0.01568,250626:0.01911):0.00706,533999:0.01258)'s__rhizovicinus':0.01603):0.00648,707290:0.01177):0.0014,(666914:0.0165,(((4388693:0.00528,4343457:0.01316):0.00417,513602:0.02191):0.00404,(((184325:0.00166,(1142337:0.00361,584324:0.01585):0.00668):0.0008,191504:0.0089):0.00079,((67341:0.00475,1136234:0.00409)'s__lindaniclasticus':0.00096,714231:0.02152):0.00561):0.00362):0.0029)'g__Rhodanobacter':0.00204):0.00199,((325387:0.02097,82320:0.00228):0.01499,(816868:0.02619,26701:0.01881):0.00531):0.00902):0.00014,(81488:0.01388,(81358:0.01124,1139973:0.00318):0.00623):0.00556):0.01137,(818481:0.01356,177555:0.01614):0.01667):0.00537,(((137293:0.01507,(245869:0.02013,132519:0.00413):0.00563):0.01217,21240:0.02166):0.01351,(367350:0.01781,177737:0.01428):0.00548):0.00263):0.00555):0.00684):0.00585,163937:0.02064):0.01035,(((162463:0.01149,(227920:0.03111,1799482:0.00296):0.00201):0.00594,1107242:0.01856):0.01208,4452268:0.01218):0.00178):0.00781):0.01198,(((((((150574:0.00014,150541:0.00208):0.00313,734275:0.00484):0.00322,(((561970:0.02783,105699:0.01233):0.0021,(209481:0.00925,((223989:0.0008,626424:0.00318):0.00014,1118758:0.01687):0.00923):0.00349):0.00481,209801:0.03763):0.00014):0.00314,(81943:0.02218,(203227:0.0066,81941:0.0205):0.00161):0.01166):0.00081,((4412141:0.00641,1131533:0.00558):0.00464,160366:0.00871):0.005):0.01108,((82171:0.01431,81091:0.00892):0.01327,82380:0.00786):0.01113):0.00627,256747:0.01915):0.01229):0.00632):0.00075):0.00709,((3420099:0.02117,((871956:0.0295,((238503:0.00809,1030104:0.01073):0.03699,(4375222:0.02133,582552:0.03838):0.00418):0.01116):0.0165,(1121503:0.00618,((1057710:0.01022,1856808:0.00979):0.00016,326873:0.00979):0.00178):0.00928):0.01051):0.01661,(60589:0.05772,(3420098:0.02365,3875534:0.01909):0.02007):0.01051):0.01569):0.00574,(((((3768994:0.01311,218823:0.00744):0.00578,817388:0.00322):0.00407,((((1120118:0.01376,(((260668:0.00338,(816001:0.01052,838297:0.00781):0.00964):0.00078,4350556:0.02549):0.00015,4420590:0.02303):0.00194):0.00292,307956:0.01812):0.00546,(((541162:0.01673,811094:0.01616):0.01828,548785:0.0045):0.01079,4467221:0.00534):0.01452):0.00783,(((587649:0.02018,3174498:0.02619):0.00877,(309515:0.00172,(824502:0.00796,807215:0.0083):0.0045)0.243:0.01162):0.00358,((566599:0.02296,583425:0.00171):0.00447,(148797:0.01967,616848:0.00348)'g__Aquimonas':0.00668):0.01367):0.0066):0.00324):0.00281,2848861:0.01989):0.00434,(((((4313514:0.01352,923783:0.0188):0.01129,(((((147674:0.01245,(802669:0.0134,829266:0.00529):0.00138):0.00572,((1131221:0.00014,88178:0.01827):0.00015,1047401:0.05216):0.00912):0.00414,536238:0.00436):0.00465,((((((4335672:0.00708,4430089:0.0097):0.00629,928736:0.00657):0.00119,(4388920:0.00856,4450065:0.00538):0.00729):0.00014,(367733:0.00411,548799:0.00463):0.01274):0.01047,803050:0.01612):0.00012,(878059:0.01271,(611657:0.00295,((696181:0.00155,4463771:0.00206):0.00481,((((807703:0.00237,4427617:0.00883):0.01012,814613:0.01415):0.00254,806650:0.00888):0.00296,((805685:0.00278,207813:0.00284):0.00237,2565175:0.01226):0.00399):0.00343):0.00559):0.00404):0.00297):0.00725):0.00163,((((((4361455:0.01624,3060112:0.00616):0.00614,(4444134:0.01846,4398614:0.00338):0.0059):0.00662,(101000:0.0285,833330:0.02492):0.0108):0.00141,((678813:0.03058,(194964:0.02454,((((817926:0.00014,(536008:0.01611,254890:0.01043):0.00999):0.00473,588097:0.01382):0.00966,(284308:0.00794,227343:0.00074):0.00657):0.00495,1083508:0.00808):0.0027):0.00956):0.01536,((((((((1115104:0.03511,(114573:0.00249,((1855583:0.00161,((813469:0.01451,((569456:0.00048,562759:0.01593):0.01086,(1111847:0.01648,4457728:0.02192):0.00425):0.00661):0.00012,1049387:0.00698):0.00289):0.00078,(261369:0.04641,517799:0.00886):0.0004):0.00092):0.00181):0.00607,4458160:0.0111):0.0042,4345543:0.0152)'g__Pseudoxanthomonas':0.00198,((((196564:0.01514,4461879:0.01602):0.00014,(187297:0.00316,591221:0.01803):0.00252):0.00259,(((588916:0.01201,780788:0.00967):0.0024,(1132880:0.00187,4419449:0.00792):0.0179):0.00239,3055791:0.00717):0.00136):0.00243,(819347:0.01383,246060:0.01046):0.00211):0.00464):0.00209,(3728118:0.01805,(338929:0.00994,4336330:0.00252):0.00444)'g__Xanthomonas':0.00447):0.00289,((((((((((831729:0.00245,(7821:0.00468,(261768:0.04734,259059:0.06338):0.00896):0.00344):0.00015,7801:0.00891):0.00236,((1111449:0.01356,(342928:0.01243,226573:0.00691):0.00028):0.00044,170684:0.0163):0.00014):0.0042,569939:0.00636)'s__acidaminiphila':0.00579,((((1145041:0.00652,(((41278:0.02138,((4319686:0.02177,(113745:0.00477,4328204:0.02236):0.0012):0.00027,111289:0.00833):0.00039):0.00014,249332:0.00477):0.00079,141976:0.01051):0.00014):0.00164,((316000:0.01202,323588:0.01855):0.00015,(334679:0.01598,326308:0.00165):0.00493):0.00219):0.00015,((((((967275:0.02342,(231154:0.005,230273:0.03074):0.00108)'s__geniculata':0.00157,(591708:0.00732,((884604:0.08896,(1124846:0.01917,1140721:0.03751):0.00752):0.00322,275171:0.00458):0.0004):0.00014):0.00016,(((349200:0.05936,3907764:0.01233):0.00075,(4330594:0.01307,(811468:0.00785,815480:0.00736):0.00244):0.00045):0.00014,(1834768:0.01188,2806353:0.02028):0.00283):0.00359):0.00156,(202922:0.00188,(4430952:0.01367,819261:0.01916):0.0003):0.00014):0.00157,(((4477028:0.01842,202238:0.03944):0.00079,(((593848:0.02274,663573:0.01813):0.00016,2170756:0.0048):0.00042,4423360:0.03522):0.00012):0.00014,570189:0.02928):0.00029):0.00236,((((516809:0.02144,635524:0.02698):0.00358,303886:0.00754):0.00012,232312:0.00788):0.00015,537062:0.0088):0.00011):0.00078):0.00333,(((276010:0.00706,368717:0.02253):0.00477,301160:0.0083):0.00145,3567151:0.01054):0.00795):0.0048):0.00607,(((301926:0.03155,4441357:0.0268):0.01825,3330580:0.01321):0.00483,510927:0.05021):0.00834)'g__Stenotrophomonas':0.00591,(790312:0.03257,(266510:0.00014,1135553:0.00081):0.00855):0.00163):0.00159,(((1125725:0.01217,((2574747:0.01098,252345:0.00891):0.00326,666917:0.00572):0.00081):0.00338,(146193:0.00014,(348167:0.0328,93199:0.02929):0.00061):0.0129):0.00074,582480:0.01575):0.00177):0.00401,(875734:0.03861,4008562:0.01227):0.0029):0.00222,750541:0.00578):0.00324):0.00014,4401405:0.02482):0.00158,(((391286:0.01463,((429048:0.00252,4388288:0.02768):0.00014,4479467:0.00517)0.236:0.00016):0.00015,544847:0.02442):0.00099,(((18867:0.09447,(((438487:0.02884,977068:0.03414):0.00083,68651:0.01639):0.00016,327408:0.00799):0.00157):0.00016,(160115:0.00175,4423358:0.09902):0.00066):0.00015,419544:0.00851):0.0001):0.00272):0.00367):0.00881):0.00067,(((((((4348493:0.00085,712781:0.02719):0.00078,529176:0.00507):0.00556,4458503:0.00248):0.00159,((3352044:0.01445,(((4350042:0.00702,(1052930:0.00016,((4481908:0.00242,964020:0.01067):0.0024,(1078362:0.00094,4402757:0.00014):0.01048):0.00392):0.01456):0.00014,157598:0.00812):0.00083,4361611:0.02267):0.0042):0.00423,(1552979:0.01381,((4391120:0.01042,818495:0.00777):0.00565,4308369:0.01538):0.00274):0.00204):0.00446):0.00015,((529722:0.00609,(529819:0.02861,1959369:0.01445):0.00948):0.00816,(((4321160:0.01702,(516410:0.01309,1131140:0.01448):0.00513):0.00155,(364818:0.00398,((1616784:0.00317,4348984:0.00016):0.0032,(93610:0.00248,146917:0.00712):0.01194):0.00722):0.00285):0.00752,4312143:0.02607):0.00015):0.00558):0.00156,((498063:0.00524,1145946:0.01943):0.00015,4415209:0.02395):0.00029):0.00016,(2819697:0.01292,4330939:0.00881):0.00574)'g__Luteimonas':0.00631):0.0069,((((((142320:0.00592,4352433:0.01891):0.00328,1138810:0.01035):0.00544,3333615:0.0048):0.00191,(4414605:0.00649,(541979:0.00189,245194:0.00544):0.00233):0.00322):0.00477,(808706:0.00015,(361233:0.01303,577244:0.00723):0.00229):0.00565):0.00416,((506057:0.00236,(4371886:0.00667,(2693226:0.00203,982582:0.00625):0.00889):0.0092):0.00684,(((1132837:0.02631,333628:0.02301):0.01195,(((1141382:0.00679,((1021820:0.01209,(843226:0.01303,1042278:0.00343):0.0078):0.00511,2920133:0.00576):0.01131):0.00967,(824156:0.00808,4409025:0.00082):0.00782):0.00564,((((((1134826:0.00268,4469864:0.00285):0.00226,(138668:0.00407,1128880:0.00091):0.01195):0.00376,((4326974:0.00633,(1143681:0.0305,1143975:0.00631):0.00729):0.00194,(751138:0.01289,766120:0.0016):0.00896):0.00304):0.00261,(4321230:0.00348,818234:0.00607):0.00078):0.00367,3561138:0.01257):0.00015,(4321316:0.0201,4419617:0.00186):0.00158):0.00357):0.00809):0.00472,((((3059362:0.00371,3384487:0.00509):0.00773,641279:0.00478):0.00636,((4337890:0.01385,805173:0.00268):0.00174,101320:0.00225):0.01242):0.00238,326693:0.00331):0.00014):0.00177):0.00202)'g__Lysobacter':0.0065):0.00928):0.00362):0.00321,(((3058403:0.03056,((((99664:0.01342,(((309216:0.01107,3592747:0.00899):0.00106,(4370058:0.01234,585780:0.01113):0.00541):0.00471,(537510:0.00864,323292:0.00626):0.00734):0.00436):0.0086,777972:0.01674):0.01377,245307:0.00369):0.01579,251779:0.00763):0.02074):0.00588,((((((((((2969102:0.03364,3543059:0.00329):0.00871,4351185:0.01771):0.00993,(4351188:0.0008,(3741803:0.02299,(((777519:0.00315,96839:0.0035):0.00015,((((4328510:0.02968,2139422:0.02051):0.00014,2913695:0.01533):0.00015,(4397994:0.01779,(606989:0.00858,1726541:0.02):0.00043):0.00042):0.00015,(4458310:0.01222,(1657324:0.03926,(539871:0.01615,(254169:0.00389,(811122:0.00651,4319297:0.00619):0.00315):0.00428):0.00098):0.00077):0.00172):0.00013):0.00015,4226721:0.01954):0.01481):0.01393):0.01038):0.003,4343102:0.00864):0.00562,4371512:0.00415):0.00014,4207800:0.00861):0.00155,(1697816:0.00321,1549688:0.0137):0.00639):0.00417,3937306:0.00581):0.00318,2310356:0.0155):0.00835,((3323643:0.00079,(4417790:0.02875,4422733:0.01178):0.00092):0.00083,(1122028:0.00241,824189:0.00839):0.00042):0.01608):0.0133):0.00349,(2348117:0.01763,(509661:0.00312,3282007:0.00124):0.03601):0.0054):0.02262):0.00434,(((((((582467:0.02135,811103:0.01192):0.02374,(4323946:0.01561,(149965:0.00617,4416707:0.01717):0.00699):0.0061):0.00595,(578490:0.00638,2174310:0.02522):0.02268):0.00638,(3755054:0.00671,(4424906:0.00855,(((196702:0.02028,4477150:0.01564):0.00383,567662:0.00617):0.00318,353183:0.00536):0.01355):0.00771):0.00978):0.00667,(254845:0.0059,((((((((141461:0.00261,969072:0.00994):0.00804,955582:0.00473):0.00334,2641600:0.00765):0.01087,370343:0.00591):0.00603,((((539242:0.01918,803752:0.0121):0.00251,(172808:0.00418,815884:0.00563):0.0063):0.00181,((4450089:0.01219,((142243:0.01429,107275:0.00452):0.00609,828254:0.01651):0.00263):0.0028,(((239403:0.00498,139220:0.00978):0.00054,4370648:0.00093):0.00562,360692:0.00634):0.00227):0.00392):0.00193,(4298530:0.00287,40443:0.02258):0.01083):0.00031):0.00077,(812381:0.0016,945478:0.0081)0.191:0.00423):0.01466,(((((4222822:0.00321,813695:0.01139):0.00316,(113915:0.00608,810175:0.04078):0.0003):0.00014,((((815996:0.0008,806405:0.00265):0.00015,1134482:0.00316):0.0048,4483457:0.00153):0.00078,4313098:0.00793):0.00567)'g__Arenimonas':0.0103,(593908:0.00015,187506:0.01223):0.01024):0.00376,272797:0.00238):0.00922):0.00156,(2617884:0.00049,1137534:0.00563):0.00196):0.01193):0.00547):0.00534,(((74443:0.00347,((941498:0.00661,(136003:0.00954,4325237:0.02437):0.00611):0.00384,218479:0.00093):0.00795):0.00532,203659:0.00526):0.00573,65469:0.02266):0.0152):0.00216,257386:0.01369):0.00408):0.00722,(((554825:0.00866,((711023:0.02922,(558981:0.01412,651100:0.05888):0.00789):0.00427,(((801276:0.00416,(573184:0.01662,(((((129907:0.01298,219439:0.00982):0.00523,(((342724:0.00841,(4483911:0.00704,(548694:0.00754,318906:0.02499):0.0148):0.00841):0.00321,537279:0.01883):0.01472,1139932:0.01094):0.00442):0.00175,(522749:0.01165,313689:0.0111):0.01167):0.0045,766791:0.00355):0.01351,4476853:0.01416):0.01329):0.00217):0.00724,((167979:0.0099,165054:0.03333):0.03224,(4371959:0.01668,(537205:0.01826,623628:0.01268):0.00537):0.01094):0.0116):0.00309,815189:0.02796):0.00793):0.00681):0.00233,(((((690938:0.00258,(947308:0.00953,331342:0.02267):0.00505):0.00784,(310523:0.00878,740831:0.01411):0.00338):0.00158,124055:0.02499):0.00015,(((3936862:0.01793,917834:0.01457):0.00272,((((104477:0.00741,(4345313:0.0203,((555240:0.01142,4458713:0.01469):0.02255,4430393:0.00588):0.00158):0.0051):0.01021,(4482862:0.01483,825830:0.00723):0.01282):0.0031,((1779302:0.00964,2422773:0.00044):0.00803,4248036:0.00095):0.00664)'s__fusca':0.00369,737010:0.00985):0.00159):0.00162,1004022:0.01088):0.00237):0.00472,(27216:0.00725,(((250370:0.01549,689869:0.01289):0.00303,1072787:0.0075):0.00304,152426:0.01091):0.00295):0.00016):0.00839):0.00551,4260961:0.01961):0.0067):0.00735):0.00827):0.00547):0.00615,(((2818167:0.06578,214555:0.05329):0.01401,737110:0.02313):0.01743,((332552:0.05446,627765:0.04005):0.00426,129734:0.06551):0.01939):0.00716):0.00347):0.00848):0.01003,279074:0.0763)'c__Gammaproteobacteria; o__Xanthomonadales; f__Xanthomonadaceae':0.0086,((((684858:0.04431,4430763:0.04133):0.00987,(574160:0.07547,208090:0.07165):0.01933):0.01578,(((4473099:0.07162,(722817:0.08313,579266:0.10921):0.03753):0.01383,(871802:0.06023,(((((560814:0.04111,4336651:0.02824):0.02442,(((((((571375:0.0052,(1141987:0.00015,971266:0.00172):0.00891):0.00893,99960:0.02233)'g__Lampropedia':0.01773,((((731707:0.00014,1140286:0.00014):0.00014,(136777:0.01469,((143210:0.00319,(((((4304697:0.01823,(271943:0.00734,224825:0.0107):0.00694):0.00488,((3897749:0.01488,((937372:0.00689,307150:0.01441):0.0039,153667:0.00432):0.00709):0.00159,(1148345:0.01379,((113128:0.01057,4395995:0.009):0.00922,1119755:0.01252):0.00849):0.0083):0.00261):0.0029,((1898675:0.01205,(317424:0.00397,(895220:0.00101,((4351770:0.03638,(4351773:0.02996,1146566:0.01291):0.00332):0.00083,4387050:0.01211):0.00233):0.0071):0.00661):0.00505,224042:0.02379):0.00091)'g__Ramlibacter':0.00575,992170:0.00495):0.00094,(589483:0.01552,4414655:0.0216):0.00495):0.00048):0.00015,(((542136:0.01477,657631:0.01306):0.00253,254138:0.00746):0.0008,237073:0.00441):0.00477):0.00178):0.00646):0.00445,(((((310843:0.00567,97627:0.01247):0.00015,(((562400:0.00086,1148342:0.00097):0.00251,106252:0.00867):0.00768,(((4333372:0.0138,(429373:0.01673,((654788:0.01588,849146:0.0079):0.00451,(824738:0.01126,540133:0.00384):0.00016):0.00345):0.00606):0.00187,(789526:0.00015,625054:0.00701):0.006):0.0053,(568325:0.00923,4425152:0.01386):0.00145):0.00077):0.00197)'g__Hylemonella':0.00478,533516:0.00573):0.00878,108723:0.01202):0.00014,944510:0.00423):0.00375):0.00127,(((499955:0.00946,92333:0.00192):0.00079,(995978:0.0061,((644798:0.00545,58864:0.00646):0.00016,(((((4456068:0.00014,(1048878:0.01145,850638:0.01589):0.0003):0.00014,753636:0.01348):0.00014,((819037:0.0095,955666:0.01212):0.00079,350563:0.00205):0.00157):0.00079,(105756:0.00677,101449:0.02633):0.00111):0.00016,153084:0.01642):0.0039):0.00397):0.00028)'s__paradoxus':0.00013,(89333:0.01158,(528577:0.00762,((4314035:0.00195,38267:0.00325):0.0016,822112:0.00665):0.00114):0.0021):0.00317):0.00391):0.00441):0.00127,((((111232:0.00869,554091:0.02427):0.00765,(590441:0.01514,((((2221294:0.00965,(509447:0.00649,140049:0.01882):0.00824):0.01712,((((4450877:0.00083,790758:0.00153):0.00158,4387355:0.01856):0.00014,808203:0.00317):0.00478,700885:0.00842):0.01092):0.00254,(30168:0.01316,242614:0.01331):0.00643):0.00539,((((((4303858:0.0026,571114:0.01206):0.00324,(((((4328104:0.00014,579731:0.01045):0.00031,((1024520:0.02063,(281873:0.00518,629404:0.02329):0.00023):0.0025,(558170:0.02806,228029:0.00606):0.00438):0.00589):0.00014,((4464858:0.00394,((281659:0.0088,17652:0.00724):0.00308,4322320:0.00558):0.00411):0.00016,576010:0.03624):0.00046):0.00016,30714:0.04696):0.00077,(71872:0.00014,111198:0.02503):0.00014):0.00627):0.00422,4453998:0.00686):0.00396,656774:0.00251):0.00317,(4355314:0.00637,((4323718:0.00271,586350:0.00395):0.00322,1115099:0.00241):0.00013):0.00079):0.00159,((1111992:0.00159,738264:0.00014):0.00016,((((((192227:0.00408,(291187:0.01504,291421:0.00942):0.00492):0.00102,302302:0.01322):0.00079,140235:0.01135):0.00158,((1117593:0.00172,612716:0.04193):0.00403,581921:0.00769):0.00348):0.00015,1114921:0.01235):0.00078,(832805:0.04962,295086:0.01881):0.00016):0.00248):0.00158):0.00649)'g__Comamonas':0.00481):0.00178):0.00427,((81611:0.00735,((1039594:0.00426,((351445:0.06348,1523245:0.00554):0.00641,(((((2841744:0.01896,((4211697:0.03108,((((816420:0.00093,(1127864:0.0206,824705:0.01072):0.00119):0.00016,((525199:0.0052,1117255:0.01386):0.00016,167761:0.02445):0.00012):0.00013,(109060:0.00594,(136015:0.00648,4328567:0.0256):0.00898):0.00456):0.00016,(((2360704:0.01345,4466508:0.03773):0.00708,(637901:0.01121,2685602:0.02769):0.00075):0.00012,269063:0.00836):0.00077):0.00031):0.00015,((((281758:0.01451,(2605124:0.05065,517537:0.04131):0.00321):0.00287,(4344259:0.00913,4395261:0.04962):0.00643):0.00011,3781771:0.02599):0.00047,1583307:0.01383):0.00107):0.00046):0.00016,330070:0.00979):0.00015,(((2555170:0.02185,202662:0.00416):0.00067,2607184:0.01051):0.00016,(323364:0.00555,2355011:0.00646):0.00269):0.00029):0.00059,68621:0.0189):0.00283,128347:0.00704)'g__Delftia':0.00525):0.0045):0.00538,((82194:0.00561,270402:0.00723):0.0064,1051459:0.00391):0.0044):0.00449):0.00401,2371693:0.00854):0.00063):0.00759,(((141764:0.00757,((((746212:0.01014,682830:0.0076):0.00484,192548:0.02445):0.0045,((((4422142:0.03898,(560577:0.01638,745122:0.00464):0.00505):0.00612,(110098:0.00993,((584580:0.01012,1131789:0.01677):0.00347,(((((2641602:0.01101,1112680:0.01696):0.00298,552264:0.0041):0.00632,831419:0.00212):0.00148,40546:0.00447):0.00172,(1708706:0.00689,4339728:0.0088):0.00234):0.00221):0.0063):0.00877):0.00835,(888396:0.01046,106144:0.02517):0.00642):0.00311,838837:0.01717):0.00678):0.005,(4371866:0.01508,((((((174873:0.00096,546165:0.0254):0.00166,(236786:0.00079,1143019:0.00079):0.02126):0.00238,809544:0.01734):0.00432,((((((637582:0.02245,4451302:0.01927):0.00016,((4429445:0.00885,(143252:0.00667,1114798:0.01728):0.00289):0.0024,(((351875:0.0008,(530377:0.00166,(4414951:0.00997,836255:0.01668):0.00668):0.00094):0.00064,6955:0.01458):0.00315,4320368:0.00839):0.00077):0.0048):0.00156,(3025389:0.00086,1736825:0.01411):0.01362):0.00316,((574457:0.01354,(1117069:0.00094,631674:0.00415):0.00587):0.0086,((633838:0.00086,622494:0.01444):0.00431,1106349:0.01648):0.00931):0.00146):0.00173,(261198:0.00562,572939:0.02999):0.00513):0.0008,(2026695:0.01477,(731468:0.02547,47512:0.00505):0.00104):0.00073):0.00369):0.00021,796555:0.01619):0.0042,(144759:0.00749,4459929:0.012):0.00757):0.00015):0.01032)'g__Hydrogenophaga':0.00277):0.00335,4442930:0.01756):0.00336,(((4297171:0.00539,((235933:0.01699,17198:0.00665):0.00154,241827:0.00492):0.00417):0.01071,((((4294964:0.00701,((((((1013213:0.00366,(59537:0.01082,(447931:0.0125,419448:0.01805):0.02288):0.00065)'g__Acidovorax; s__caeni':0.00645,(((((4389705:0.0105,553047:0.00882):0.00087,3456231:0.00094)'g__Alicycliphilus':0.00073,(1119551:0.00645,((611360:0.00158,(4394695:0.00177,4296600:0.03571):0.00792):0.00222,(7061:0.01553,1000148:0.00836):0.00402):0.00322):0.00484):0.00563,(578828:0.02388,(773739:0.00012,899348:0.0026):0.00067):0.00079):0.00079,((((4415334:0.05496,((845845:0.01559,((846104:0.00455,1104825:0.00916):0.00558,674056:0.00491):0.00276):0.00298,442482:0.02554):0.0024):0.00116,843469:0.00903):0.00025,811427:0.00655):0.00019,527415:0.01389):0.00105):0.00614):0.00345,((((4429771:0.00194,605409:0.00555)'s__facilis':0.00246,((320572:0.01226,(((337154:0.01371,347756:0.01294):0.00302,149224:0.01996):0.0025,(334468:0.02005,324335:0.00647):0.00214):0.0044)'g__Verminephrobacter':0.00556,((((817147:0.01333,2742255:0.0092):0.00172,(4318277:0.00424,343239:0.00178):0.00206)0.096:0.00014,(276678:0.00314,720353:0.00086):0.00201):0.00161,4483490:0.0106):0.00306):0.00029):0.0016,(((339185:0.0016,((327583:0.01266,141709:0.0104):0.00028,341368:0.02176):0.00039):0.0004,(1061429:0.01789,436900:0.01944):0.00134):0.00236,74685:0.01435):0.00081):0.00163,1143820:0.00817):0.00155):0.00237,(1139563:0.00399,3167757:0.01822):0.00569):0.00155,((((141042:0.00725,142958:0.00987):0.00173,(590047:0.02464,4301165:0.01707):0.01095):0.00068,(7046:0.0071,575562:0.02788):0.00079):0.00012,(((4326874:0.00014,931643:0.00768):0.00436,86562:0.00607):0.0028,((141316:0.00781,334067:0.00123):0.00011,309900:0.00792):0.00162):0.00175):0.00791):0.00016,1148211:0.02074):0.00252):0.0015,((1110274:0.01375,((((157722:0.00652,4470549:0.00336):0.00229,((45919:0.00081,(120274:0.00578,119723:0.01066):0.0003)'g__Simplicispira':0.00237,324604:0.02804):0.00668):0.00467,907683:0.01316):0.00063,246739:0.01797):0.00316):0.00015,1105693:0.01312):0.00327):0.00016,((1111636:0.01093,4391331:0.01877):0.00428,128171:0.00379):0.00381):0.00471,1144006:0.00395):0.00275):0.00323,((1126763:0.00028,580865:0.00798):0.00102,(750840:0.00999,769631:0.01873):0.00749)'g__Giesbergeria':0.00389):0.00433):0.00519):0.00289):0.00101,(((((513449:0.01768,849642:0.01272):0.01041,(2194873:0.03089,914789:0.03168):0.00679):0.0127,(((640589:0.03541,764906:0.03655):0.01223,(1145138:0.0366,(((4312443:0.02731,4340506:0.02631):0.01177,((((((4328907:0.01397,4430221:0.02034):0.00254,136160:0.02403):0.00184,4408387:0.01031):0.00109,(643383:0.02454,4321228:0.00795):0.00581):0.00343,(213044:0.03527,(((733309:0.06093,721595:0.01027):0.01564,(256005:0.00647,322934:0.01823):0.00523):0.00174,(((((511167:0.00238,257871:0.01531):0.00079,615031:0.01853):0.00139,((308454:0.01787,817117:0.01062):0.00261,336705:0.01381):0.00092):0.00159,152484:0.02378):0.00408,329652:0.01431):0.01139)'g__RS62':0.00704):0.0069):0.00911,((((((((585904:0.01159,255518:0.02633):0.00208,(1128459:0.00781,332835:0.02239):0.01499):0.0099,841724:0.01365):0.0021,(102438:0.00559,583555:0.01223):0.00843):0.00463,846710:0.00645):0.01094,((4456104:0.01637,(1106617:0.01335,1517344:0.00613):0.00631):0.00178,((((576501:0.0017,577657:0.01948):0.00505,(4408559:0.01124,37583:0.00687):0.0057):0.00953,(823953:0.00691,3093433:0.01399):0.00056):0.00238,((4379869:0.01072,833853:0.01761):0.00671,(3926677:0.00534,4409747:0.01745):0.00969):0.00014):0.00164):0.00168):0.00305,(3581985:0.02222,(((843307:0.02164,(570204:0.01262,147293:0.03437):0.01643):0.01291,((((808372:0.0077,(207780:0.01173,4363027:0.00715):0.0088):0.02105,109391:0.01609):0.013,(((625554:0.01958,564638:0.02508):0.00375,(717565:0.0141,((704110:0.00401,((570071:0.02148,696536:0.01192):0.00731,((((((786400:0.00787,797572:0.01247):0.00327,634834:0.01572):0.00255,(270928:0.00429,(268935:0.00084,263146:0.0253):0.00044):0.00061):0.00014,(271234:0.00434,650713:0.0087):0.00079):0.00012,264416:0.00204):0.00015,(((410688:0.00966,213772:0.0044):0.00797,73090:0.00803):0.00079,((499118:0.01394,4415338:0.00754):0.0041,4362246:0.01422):0.00081):0.00656):0.0044):0.00778):0.00593,559654:0.01694):0.00786):0.00863):0.01451,(277409:0.0373,(1104733:0.01475,4417437:0.04041):0.01128):0.01116):0.00322):0.00498,(((1025155:0.03189,(4467400:0.01919,((545826:0.01397,107526:0.00429):0.01062,(731748:0.00422,((114922:0.01894,4339868:0.01962):0.00501,(553844:0.02831,4434071:0.02078):0.01063):0.00702):0.00236):0.0115):0.00503):0.00667,4334431:0.0102):0.00801,(4457929:0.03345,(4475690:0.0196,340558:0.01787):0.00361):0.0105):0.00651):0.00179):0.00655,367484:0.0197):0.0072):0.0029):0.00803,(((566381:0.02992,((((2194877:0.01855,((93726:0.00885,(337644:0.00725,(((340661:0.01388,(346466:0.02959,2194871:0.01311):0.01852):0.00738,(354306:0.0044,((616920:0.00703,303901:0.01749):0.00877,143663:0.0084):0.01423):0.00198):0.0121,317887:0.00421):0.00892):0.00859):0.00872,((567273:0.02102,1148224:0.01099):0.01199,1127804:0.00992):0.00918):0.00397):0.00797,198096:0.01217):0.00143,313241:0.01338):0.00198,119515:0.03309):0.0036):0.00532,(((((1123233:0.00044,1127576:0.03586):0.0221,((1932541:0.01461,4412858:0.00258):0.0104,((4317795:0.00685,(((((((((232319:0.00572,((305809:0.02115,97153:0.00116):0.00536,((319139:0.00951,306065:0.01629):0.00484,(324890:0.00924,(62970:0.02422,4472017:0.012):0.01476):0.01772):0.00951):0.00857):0.00757,582007:0.01058):0.00547,36075:0.01163):0.00015,310563:0.0116):0.0084,(621287:0.01265,(349518:0.01272,348395:0.00422):0.01126):0.00231):0.00106,(719367:0.00788,317487:0.0026):0.00696):0.00423,(1106324:0.01086,234802:0.02149):0.00477):0.01036,(208424:0.01102,205245:0.0102):0.016):0.0044,1136510:0.0059):0.00662):0.00088,((79659:0.00257,(4321229:0.01291,805093:0.01845):0.00637):0.00276,4453524:0.00741):0.01087):0.00592):0.00336):0.01559,((((328680:0.01332,317527:0.01266):0.00319,353491:0.03485):0.00234,349828:0.00479):0.00169,(150491:0.00709,763042:0.00941):0.00843):0.00567):0.00059,((320222:0.01385,305074:0.02067):0.00949,4409398:0.01737):0.00103):0.00257,(((333495:0.01951,315609:0.00877):0.00252,(354682:0.02456,319461:0.03465):0.01021):0.00475,334386:0.01056):0.00373):0.00776):0.00447,(2947807:0.01952,(335818:0.01988,(315334:0.01214,((532966:0.0062,((699206:0.00724,4044599:0.01516):0.00477,4434564:0.00766):0.00483):0.00428,652471:0.02282):0.02202):0.00552):0.01483):0.01155):0.00198):0.00192):0.00323):0.01539,((1127748:0.04497,(2792176:0.00931,4377842:0.0221):0.02755):0.0121,(329664:0.05041,823231:0.04166):0.00779):0.00957):0.00455):0.01212):0.00398,4316665:0.04693):0.00681):0.00914,(((4434188:0.01637,81772:0.01719):0.01363,(((547824:0.0101,537643:0.0091):0.00264,(759271:0.01452,(6940:0.01456,(333063:0.01176,810075:0.00677):0.00464):0.01348):0.0008):0.00487,(4435922:0.02623,2397390:0.02155):0.01176):0.00416):0.00327,(((((672695:0.01592,4393742:0.0176):0.00361,278251:0.02866):0.0008,((1145162:0.0059,(4355408:0.01791,4377844:0.00352):0.00891):0.00016,791738:0.01911):0.00282):0.00016,29704:0.00797):0.00351,((((348567:0.0098,((847847:0.00684,(874477:0.00642,4424928:0.0161):0.01862):0.00164,((819886:0.0088,(816525:0.0016,820341:0.00594):0.01249):0.00016,(830764:0.00731,200890:0.02228):0.00486):0.00499):0.00474):0.00607,(((358807:0.01409,4375267:0.04958):0.0119,((586744:0.02589,812763:0.00315):0.01884,(239064:0.01671,(4376293:0.01146,(571873:0.02214,4307464:0.00375):0.00077):0.00371):0.00936):0.01058):0.00613,691348:0.03951):0.01061)0.042:0.00409,(586237:0.04591,584835:0.01818):0.01204):0.00874,((676638:0.01926,((835693:0.0113,(825859:0.01301,(826703:0.01049,834160:0.02601):0.01327):0.00237):0.0018,((104905:0.00627,3594448:0.01223):0.03053,247165:0.00261):0.00327):0.01452):0.01213,1138519:0.04383):0.00634):0.00569):0.00403):0.00015):0.00561,((4424705:0.00884,(137007:0.00016,72607:0.00963):0.01441):0.01367,((((((88303:0.01623,1879449:0.00848):0.00583,(142376:0.02422,(776787:0.01106,(((((((84980:0.01632,83475:0.00618):0.00614,142773:0.02644):0.00152,278887:0.00179):0.00417,(144685:0.0083,238109:0.00173):0.00491):0.00079,(448038:0.01113,4349320:0.01332):0.0048):0.00393,(4411183:0.01131,((4319020:0.01059,(1120966:0.00689,(341853:0.01271,(144640:0.00709,732386:0.02346):0.00447):0.00333):0.00401):0.00686,4410974:0.01056):0.00332):0.00173):0.00198,(342283:0.01052,4472112:0.02028):0.00863)'g__Polaromonas':0.00387):0.00173):0.0032):0.00825,836937:0.04946):0.00206,(((578572:0.0221,4340165:0.03034):0.00435,((((340208:0.00645,767142:0.00933):0.00552,((228981:0.02785,((162964:0.01911,32083:0.0029):0.00149,33410:0.01294):0.00252):0.00025,((((279450:0.01399,4315250:0.00337):0.00317,23857:0.00954):0.00166,((27485:0.0169,812021:0.00646):0.00107,823187:0.00295):0.00149):0.00044,1692224:0.00952)0.594:0.00105):0.00277):0.00011,(((343557:0.01006,4332795:0.01235):0.01971,(859945:0.01522,230607:0.01501):0.00154):0.00664,(110220:0.00407,((((236168:0.02292,4453710:0.00781):0.00106,(546951:0.0157,(534216:0.00576,71078:0.00568):0.0041):0.00488):0.00297,587804:0.01209):0.00157,(4296290:0.01933,(4359348:0.01139,82365:0.00581):0.00469):0.0008):0.00336):0.00013):0.00015):0.00027,(4334822:0.00458,4448447:0.01128):0.00392):0.00143):0.00077,((4336863:0.01161,(((4381109:0.00651,(104281:0.01226,4388545:0.00083):0.00173):0.00468,((4299771:0.00909,(855118:0.01308,(576785:0.01665,739220:0.00576):0.01321):0.00943):0.00671,((2764910:0.01353,((4362184:0.00991,4340146:0.00864):0.00667,(141075:0.00769,4441345:0.01573):0.00248)0.035:0.00852):0.00394,(((((((((4460868:0.00715,(4454854:0.05361,4454856:0.02183):0.05061):0.01581,210485:0.01677):0.00357,211171:0.0119):0.01001,(4322951:0.02187,4475864:0.04031):0.01032):0.0206,(((22962:0.01575,(4306063:0.0146,(1141745:0.01282,(647775:0.00502,140359:0.01271):0.00366):0.00364):0.00493):0.00242,((1124681:0.01553,827612:0.01723):0.00349,(3951713:0.01206,(4384016:0.01055,(2194880:0.00852,758877:0.01278):0.00327):0.00266):0.00684):0.00451):0.00602,(2440020:0.00571,4421534:0.02216):0.00651):0.00317):0.0036,4323610:0.03221):0.00241,((28592:0.08931,4418260:0.0473):0.01483,1146188:0.09481):0.01551):0.00186,617766:0.01517):0.00502,2792168:0.01912):0.00734):0.00366):0.00291):0.00151,544356:0.01354):0.00493):0.00337,(230788:0.01543,590960:0.01538):0.00155):0.00095):0.00323):0.00475,(3146787:0.00827,((346293:0.0104,328912:0.01723):0.00976,4356713:0.02072):0.00901):0.00164):0.00159,((((755209:0.0137,((614969:0.01552,322506:0.00758):0.00558,834138:0.00327):0.0024):0.00079,((250579:0.00897,1634029:0.01558):0.00855,(327197:0.00774,605399:0.00948):0.0045):0.00292):0.00317,((((239044:0.00397,(750411:0.01696,4295954:0.00642):0.00166):0.00396,(((((4379413:0.00974,124653:0.00397):0.00157,(4466646:0.00246,(((((549030:0.00014,243487:0.0008):0.0142,(((((4321324:0.00245,613196:0.00494):0.00028,2172155:0.0012):0.00016,4408739:0.0117):0.00348,(4362165:0.00476,674815:0.00554):0.00187):0.00073,(102136:0.00885,346376:0.00909):0.0131):0.00332):0.00031,(((332569:0.01022,(823696:0.01298,305406:0.01066):0.00694):0.00583,586108:0.01412):0.00075,(((143802:0.01089,1011210:0.01714):0.00212,1040114:0.00696):0.00079,(338840:0.0041,((463546:0.01274,(243124:0.01292,4477199:0.00274):0.00143):0.00016,(((((343608:0.0078,(4356361:0.00014,(90543:0.00086,(4335725:0.01486,4471632:0.00759):0.00277):0.00095):0.00645):0.00476,4469355:0.00284):0.00221,(159950:0.01315,265927:0.01579):0.00456):0.00065,1855596:0.00991):0.00177,(1108275:0.01033,(209883:0.00014,208284:0.00703):0.00189):0.00715):0.00079):0.00642):0.0047):0.00319):0.00323):0.00308,339773:0.00883):0.00015,(723021:0.01802,(73570:0.0048,4377697:0.00028):0.00408):0.00721):0.00228):0.00168):0.00317,(229790:0.009,3235430:0.00075):0.01146):0.00016,574721:0.01483)'g__Limnohabitans':0.00158,(784002:0.00934,610486:0.00221)'g__Curvibacter':0.00447):0.00166):0.00014,62986:0.00997):0.00074,(((132814:0.00887,81130:0.00541):0.00182,250096:0.01079):0.00556,(((((325206:0.00462,2068430:0.00742):0.00159,3767072:0.01238):0.00252,(579946:0.01873,839195:0.00043):0.00229):0.00321,568420:0.01464):0.00236,((1133308:0.02471,(3473409:0.01166,341259:0.03159):0.01562):0.00642,816064:0.00959):0.00093):0.00316):0.00013):0.00079):0.00149,(((82193:0.01536,(170339:0.01267,(2770481:0.01535,843003:0.01347):0.006):0.01263):0.01145,(((4479347:0.01348,81969:0.02413):0.00817,((580578:0.00908,(4462642:0.02229,856343:0.00559):0.00715):0.00374,533886:0.01218):0.00363):0.00449,(355947:0.01765,(2174311:0.01645,4315641:0.01646):0.00377):0.0047):0.00226):0.00437,((4296613:0.01785,(4476648:0.01183,4481234:0.01397):0.00911):0.00176,((4303744:0.02037,(4311486:0.01467,4325011:0.0014):0.0076):0.00709,((306159:0.01187,(320002:0.02287,4170464:0.01254):0.00349):0.00794,4421830:0.02094):0.00282):0.00391):0.00775):0.00163):0.00016):0.00164):0.00077):0.00087):0.00016,106627:0.06908):0.00579,(4332943:0.06978,4460177:0.06668):0.01625):0.00401)'f__Comamonadaceae':0.01721,(4319691:0.03883,4409659:0.06651):0.01428):0.00763,4319018:0.037):0.01597,(334459:0.06599,35840:0.08517):0.02319):0.00807):0.01701)'o__Burkholderiales':0.00794,(((((((((573240:0.00039,6794:0.01101)'g__Thiobacter':0.02118,(766729:0.01069,509244:0.01136):0.00457):0.00398,553957:0.03458):0.00191,1105682:0.03262)'o__Thiobacterales; f__Thiobacteraceae':0.00713,((((((((4342932:0.03677,(101962:0.02542,(510608:0.09814,(((((104987:0.0016,3121918:0.00502)0.365:0.00016,(645617:0.02418,575143:0.02077):0.00014):0.00153,(4317875:0.00644,(4336949:0.00462,40122:0.01499):0.00097):0.00071)'g__Hydrogenophilus':0.01154,268502:0.02038):0.01363,(250780:0.01957,656307:0.00477):0.0256):0.01232):0.01611):0.01598)'o__Rhodocyclales; f__Rhodocyclaceae':0.00601,((540384:0.04122,((4445991:0.02641,1116195:0.02814):0.01128,((104612:0.03077,3611663:0.00455):0.01303,((((335484:0.00014,(680509:0.00596,4298908:0.0094):0.00645):0.00076,669896:0.01615):0.00248,4342194:0.01707):0.00744,(754249:0.01816,(4418303:0.00705,(21532:0.01681,170831:0.00796):0.00375):0.00359):0.00207):0.00515)'g__Uliginosibacterium':0.00935):0.00302)'o__Rhodocyclales; f__Rhodocyclaceae':0.00506,(816960:0.03048,((167188:0.02254,(1132639:0.02173,814033:0.02885):0.00694):0.005,(526524:0.0237,((557842:0.01546,4464495:0.00648):0.00523,((4325659:0.01373,(735246:0.02882,(4336437:0.02777,((708214:0.01247,850748:0.01098):0.0093,153304:0.00241):0.00327):0.01218):0.01061):0.00342,4349021:0.01958):0.00305):0.00208)'o__ASSO-13':0.00352):0.00239):0.00462):0.00501):0.00738,((238327:0.01131,240690:0.00853):0.0101,((((143561:0.01738,(2414346:0.00509,140180:0.01005):0.00561):0.0077,((((149293:0.01355,1658340:0.00928):0.00334,((539313:0.00338,3846621:0.00591):0.00213,1040172:0.02437):0.0009):0.00115,((4353228:0.0081,(730387:0.01181,4341485:0.02448):0.00997):0.00427,4402351:0.00547):0.00793):0.00626,(93931:0.01269,((565993:0.00427,1009729:0.01322):0.00407,(4401178:0.01965,161269:0.00938):0.0038):0.00685):0.00547):0.00574):0.00524,((537047:0.01939,((729958:0.01919,312863:0.00483):0.01497,(((((145362:0.00321,145046:0.01215):0.01478,(137156:0.03179,(147554:0.003,673206:0.02083):0.00359):0.00558):0.00074,(((1131964:0.00433,(147852:0.00988,146129:0.01374):0.01119):0.00541,((111927:0.00673,508908:0.00964):0.00938,(134168:0.00645,4339870:0.00634):0.00702):0.00015):0.00015,((4441044:0.01058,159126:0.00358):0.00183,(234901:0.02209,139808:0.00943):0.00044):0.00172):0.00317):0.00241,(145574:0.01495,(137453:0.04028,763692:0.01828):0.01038):0.00319):0.00373,((((4379972:0.01421,4379979:0.01778):0.00616,(517972:0.00485,(775607:0.01113,(550484:0.00982,680194:0.01373):0.01342):0.0105):0.00351):0.00655,586984:0.01237):0.00512,((4328391:0.00226,1129145:0.00014):0.00084,111043:0.02267):0.00918):0.00254):0.00335)'g__Thauera':0.00613):0.0017,(809101:0.02474,361165:0.02847):0.0009):0.00304):0.0019,((((((788334:0.00239,239836:0.01483):0.00646,((670479:0.02766,1104566:0.00957):0.00195,(((137385:0.04116,136999:0.00754):0.00861,137463:0.01701):0.00521,(142603:0.02825,(202802:0.00253,((121422:0.00079,543017:0.00089):0.00079,(144464:0.01769,(142806:0.01128,103877:0.01507):0.01451):0.00834):0.00172):0.0019):0.00159):0.00614):0.00187):0.00195,4384536:0.01658)'g__Azoarcus':0.00431,362367:0.02097):0.00331,(4409044:0.01786,(((3599950:0.0034,267500:0.00834):0.00183,278115:0.00753):0.00465,2783236:0.00481):0.01392):0.00287):0.00565,(4375078:0.00311,((816086:0.02099,4375074:0.00586):0.00807,(149145:0.00313,167461:0.01725):0.00829):0.00394):0.00449)0.145:0.00246):0.00835)'o__Rhodocyclales; f__Rhodocyclaceae':0.0059):0.00256,(((4295156:0.0131,((((1118221:0.00951,140382:0.0117):0.00212,(1015007:0.02754,4481402:0.00425):0.00297):0.00032,1116888:0.00665):0.00275,(4424415:0.00174,4376890:0.02153):0.00999):0.00879):0.00469,(839750:0.02575,4456105:0.02087):0.01093):0.00564,((((1506757:0.0399,169222:0.02204):0.01528,(((((1125733:0.00869,706547:0.01687):0.0056,1114968:0.0108):0.01016,(1137106:0.01552,4361547:0.01765):0.00268):0.00935,((((106737:0.00662,530591:0.0146):0.00583,705559:0.01083):0.00974,533232:0.02922):0.0081,((((((((((1110388:0.0043,1112525:0.02471):0.0083,762780:0.01377):0.00314,4358506:0.02798):0.00189,(((2488897:0.01054,(365866:0.00435,4365790:0.02811):0.0086):0.00481,805571:0.00999):0.00259,(223703:0.01701,(4387033:0.00175,1933399:0.01246):0.00583):0.01344):0.00488):0.00215,(813152:0.01632,(3901954:0.03651,4419564:0.00014):0.00914)'g__Denitratisoma':0.00736):0.00164,239439:0.02411):0.00114,(((108157:0.00237,146824:0.01599):0.00014,108155:0.01902):0.0115,(((106498:0.00825,(200507:0.0127,555469:0.02051):0.00558):0.00433,(((((555683:0.02476,(589053:0.0034,745157:0.01118):0.00973):0.00127,129402:0.02017):0.00297,536858:0.00485):0.00183,107184:0.01812):0.00312,(4460974:0.01234,818239:0.01896):0.00354):0.00371):0.00122,753378:0.01592):0.00272):0.00732):0.00248,(206296:0.00875,4361857:0.00697):0.00836):0.00439,4389643:0.02812):0.00027,(254280:0.01287,245398:0.03305):0.00639):0.00139):0.00067):0.00375,((((169725:0.00595,163176:0.01274):0.00505,1108396:0.00603):0.0029,(209134:0.02216,1765960:0.01913):0.00856):0.00477,((((806920:0.02801,4350665:0.02917):0.00681,((2540926:0.01914,4397023:0.01144):0.01871,2922079:0.00174):0.0139):0.00722,(818488:0.03184,(1090903:0.01016,(236435:0.01871,(369022:0.00085,(4298209:0.06601,4325328:0.00187):0.00244):0.00342):0.00739):0.00659):0.00264):0.00826,((797200:0.00761,(((2966692:0.00519,((330599:0.01212,323221:0.00815):0.00079,(43046:0.01654,((571227:0.00868,209310:0.00829):0.00346,4478822:0.00967):0.0086):0.00117):0.0043):0.00241,((620845:0.00662,1109850:0.02438):0.0162,((224877:0.01204,(563367:0.00159,1011857:0.01467):0.00402):0.00472,431910:0.00177):0.00465):0.01042):0.00165,51803:0.01209):0.00633):0.00603,3297202:0.02609)'g__Sulfuritalea':0.00773):0.00071):0.00263):0.00678):0.00124,((((1501738:0.00503,2568663:0.01694):0.00841,(4241515:0.01448,4339791:0.01413):0.00455):0.00889,(3117617:0.01293,((((4358708:0.00014,4425015:0.02178):0.00122,100071:0.00807):0.00157,((3091725:0.00102,(1660200:0.01658,1148086:0.01065):0.00243):0.00346,((4361380:0.00132,(679365:0.00086,(4438306:0.00261,4438155:0.0028):0.00353):0.00555):0.0034,4361014:0.0095):0.00276):0.00077):0.00105,805161:0.01093):0.01455):0.0035):0.0216,((531901:0.01723,149268:0.00608):0.00992,(143712:0.01604,((150389:0.01001,(((((242156:0.00691,(256109:0.01607,(276210:0.0178,4424444:0.04638):0.01994):0.01472):0.01071,(242183:0.01449,((759257:0.00968,(817151:0.0162,631542:0.00734):0.01166):0.00336,1138722:0.00688):0.00037):0.00832):0.00436,(738779:0.02103,147637:0.01605):0.00638):0.00563,229831:0.01389):0.00376,(((674895:0.01765,168104:0.01258):0.00273,((4342197:0.01327,3392648:0.00718):0.0035,2721806:0.02582):0.01204):0.00372,2784674:0.00711):0.00379)'g__Dok59':0.00101):0.01007,(((3297209:0.01667,318691:0.03133):0.00909,689559:0.00951):0.0036,4334437:0.01913):0.00743):0.00847):0.00373):0.00514):0.00471):0.00891,(((546813:0.00943,4388067:0.0029):0.00695,(6749:0.00403,((777747:0.0083,822223:0.01357):0.01232,150027:0.02197):0.00473):0.00665)'g__Sterolibacterium':0.00515,4361633:0.01606):0.01008):0.0051)'o__Rhodocyclales; f__Rhodocyclaceae':0.00586):0.00411,((782646:0.03456,((((143225:0.02757,3782394:0.01638):0.01101,141727:0.02152):0.00533,((148149:0.01801,(4311450:0.01875,141886:0.03321):0.01065):0.007,(201491:0.00555,147910:0.0095):0.01428):0.00602):0.01442,(277656:0.0131,202891:0.01153):0.0053)'g__TS34':0.00461):0.00587,(519955:0.0175,(4365856:0.01919,(3802884:0.01156,4350890:0.00529):0.0037):0.00706):0.01121)'o__Rhodocyclales; f__Rhodocyclaceae':0.0026):0.00568,(((((((336794:0.00613,(534649:0.0138,(((808256:0.01995,((228275:0.00239,17331:0.00367):0.00172,655141:0.01906):0.00466):0.00501,(32326:0.01514,42997:0.01273):0.00455):0.00087,2996648:0.00803):0.00663):0.00483):0.00186,(((1137229:0.01983,(1689531:0.00895,((254645:0.00171,201795:0.0379):0.0073,242643:0.01523):0.00091):0.00532):0.00391,(((((1126159:0.01093,(143259:0.02146,(141108:0.01528,(4313987:0.02651,(4459019:0.01336,4470210:0.0169):0.0126):0.0078):0.00565):0.00615):0.00622,143135:0.01589):0.00014,((((3334943:0.00839,(1145431:0.0089,(142273:0.01034,731868:0.00578):0.01479):0.0085):0.01547,161556:0.00847):0.00014,638460:0.00908):0.008,(((535045:0.02032,235674:0.02061):0.00842,(4432860:0.01385,1628999:0.0213):0.00287):0.01366,4332821:0.01701):0.00173):0.00317):0.00234,((((576649:0.01707,(579765:0.00972,552930:0.03621):0.00689):0.0071,318273:0.00598):0.00442,(509792:0.07913,335560:0.03637):0.02361):0.00566,((((587098:0.01365,536398:0.00804):0.0072,((512437:0.00603,1637548:0.02247):0.00428,(((4455317:0.00813,(564986:0.00479,((573734:0.01648,579397:0.01903):0.00533,(587526:0.01136,537920:0.02199):0.012):0.00885):0.00313):0.00174,143954:0.01597):0.00395,(17475:0.01375,141777:0.01125):0.00395):0.00016):0.00475):0.00399,((((((((((756250:0.00902,(69019:0.00015,(814119:0.00806,528137:0.01344):0.0033):0.00393):0.00402,(1148058:0.0017,(356589:0.0077,4354348:0.02468):0.01097):0.0114):0.00477,(765502:0.004,(259765:0.00867,3519749:0.0048):0.00015):0.00016):0.00079,((689040:0.00714,104211:0.02871):0.00072,816630:0.0125):0.00534):0.00237,3239358:0.00365):0.00258,4342645:0.00541):0.00568,4393332:0.00621):0.00319,((4424360:0.02984,((1105544:0.01593,(258188:0.02589,1108502:0.00601):0.01582):0.00013,830064:0.00474):0.00556):0.00015,4447759:0.00561):0.00179):0.00574,((361662:0.00272,112903:0.00361):0.00178,534083:0.00399):0.0123):0.00237,4402589:0.00969):0.00397):0.00159,520139:0.00717):0.00166):0.00638):0.00749,230455:0.01208)'g__Gallionella':0.00695)'o__Gallionellales; f__Gallionellaceae':0.0046,((815119:0.00079,336177:0.0213):0.00192,(819508:0.00953,(((816501:0.0187,1885208:0.00094):0.00336,((((((813906:0.0154,(591211:0.01537,(931952:0.02119,3893865:0.01032):0.00519):0.01027):0.00556,((588068:0.0168,(535315:0.01442,(555189:0.01408,512797:0.01154):0.00617):0.01041):0.00757,816229:0.02623):0.00605):0.00125,((587096:0.01292,580768:0.01836):0.00759,818063:0.0041):0.00484):0.00012,4473935:0.01421):0.00435,((234236:0.00789,(((555887:0.00016,565744:0.0018):0.00383,(352419:0.00239,234988:0.01622):0.01094):0.00083,876957:0.00653):0.00398):0.00401,(21368:0.00798,(815303:0.00415,144821:0.01121):0.00237):0.00106):0.00142):0.00162,(((563200:0.00614,512805:0.01945):0.0063,((((591556:0.02463,(1108454:0.02868,(818757:0.02035,(558014:0.0244,(571450:0.0396,550399:0.00745):0.0026):0.00616):0.00641):0.00936):0.00976,(585702:0.00929,16839:0.02232):0.0016):0.00386,586385:0.01034):0.00394,(554271:0.02534,(511068:0.01186,539482:0.01609):0.00384):0.00029):0.00547):0.00157,368348:0.01696):0.00389):0.00636):0.00014,3642951:0.00485):0.0043):0.00478)'o__SBla14':0.00142):0.00626):0.00183,(4331067:0.01275,576829:0.0302):0.00384):0.00654,(((((2907150:0.00014,1125052:0.00524):0.00336,(341843:0.01588,339523:0.0007):0.00516):0.01034,339910:0.01641):0.00653,(255370:0.0069,((4302412:0.01268,(178053:0.01164,1554819:0.01751):0.00695):0.0101,4381417:0.003):0.02035):0.0107):0.01052,573953:0.00915):0.00496):0.0073,(4306825:0.0117,266166:0.00833):0.00869):0.0117,4426268:0.02168):0.01685,(((((((((((((1140898:0.0175,4389649:0.01183):0.00699,(((4295874:0.00868,(156371:0.00158,869526:0.0215):0.0025):0.00709,(993270:0.00323,((((646970:0.02208,670178:0.00734):0.00237,(3257079:0.00574,((219420:0.02211,319502:0.00955):0.00234,233934:0.00763):0.00669):0.00014):0.00094,779751:0.01381):0.0016,((153255:0.01142,1115397:0.00958):0.00078,(812899:0.01156,(4475688:0.01866,(783508:0.00692,4404846:0.00994):0.00481):0.00263):0.00632):0.00304):0.00396):0.00391):0.00396,144181:0.00981):0.00199):0.00112,((4340808:0.00692,1105690:0.02591):0.00401,(120677:0.01701,(4423471:0.01425,((107623:0.0107,636311:0.00951):0.00536,1120757:0.02382):0.00236):0.001):0.00417):0.00092):0.0035,(((4364915:0.01476,(1105514:0.01073,4410677:0.00571):0.00514):0.0062,4377484:0.01109):0.00466,((((306298:0.02557,6693:0.01132):0.00066,4388772:0.00897):0.00465,(1108652:0.01094,555922:0.0074):0.00471):0.0005,85367:0.01103):0.00063):0.00294):0.00242,(160102:0.01111,(4357395:0.00111,((4379980:0.01079,(4349014:0.01474,(149111:0.01498,4328392:0.01317):0.00939):0.00909):0.00171,(4464498:0.01403,(1122516:0.00386,1113692:0.01224):0.00657):0.00093):0.02179):0.0064):0.00239):0.00318,(753245:0.00319,584742:0.01732):0.00424):0.00195,(1105359:0.01498,231550:0.01452):0.00758):0.00157,569356:0.0154):0.00448,((((4339819:0.00442,(2092174:0.00014,574321:0.01102):0.0286):0.00343,(784524:0.01098,168595:0.01532):0.00181):0.00316,(((562019:0.01079,(850540:0.0052,4392315:0.01668):0.00378):0.00336,(542576:0.00425,985697:0.00166):0.00619):0.00156,(((851154:0.0055,(4460354:0.05994,(4330383:0.01407,(4303251:0.00597,534742:0.02201):0.01197):0.00897):0.00796):0.00268,842732:0.025):0.00461,(564748:0.04398,648274:0.00899):0.01519):0.00532):0.00488):0.00082,((((131456:0.01623,(391340:0.0062,106422:0.00924):0.00755):0.00562,557513:0.00584)'s__fungiphilus':0.00876,(26694:0.0016,99384:0.01207):0.01196):0.00392,((69212:0.00605,1132829:0.01249):0.00488,3230745:0.00564):0.00347):0.00454):0.00653):0.00163,(((611460:0.01039,1136953:0.01366):0.00331,1131311:0.01127):0.00303,1141669:0.00582):0.01078):0.00165,((4334386:0.00822,4424861:0.02579):0.0024,(948119:0.01586,(842974:0.02079,(540746:0.01807,146890:0.01331):0.00322):0.00264):0.00319):0.00231)'g__Dechloromonas':0.01115,((((1106733:0.02278,6674:0.00379):0.00136,6675:0.00746):0.00496,(665414:0.00485,1148221:0.00029):0.01008)'g__Azovibrio':0.01346,(((678317:0.00448,511649:0.01693):0.0061,(535799:0.05107,537083:0.01122):0.00097):0.01038,626739:0.00435)'g__Z-35':0.00799):0.00014):0.00125,(((((103444:0.01929,4366724:0.01721):0.01293,153559:0.00606):0.00188,(149154:0.01157,463253:0.01787):0.02326)'g__C39':0.01862,(((830434:0.02275,73679:0.01301):0.00751,(562860:0.00816,((((879612:0.00879,1111622:0.01206):0.00014,((2615648:0.01285,944126:0.0161):0.00616,(((852179:0.01695,275605:0.0063):0.0032,637589:0.01978):0.00016,(((1135557:0.00963,258103:0.01489):0.00159,(1139803:0.02114,(1129556:0.0219,1133866:0.00858):0.00205):0.00535):0.0014,(716976:0.0107,65496:0.00861):0.003):0.00464):0.00437):0.00353):0.00947,1110955:0.00751)'g__Candidatus Accumulibacter':0.00716,((((((6721:0.01247,((545495:0.00344,4319981:0.01113):0.00931,((206415:0.02295,583768:0.0313):0.00281,(((4394099:0.01176,4398612:0.00522):0.0236,(114676:0.00851,(592785:0.00016,54073:0.00014):0.01333):0.00854):0.00365,1688393:0.00317):0.00357):0.0073):0.00292):0.00213,(778470:0.01776,242252:0.00791):0.00084):0.00242,756913:0.00711):0.00235,(((831193:0.00957,100543:0.00724):0.00014,3833244:0.00348):0.00159,((1058954:0.00466,541661:0.01721):0.00675,254961:0.00566):0.00159):0.00332):0.00313,559099:0.00902)'g__Propionivibrio':0.0064,4458300:0.00569):0.005):0.00747):0.00773):0.00475,((163897:0.02145,(1144790:0.0275,764734:0.0135):0.00352):0.00771,(((4377518:0.00446,(((4460355:0.0065,1128847:0.02081):0.01609,(1137001:0.0151,1124268:0.02206):0.01675):0.0049,(4460357:0.02051,4422848:0.02508):0.01059):0.01447):0.00365,1554689:0.01616):0.01528,2990832:0.01225):0.01675):0.00309):0.00531):0.00598,(((568229:0.02252,(144724:0.01457,(580695:0.00159,1029521:0.00014):0.00609):0.00856):0.01116,(173595:0.02275,(((690515:0.01057,((4448676:0.02085,4357289:0.01016):0.00124,367951:0.02218):0.0018):0.00241,2457622:0.01044):0.00169,(362933:0.00316,4344571:0.01046):0.00979):0.00775):0.00299)'g__Azospira':0.00394,(1137448:0.01285,(((((4477789:0.01538,((815694:0.00709,(((1113220:0.01622,453630:0.00808):0.00241,(((((1132572:0.04733,6692:0.00625):0.00304,(816394:0.00686,823673:0.00434):0.00252):0.00994,584010:0.02222):0.00392,(152042:0.012,4313603:0.02402):0.00983):0.00106,((343120:0.00346,4402114:0.00084):0.00262,((4447105:0.01201,4427397:0.01285):0.00143,(((4449950:0.01308,(514550:0.00976,(((1143314:0.00934,1139607:0.02294):0.0087,4348943:0.0133):0.00194,815083:0.01618):0.00265):0.00347):0.00223,605324:0.00321):0.00011,147940:0.01478):0.0052):0.00707):0.00258):0.00297):0.00055,(741284:0.01143,(1142119:0.01205,344216:0.01052):0.00045):0.0016):0.00568):0.00089,332355:0.01127):0.00311):0.00475,530107:0.0072):0.00839,(45625:0.02083,4408378:0.02001):0.00493):0.00555,((101982:0.00458,4309358:0.01589):0.0028,(1147200:0.02443,539924:0.03371):0.00511):0.00878):0.00416,(4334790:0.01789,(4365792:0.01038,1121162:0.00575):0.00169):0.00263):0.01327)'g__Zoogloea':0.01198):0.00287):0.00451)'o__Rhodocyclales; f__Rhodocyclaceae':0.00696):0.00635):0.00129,(((204242:0.03957,(((4478146:0.01163,(1512588:0.01991,(564412:0.00689,556231:0.00393):0.00688):0.00599):0.01461,(705062:0.02951,641460:0.00156):0.01904):0.00425,307161:0.02615):0.00732):0.00866,((((((579423:0.01765,((214210:0.01421,1121640:0.00227):0.00949,155917:0.00976):0.0128):0.01784,(((795205:0.00457,(813186:0.00711,716523:0.03137):0.00886):0.01823,((((((3412285:0.00897,(4391995:0.0115,784506:0.01111):0.00397):0.00241,246724:0.02737):0.00663,(351207:0.00586,((303954:0.01384,250308:0.02616):0.01476,117907:0.00174):0.00281):0.01741):0.00723,4369319:0.04385):0.00216,3713439:0.02037):0.00359,(4434000:0.01313,538919:0.00873):0.0121):0.0059):0.01518,(4459404:0.02267,((525706:0.007,4349996:0.01327):0.01341,(4451238:0.01141,258480:0.01008):0.0244):0.02527):0.01324):0.01321):0.0024,(((222917:0.01539,204943:0.02244):0.01538,((238689:0.02505,((1065319:0.00601,587132:0.01208):0.00182,4458295:0.02127):0.04068):0.01812,((((567333:0.0164,252902:0.00955):0.00615,((((((150172:0.00583,(((680006:0.00403,558969:0.02111):0.00754,(713063:0.00349,(2643933:0.01052,4125074:0.03619):0.00172):0.00561):0.00216,(203879:0.00341,148449:0.01078):0.01754):0.00615):0.00206,240278:0.01398):0.00508,(1984841:0.01401,152581:0.01764):0.0041):0.00424,((4415049:0.0033,(4301666:0.00176,(1144474:0.00619,(4374094:0.00538,(1144211:0.00655,4364346:0.01721):0.00305):0.00388):0.00088):0.0037):0.01293,(((4335779:0.02127,(((4332974:0.01374,687636:0.01198):0.00391,((678584:0.00532,558494:0.00859):0.00269,218239:0.01112):0.00484):0.00014,1124156:0.01234):0.00472):0.00078,(356045:0.00716,1135547:0.02635):0.00739):0.00159,(4471636:0.00665,557280:0.01736):0.00286):0.00015):0.00351):0.00424,((4301261:0.02186,1108483:0.01882):0.00692,(201503:0.07135,331781:0.00448):0.00498):0.00266):0.00557,((735789:0.00314,4372534:0.0195):0.00747,194069:0.00904):0.00248):0.00592):0.0129,((((331849:0.00145,(101884:0.01692,(1862310:0.00713,3067471:0.0073):0.00235):0.00016):0.00155,205571:0.02126):0.00092,232404:0.02268):0.00254,583489:0.01309):0.00749):0.00887,814114:0.02407):0.00407):0.0043):0.00881,((1500418:0.00649,1126235:0.01293):0.00241,4386766:0.00802):0.02595):0.00161):0.00531,((589301:0.02305,1133115:0.00915):0.02008,(((((209920:0.00435,(((136704:0.00633,582431:0.01776):0.00238,1111437:0.00705):0.00097,((226502:0.02561,2558664:0.01148):0.01071,(((4327934:0.01092,((4333253:0.01262,(767983:0.00862,614860:0.01186):0.00245):0.00219,808967:0.01814):0.00113):0.00195,256879:0.01565):0.00083,681290:0.01694):0.00117):0.00715):0.00332):0.0058,((810679:0.03247,837353:0.02205):0.00722,4345237:0.00476):0.00717):0.00689,254098:0.01305):0.01053,(817849:0.00328,4410466:0.04354):0.02666):0.00796,1118119:0.0405):0.00472):0.00761):0.00647,(((((589177:0.02335,3078469:0.01674):0.014,((807137:0.0256,4199936:0.01156):0.00919,(333489:0.02085,224365:0.03308):0.00897):0.00314):0.00603,((4467745:0.00349,691471:0.01769):0.00014,(835236:0.01116,509733:0.00824):0.00183):0.02089):0.00701,(((352105:0.03419,((4348694:0.00891,2939256:0.00901):0.00998,(2920372:0.00555,4439345:0.0208):0.00754):0.00852):0.00742,(((((85585:0.03527,((203975:0.00607,(217989:0.03857,225788:0.00406):0.00077):0.00275,((56109:0.01764,156973:0.01954):0.0016,86386:0.01216):0.00267):0.00629):0.01391,84405:0.00809):0.00713,203744:0.02536):0.01667,(237992:0.01313,(226082:0.00447,557255:0.0128):0.00654):0.01182):0.00483,((419579:0.00784,((178927:0.01594,(71612:0.01068,805334:0.01652):0.00919):0.0206,4462639:0.00455):0.01572):0.00516,(248208:0.00846,(136009:0.00086,242598:0.00676):0.01337):0.00802):0.00543):0.00613):0.0077,(4012262:0.03627,((((4380399:0.01368,1126244:0.02079):0.00309,(((((((((4310399:0.00555,1827053:0.00798):0.00072,566943:0.01761):0.00436,225930:0.01316):0.00231,((202422:0.02275,(218246:0.0008,214749:0.00779):0.00841):0.00061,(361100:0.00365,552989:0.00426):0.00014):0.00387):0.00159,(4340386:0.00873,(575467:0.00238,(1148170:0.0533,206124:0.00361):0.01088):0.01014):0.00577):0.00137,(723142:0.01063,((813885:0.01881,534686:0.02418):0.00158,827675:0.0031):0.00332):0.00159):0.00252,((2922076:0.00015,(4386060:0.00467,217293:0.05029):0.00069):0.00299,1755091:0.03607):0.00424):0.00054,((((551139:0.02364,((1133433:0.01282,93464:0.01405):0.00158,1059557:0.00693):0.002):0.00054,4316450:0.01382):0.00249,(1108799:0.01564,572311:0.02137):0.00599):0.0015,(222649:0.02785,((577068:0.01006,(242612:0.02389,(538089:0.02817,229705:0.0355):0.01305):0.00914):0.0122,4393265:0.01168):0.0072):0.0109):0.00273):0.00301,(208645:0.04886,655278:0.02352):0.01535):0.00379):0.00645,(1118109:0.002,(102883:0.00652,4349997:0.00521):0.01626):0.00909):0.00254,(((((509402:0.0294,1113290:0.00558):0.00209,(((694781:0.00747,(818869:0.01706,(((4440262:0.01317,532139:0.00607):0.0028,3802893:0.0086):0.00485,631363:0.0182):0.00333):0.00184):0.00287,159617:0.00926):0.00731,((((4417400:0.00622,(233959:0.00557,4437185:0.04712):0.0027):0.01396,(512321:0.01203,4459406:0.00946):0.00605):0.00252,((253630:0.00468,4479946:0.01288):0.01051,(567553:0.02025,4418304:0.00883):0.00403):0.00449):0.00568,585600:0.01159):0.01131):0.00482):0.00264,4317089:0.0114):0.00367,557496:0.01352):0.00371,571363:0.00721):0.00661):0.00979)'o__MND1':0.02055):0.00427):0.00785,(((1129962:0.01867,(4383956:0.00547,4439553:0.04728):0.01767):0.01176,(((((205592:0.00014,(4390387:0.01996,806581:0.00382):0.00467):0.00316,214169:0.02484):0.00994,276290:0.0189)0.116:0.00114,((((591157:0.00708,854839:0.00846):0.00427,4380322:0.0115):0.00205,(1136863:0.00874,1122885:0.00159):0.00782):0.00356,4474749:0.00822):0.00459):0.00827,((1125991:0.02171,((102864:0.00934,17553:0.005):0.00315,575503:0.01145):0.00496):0.00347,(825103:0.01316,(647292:0.00257,4465601:0.02136):0.00918):0.00597):0.01186):0.00624):0.00909,(1118783:0.03196,((3780774:0.02051,(3780777:0.00449,((4122696:0.00786,90189:0.00319):0.00087,588520:0.00649):0.00374):0.00231):0.01915,(3392651:0.02018,4470101:0.03353):0.01615):0.00587):0.00468):0.00357):0.00559):0.00607,((((100640:0.03046,1114824:0.01116):0.00458,((210606:0.01259,510574:0.03414):0.00851,(((206405:0.00303,569971:0.01605):0.00168,1119166:0.02355):0.005,((159638:0.00755,((536176:0.02171,540962:0.01727):0.00054,1069667:0.00303):0.00958):0.00831,2000873:0.01553):0.00525):0.00517):0.00735)'o__IS-44':0.01105,((554981:0.00651,(1114669:0.01096,156101:0.03389):0.01483):0.00552,217902:0.01043):0.02062):0.01188,(101046:0.034,(511370:0.03821,4466683:0.02287):0.01563):0.00935):0.00823):0.00682):0.00243,(568555:0.0222,(320992:0.01412,825176:0.02999):0.01169):0.00929):0.00931):0.00202,(((((73760:0.04951,(199089:0.05004,(847986:0.02352,4450647:0.01265):0.02556):0.01283)'o__MKC10':0.01828,3116296:0.05543):0.00546,4473114:0.03685):0.01389,(1142189:0.03008,((587094:0.03409,523210:0.01947):0.01205,(4408740:0.03724,(((536461:0.02859,(2307130:0.0134,(579413:0.02357,218061:0.01745):0.01981):0.02524):0.02125,151835:0.02289):0.01032,594366:0.03351):0.00951):0.00763):0.00796):0.00479):0.01117,((((4093087:0.05001,219551:0.06313):0.01439,(571118:0.03874,207092:0.03564):0.00723):0.00453,817329:0.06501):0.00653,4470706:0.05718):0.00732):0.01868):0.00232):0.00161,(((((4418211:0.10146,(((1130034:0.04654,839314:0.0811):0.02939,((((4307423:0.03644,4423152:0.01762):0.01895,4310796:0.06723):0.01141,(((653179:0.04301,(551154:0.01407,4141983:0.02264):0.00676):0.00653,((4315533:0.02549,983886:0.04149):0.00689,((331407:0.03029,143869:0.00827):0.01024,141232:0.03505):0.00797):0.00377):0.00544,((110393:0.03783,1109686:0.03688):0.00872,(((236087:0.0065,4328998:0.00748):0.01067,(985056:0.01207,1952751:0.01783):0.00506):0.00672,153802:0.05919):0.00986):0.00662):0.00377):0.00647,(((4359085:0.03468,337734:0.02116):0.00325,((155812:0.00885,((311155:0.01332,(((1121305:0.00015,(1132408:0.03271,1134950:0.03897):0.02659):0.00051,(1144017:0.00393,4453354:0.02448):0.02936):0.00594,((151309:0.00757,4156015:0.0051):0.00928,(4458997:0.01039,1140522:0.00837):0.01169):0.00698):0.00765):0.00617,4298844:0.01359):0.00408):0.00307,(246297:0.00673,2105446:0.01133):0.00658):0.00693):0.01076,4369138:0.11106):0.00507)'f__Procabacteriaceae':0.04212)'o__Procabacteriales':0.01086,(((((((((688708:0.00522,788393:0.0127):0.00145,752440:0.00684):0.00232,55486:0.00939):0.00487,((589124:0.00402,4437422:0.00321):0.00322,((1117566:0.01198,838207:0.00803):0.00415,(((((((4330972:0.00362,(126626:0.0185,((63117:0.01174,1045587:0.01259):0.00276,(1031232:0.01978,978067:0.00617):0.00498):0.00369):0.00495):0.00385,(((((4346127:0.04649,4311254:0.00621):0.00014,((866247:0.02412,4449364:0.02209):0.00177,4304524:0.01162):0.00029):0.00011,(4299445:0.00259,(4336802:0.01086,4425557:0.01284):0.01028):0.00653):0.00088,4480775:0.00991):0.00394,(4062647:0.00159,125235:0.0353):0.00528):0.00015):0.0042,((1020605:0.00286,(4380570:0.00419,(1067006:0.00524,999569:0.02441):0.00706):0.00657):0.00418,107195:0.00596):0.00302):0.00398,92601:0.00798)'g__Kingella':0.00509,((4484389:0.00314,(((((75279:0.01263,((4296513:0.00621,4385599:0.01784):0.00015,4373910:0.00093):0.00722):0.00151,(47990:0.00015,(53569:0.00242,4392888:0.0043):0.00729):0.00415):0.00733,517381:0.00998):0.00137,(((((76751:0.00324,(4310192:0.01127,4310829:0.01537):0.00102):0.00014,4352493:0.00805):0.00094,(((((4307078:0.01397,(4297332:0.0101,4331858:0.00497):0.00403):0.00011,4298880:0.00262):0.00086,861375:0.01504):0.00073,4482428:0.00648):0.00015,(876009:0.01704,927991:0.00713):0.00029):0.00087):0.00016,(((945908:0.01234,(((((4434732:0.01682,4477910:0.01828):0.00213,(((((1024636:0.01783,1048661:0.02506):0.00135,1056389:0.02638):0.00141,938043:0.01838):0.00121,988602:0.02029):0.00017,934651:0.01153):0.00053):0.00166,((((4447416:0.03039,4320547:0.01314):0.00082,((4297271:0.0097,4456691:0.0167):0.00014,((4305062:0.0161,4326857:0.03943):0.00338,4437353:0.06696):0.00357):0.0003):0.00014,(4326647:0.01098,4299448:0.00795):0.00364):0.00302,(4377731:0.00657,(4309088:0.01287,4318672:0.01908):0.00706):0.00637):0.00996):0.00086,(1007452:0.01781,(((4314749:0.00962,(4323390:0.0108,4366522:0.00562):0.00398):0.00087,4454356:0.01931):0.00086,4376251:0.01448):0.00486):0.00031):0.00079,((218785:0.01865,221648:0.00342):0.00088,221105:0.0183):0.00059):0.00166):0.00714,((((960555:0.02681,4448346:0.01626):0.00255,1722468:0.01171):0.00028,(1036557:0.01442,222032:0.01112):0.00098):0.00014,((4312342:0.01874,4374645:0.01376):0.01626,(((1007399:0.01157,4396235:0.00721):0.00015,(4318352:0.0067,(344593:0.02717,4298899:0.01144):0.01176):0.00077):0.00016,4340653:0.02574):0.00058):0.00091)'s__subflava':0.00098):0.00014,(1086582:0.02679,(((327035:0.02482,346778:0.02606):0.00162,((338605:0.01246,335565:0.02048):0.00243,355750:0.00056):0.00028):0.00036,(308848:0.01253,335112:0.00268):0.00054):0.00365):0.00109):0.00014):0.00157,(((((4062650:0.02519,(981957:0.02335,(1092944:0.03252,874401:0.05036):0.00922):0.00525):0.00164,(1013657:0.02333,889215:0.01581):0.00099):0.00081,((((853416:0.01226,(4365567:0.02654,4320462:0.00212):0.00028):0.00014,916303:0.02336):0.00015,1070334:0.00964):0.0019,(4326635:0.01573,1060621:0.03281):0.00014):0.0003):0.00082,(4440404:0.00883,470724:0.0161):0.00504)'s__cinerea':0.00157,516198:0.01455):0.00014)'g__Neisseria':0.00237):0.00085,725834:0.00588):0.00475):0.00171,(((942534:0.01592,851932:0.00522):0.00318,(4402735:0.01932,562992:0.01923):0.00206):0.00073,(((927328:0.0253,((1122364:0.00014,((934169:0.04142,(893869:0.02152,(4390825:0.00977,4403576:0.01792):0.01216):0.00051):0.00014,(4295662:0.02289,4317169:0.01405):0.00297):0.00085):0.00072,(4420371:0.01972,4431355:0.00687):0.00627):0.00014):0.0008,(4344933:0.03087,4412991:0.00331):0.00218):0.00157,((3472245:0.0134,(70331:0.01395,(4307887:0.04399,4310927:0.00747):0.00015):0.01494):0.00331,(226450:0.00667,((4315833:0.00666,4401186:0.00527):0.006,(87506:0.00014,1026498:0.00029):0.00709):0.00184)'g__Eikenella':0.00289):0.00516):0.00015):0.00565):0.00429):0.00622,((904345:0.00389,105593:0.00698):0.00322,(((21796:0.00402,384573:0.01005):0.004,((899285:0.01212,912420:0.03355):0.00129,(4395175:0.00324,1056382:0.00374):0.00414):0.00485)'g__Conchiformibius':0.01059,(996126:0.00014,1029678:0.03985):0.00038):0.01027):0.00611):0.00244,((1084952:0.0037,((761024:0.00886,1037526:0.00793):0.00648,4442932:0.00809):0.0026):0.00455,(103879:0.01343,((4476050:0.00793,4337383:0.01029):0.0038,1106060:0.00754):0.00516):0.00505):0.00092):0.0025):0.00482):0.0043):0.00013,(((144630:0.01509,4473411:0.0157):0.01123,(4303853:0.0139,4469400:0.00359):0.00383):0.00728,(798490:0.00592,(347746:0.00373,264994:0.0342):0.00014):0.02229):0.00518):0.00939,4385660:0.0153):0.00557,(823863:0.01607,(812632:0.01868,819951:0.00175):0.01961):0.007):0.00995,(270833:0.01651,(((4185344:0.03724,900973:0.00712):0.00245,452424:0.05884):0.01804,(3393186:0.00572,(933546:0.02061,((861243:0.03629,861335:0.05336):0.00014,965048:0.00888):0.00043):0.0115):0.01705):0.00275):0.01402):0.00727,(988534:0.05622,236789:0.07165):0.00697)'o__Neisseriales; f__Neisseriaceae':0.0231):0.02133):0.01345,((((231994:0.01999,(141301:0.01037,4353032:0.01011):0.04694):0.10172,((4350433:0.05091,((1718272:0.16367,(1114488:0.07564,4353106:0.0349):0.0747):0.04783,(611562:0.05592,((4372620:0.03041,(((((2909430:0.01112,4444474:0.00751):0.00891,(3870020:0.02108,(3652068:0.0149,3667959:0.02621):0.00348):0.00595):0.00414,(((3538859:0.01312,3139552:0.01488):0.00128,(202620:0.01085,3873982:0.0064):0.00314):0.00068,2000753:0.01323):0.00234):0.0033,4328624:0.02387):0.00502,(3652076:0.01161,((4372621:0.01019,3775658:0.03872):0.00356,(2762496:0.01366,(3912156:0.03447,(1684263:0.00572,699249:0.00714):0.00903):0.00772):0.01148):0.00322):0.00241):0.0076):0.00858,((3186906:0.01405,(4256926:0.02062,4317520:0.0139):0.00657):0.02411,(((4372619:0.00858,4317946:0.01159):0.02236,(3521835:0.03551,2730777:0.04784):0.00852):0.00658,(1543534:0.00762,(4342568:0.02531,3667971:0.01128):0.00902):0.01211):0.02001):0.02546):0.07762):0.1015):0.05739):0.06478,(((((63958:0.02535,(1130117:0.00295,63961:0.00748):0.00893):0.00521,354943:0.01542):0.00343,63956:0.0143)'g__Candidatus Tremblaya':0.01807,(63957:0.02626,63955:0.02183):0.01835):0.07711,((4395206:0.06949,(1078830:0.10762,(3409375:0.00822,1070446:0.00105):0.0721):0.02591):0.03088,1061071:0.1041):0.01398):0.0497)'f__Tremblayaceae':0.02189):0.01072,25562:0.09484):0.01051,3043754:0.08618)'o__Tremblayales':0.0025):0.00669,575766:0.06243):0.01008,((((((1105280:0.02328,((((207885:0.03969,276631:0.01235):0.00304,((805207:0.00158,98911:0.00799):0.00223,4320353:0.00735):0.01083):0.00757,(281220:0.02256,208141:0.01457):0.00434):0.0006,71747:0.0405)0.5:0.00197):0.00212,((((((3549446:0.0114,((3599069:0.01111,(4377313:0.02246,((1144189:0.00384,((989007:0.00407,((4473178:0.01447,(((691592:0.00969,657046:0.01486):0.00153,774826:0.01369):0.00015,((784415:0.00316,(4473175:0.00473,558833:0.02172):0.0003):0.00014,1108444:0.00814):0.00028):0.0056):0.00014,185636:0.00094)'s__tropica':0.00186):0.00385,1123840:0.00983):0.0025):0.00011,(243780:0.00569,243500:0.00097):0.00811):0.00217):0.00252)'g__Salinispora':0.00163,(4448407:0.00403,(((((1124499:0.00395,4306941:0.00896):0.0016,(((112208:0.00081,(4421746:0.0065,(4421747:0.00646,4421749:0.00986):0.00197):0.00231):0.00039,4392018:0.00597):0.00079,4392019:0.00745):0.0047):0.00084,((649143:0.00079,2062820:0.00028):0.00407,7214:0.01064)'s__tuberum':0.00159):0.0017,547313:0.00413):0.00158,(698496:0.00444,107758:0.01208):0.00262):0.00326)'g__Burkholderia':0.00014):0.00161):0.00354,362426:0.01163):0.00162,360691:0.00749):0.00782,(137420:0.00835,(287984:0.00503,(((107349:0.01872,4446916:0.03424):0.00014,((4461143:0.01435,255307:0.02734):0.00016,7183:0.00552):0.00236):0.00079,7184:0.00965):0.01162):0.00578):0.00695):0.00492,(((1086621:0.00402,254031:0.0082):0.00394,(723203:0.01066,(4360371:0.00966,(((((((834463:0.0072,373485:0.02914):0.00014,(829733:0.02649,(837694:0.0176,836720:0.02672):0.00054):0.00028):0.00014,(1981302:0.01019,826544:0.02093):0.0004):0.00014,((((4369927:0.00802,668303:0.00342):0.00079,200131:0.00359):0.0017,((2147040:0.01751,(565936:0.00408,2675747:0.02242):0.00161):0.00014,33919:0.00226):0.0003):0.00015,(837177:0.03627,(4450385:0.03013,132704:0.00982):0.00233):0.0008):0.00011):0.00014,838992:0.02062):0.00014,((((4300556:0.00567,4430679:0.01126):0.00178,359764:0.00877):0.00014,156791:0.0091):0.00077,(((94022:0.01256,(((4439509:0.01598,4301374:0.00962):0.00947,277373:0.01799):0.00885,1067865:0.00259):0.00587):0.0047,143801:0.00326):0.01152,802064:0.0156):0.00301):0.00016):0.0001,(253304:0.03347,568984:0.01525):0.00351):0.00507):0.00314):0.00489):0.00316,(((38074:0.01714,(((((49998:0.01555,207999:0.00364):0.00014,120952:0.00485):0.00043,((24899:0.02464,3082361:0.01906):0.00014,(((554415:0.01382,(3190659:0.0385,3319006:0.02626):0.0012):0.00053,((4448890:0.02992,3882802:0.00951):0.00269,2119966:0.02636):0.00025):0.00014,578615:0.01998):0.00135):0.00186):0.00078,(643321:0.00172,(211450:0.01565,541275:0.00058):0.00243):0.00016):0.00157,((((4311007:0.00656,4311006:0.00409):0.00476,(2383128:0.00733,(3286175:0.03428,4462210:0.01299):0.00499):0.00354):0.00016,(4322414:0.00079,(156580:0.00983,156722:0.00885):0.00559):0.00236):0.00237,(((224499:0.01449,111824:0.01091):0.00079,((4311005:0.01247,139410:0.00565):0.00015,(119349:0.00159,125947:0.00561):0.00108):0.00407):0.00079,306996:0.00112):0.00077):0.00029):0.0099):0.00355,((4311799:0.0032,(((1118978:0.00014,((((4335077:0.00391,4057260:0.00914):0.00175,4057271:0.00633):0.00021,4057266:0.00541):0.00014,2675751:0.02542):0.00028):0.00015,100149:0.01202):0.00074,131028:0.00193):0.00172):0.00464,((((7229:0.00572,((196652:0.0011,75371:0.01205)'s__glathei':0.00314,135993:0.00274):0.00794):0.00077,4346780:0.00798):0.00398,((1144796:0.00636,(106470:0.00717,4463531:0.02137):0.00077):0.00159,(114687:0.00771,((126056:0.00162,1001908:0.00314):0.00165,1120499:0.01617):0.00032):0.00387):0.00237):0.00015,814176:0.00159):0.00174):0.00158):0.00173,(3423513:0.0008,(4270981:0.01469,3025647:0.01994):0.01039):0.00796):0.00079)'g__Burkholderia':0.00015):0.00224,(((663978:0.00931,(512517:0.01527,(817436:0.03083,(313830:0.01157,1147236:0.01664)'s__gigasporarum':0.00622):0.00538)'g__Candidatus Glomeribacter':0.01329):0.0072,(785696:0.03635,755348:0.02022):0.01152):0.00721,(((821690:0.00627,172207:0.01337):0.00209,367189:0.00535)'s__andropogonis':0.00453,(850264:0.0079,278433:0.01391):0.00313)'g__Burkholderia':0.00272):0.00499):0.00612):0.00423,(7260:0.06831,832598:0.02528):0.00497)'o__Burkholderiales; f__Burkholderiaceae':0.01095,((3660963:0.01429,(89772:0.00241,(269163:0.00738,4352855:0.00014):0.00969):0.00948):0.01494,(324381:0.03016,((820287:0.00747,(319986:0.00996,354725:0.02066):0.00668):0.01328,((642508:0.00499,(732471:0.0207,804029:0.01231):0.01021):0.0018,(717889:0.00095,270171:0.00598):0.0023):0.00663):0.00549):0.0056)'o__MWH-UniP1':0.01038):0.00605,(((((242400:0.04588,(250119:0.02547,561640:0.00653):0.01252):0.01198,((((((559470:0.01181,2838672:0.00654):0.00857,((((114410:0.00685,2851419:0.01697):0.0016,511916:0.02882):0.00083,808102:0.03972):0.00553,759507:0.0332):0.00159):0.00169,708849:0.0226):0.00403,3320487:0.02658):0.0019,4323379:0.01811):0.00077,((((((((509038:0.00999,(830969:0.00163,833886:0.03168):0.02114):0.0041,153512:0.01569):0.00664,4387405:0.00671):0.00091,566568:0.01525):0.00479,759053:0.00888):0.00379,2969888:0.00682):0.00275,60579:0.01506):0.00542,(1777569:0.00976,3478707:0.01217):0.00233):0.00162):0.00234):0.00808,((4448755:0.02043,(164280:0.00014,1126750:0.00393):0.00801):0.00635,((((((((4095596:0.01035,4473259:0.07392):0.00455,4217226:0.01465):0.00191,((4449236:0.00959,(4350580:0.04129,(4465349:0.04069,4341497:0.01831):0.00137):0.0018):0.00211,(2061549:0.02662,4429986:0.01152):0.00096):0.00029):0.00016,((165591:0.02915,(4120404:0.03595,4474255:0.00366):0.01075):0.00016,((359809:0.00694,189076:0.0071):0.00085,(((4393568:0.02165,112891:0.03064):0.00588,1602307:0.01412):0.0032,4358761:0.05241):0.01643):0.00045):0.00016):0.0112,1105376:0.0101):0.00457,437137:0.02718):0.0181,1856611:0.02636):0.03715,((307983:0.03252,(593117:0.02982,215097:0.03194):0.02186):0.00501,(((((158113:0.00443,(2470914:0.0131,4338624:0.02817):0.00308):0.00418,336281:0.0171):0.00155,((((562244:0.00015,1931229:0.02062):0.00813,(179261:0.01047,41229:0.00559):0.00422):0.01344,3028549:0.01383):0.00339,2892743:0.00384):0.00229):0.00948,((252773:0.0145,4419621:0.00778):0.00452,(((((589923:0.009,(636296:0.00162,4371362:0.01108):0.00487):0.00399,(197476:0.02423,801210:0.00726):0.00325):0.00243,(((178885:0.01556,333380:0.03019):0.00952,529652:0.05063):0.0013,((848669:0.00345,4391009:0.00026):0.01613,(183798:0.02213,194360:0.00607):0.00265):0.00041):0.00147):0.00491,(((173726:0.0008,111135:0.00014):0.00915,(296945:0.01375,(1974536:0.0156,(((4473506:0.0155,841635:0.0131):0.00015,2201995:0.01645):0.00015,(3123133:0.00988,(4407748:0.09921,1974538:0.01802):0.00184):0.00082):0.00029):0.002):0.00332):0.00582,1820513:0.01105):0.01399):0.0007,(158415:0.05204,337914:0.00578):0.01316):0.00459):0.00927):0.00721,(((256434:0.00697,253721:0.00735):0.00436,(4142052:0.00606,4366834:0.02379):0.00635):0.00237,305304:0.01894):0.01369):0.01022):0.00809)'g__Sutterella':0.00985):0.00497):0.00889,(831585:0.02645,3611664:0.00575):0.00951)'f__Alcaligenaceae':0.01079,(((138425:0.02521,((((138841:0.01203,138505:0.00477):0.0003,(617960:0.00719,806829:0.01571):0.00519):0.00084,(767624:0.00783,((138382:0.00109,(138705:0.01388,138348:0.01089):0.01011):0.01268,733269:0.08412):0.00842):0.02221):0.0039,531748:0.0108):0.00419)'g__Thiomonas':0.01069,((236197:0.00797,4441683:0.01654):0.00563,1124779:0.00433):0.01926):0.02129,892055:0.04415)'f__Comamonadaceae':0.01702)'o__Burkholderiales':0.00573):0.00342,(((((4294965:0.01783,(2651351:0.01253,(220795:0.00528,(226599:0.02129,4399333:0.00335):0.00296):0.01908):0.00187):0.00615,(4365807:0.00014,4374946:0.00014):0.01719):0.00453,(4361328:0.01466,(4360447:0.00412,4451003:0.00014):0.01386):0.00264):0.00407,((((((((((343569:0.01585,323450:0.04621):0.01512,310202:0.01279):0.0088,((569800:0.01897,322071:0.01026):0.00173,(((229847:0.00808,2879594:0.01034):0.0019,((((238828:0.00703,((3701019:0.01499,((((304787:0.01908,333173:0.01446):0.00289,(316341:0.00679,340823:0.03941):0.01856)0.323:0.00193,318633:0.00396):0.00821,317819:0.01579):0.0082):0.00097,(4457829:0.00801,(550821:0.022,813828:0.02349):0.01672):0.01195):0.00499):0.00016,340581:0.02834):0.00077,(564411:0.0008,((229289:0.02835,145533:0.01248):0.00078,352838:0.00872):0.00016):0.00029):0.00302,((((682821:0.01509,2045262:0.01028)'s__cosmopolitanus':0.00126,820277:0.01013):0.00511,((2489145:0.01062,(107731:0.01138,(584763:0.00776,594355:0.04525):0.00286):0.00974):0.00173,(91057:0.00511,348675:0.01059):0.00624):0.00469):0.00358,789011:0.01747):0.0037)'g__Polynucleobacter':0.00365):0.00156,509575:0.02392):0.00916):0.00876):0.00547,((144203:0.01095,95469:0.02062):0.01115,(246450:0.0219,3655698:0.03327):0.00863):0.00475):0.00922,3529365:0.02481):0.01534,(((856108:0.01884,244827:0.00686):0.00295,(321451:0.01075,((818935:0.02471,(338142:0.00739,161245:0.01423):0.00471):0.00609,(((((287547:0.00969,136025:0.01056):0.00081,(((177991:0.0163,563550:0.03919):0.00015,252030:0.02489):0.00167,(141700:0.01457,((152125:0.01525,299883:0.01972):0.00015,(154845:0.00515,651436:0.00334):0.00079):0.0004):0.00045):0.0024):0.00398,94336:0.00432):0.00014,7432:0.01979):0.00015,((338003:0.00945,(((331752:0.013,(325752:0.01314,(339616:0.00335,((((340488:0.00418,437105:0.00776):0.00013,809643:0.0078):0.00016,415661:0.01864):0.00069,1105919:0.01765):0.00048):0.0004):0.00028):0.00029,348496:0.00687):0.00012,287646:0.02095):0.00084):0.00014,223957:0.0056):0.00171):0.00149):0.00162):0.00301)'g__Ralstonia':0.00416,(354510:0.01731,(((149975:0.01186,4454970:0.02061):0.01546,((7382:0.00316,100095:0.0354):0.00235,(((((((214206:0.01724,339524:0.02757):0.00142,(88067:0.00223,107898:0.01637):0.00395):0.00095,1131645:0.01028):0.00239,201075:0.01306):0.00318,(((4342525:0.01389,(2108904:0.02319,4327059:0.08048):0.00938):0.00075,(3678627:0.05866,((1842323:0.01165,(3665062:0.02338,(2358868:0.08911,3517721:0.00776):0.00791):0.00256):0.00014,2111163:0.0197):0.00024):0.00026)'s__gilardii':0.00095,111660:0.01732):0.00079):0.00014,(((580571:0.01756,61812:0.00736):0.00159,((339951:0.01173,4451463:0.00936):0.0016,749805:0.01062):0.0025):0.00317,152771:0.01318):0.00016):0.00078,((44156:0.07847,3437276:0.00707):0.00171,745479:0.00641):0.00014):0.00234):0.00569):0.00014,(520222:0.01482,792198:0.00379):0.0018):0.00698):0.00237):0.00231):0.00885,(759916:0.01337,(761844:0.01674,760739:0.00365):0.0227):0.02397):0.00501,(((((((561647:0.00599,2222647:0.00658):0.0075,(3017023:0.01522,((1111342:0.00716,4336072:0.01708):0.00159,4320348:0.00428):0.00604):0.00332):0.00186,821956:0.00396):0.00738,(816444:0.0039,(4368881:0.01218,(4306200:0.02196,4323897:0.03564):0.00606):0.00727):0.00446):0.00251,4476547:0.00651):0.00718,(((3749797:0.02945,((341250:0.01639,(981921:0.0223,(133568:0.00514,(740940:0.00683,150686:0.03686):0.00333):0.00397):0.00419):0.00345,67839:0.02658):0.00596):0.00802,1683960:0.02987):0.00862,(535892:0.02932,513989:0.00575):0.00995):0.00214):0.00549,((223097:0.04255,((((((((((4332971:0.0065,(4299406:0.00086,1112489:0.00719):0.00418):0.00649,(647097:0.00498,(171844:0.01945,((4385617:0.01885,573270:0.00313):0.00483,((2200137:0.00164,((((((304062:0.01307,2200131:0.01127):0.00191,(614380:0.01076,573634:0.01387):0.00094):0.00412,142425:0.01847):0.0017,((((((4403531:0.00015,(1128077:0.01377,1121841:0.02298):0.0015):0.00396,((1124034:0.00645,1121746:0.01367):0.00225,((329302:0.00608,222289:0.01796):0.00422,(139019:0.00732,32294:0.01071):0.00277):0.00402):0.00837):0.0012,4403245:0.01018):0.00303,((1112912:0.00091,4366655:0.01281):0.00787,111868:0.00316):0.00546):0.00014,2606073:0.00565):0.00072,4445104:0.00726):0.00255):0.00157,251263:0.00966):0.00085,1863794:0.00724):0.00705):0.00158,792868:0.00809):0.00314):0.00083):0.00176):0.00169):0.00066,(157564:0.01018,(566578:0.00338,3532064:0.00709):0.00282):0.00305):0.00081,1113083:0.01447):0.00016,(((4195429:0.01288,1780597:0.00764):0.00697,((699224:0.00417,617099:0.01137):0.00904,(3275744:0.00079,((80181:0.01492,1116171:0.00757):0.003,181996:0.01074):0.00187):0.00268):0.00331):0.00237,((((766159:0.00014,94668:0.00652):0.00322,74451:0.01474):0.00082,254938:0.00481):0.004,4359922:0.00964):0.00327):0.00154):0.00079,((586230:0.00886,((579070:0.0069,(236204:0.01061,(967720:0.00525,(84386:0.02196,127549:0.0147):0.00159):0.00143):0.00124):0.00209,(4433029:0.00476,(831328:0.00124,147685:0.00644):0.0057):0.00569):0.00407):0.00146,(3526720:0.01205,((1140843:0.00266,(109533:0.01786,546403:0.01057):0.00916):0.00539,(341548:0.00681,4403177:0.0179):0.00829):0.00499):0.00325):0.00098):0.00014,(((533198:0.01903,(591499:0.01024,((202850:0.01137,574266:0.00932):0.01191,(360508:0.01113,(((7366:0.00808,70632:0.01206):0.00074,7369:0.01462):0.0016,217779:0.02657):0.00103)'s__formigenes':0.00339):0.004):0.00258)'g__Oxalobacter':0.00396,(2729797:0.01351,224948:0.01887):0.00557):0.00199,(331690:0.02112,4453983:0.02326):0.00841):0.00494):0.00559,((544493:0.00965,7346:0.01286):0.00444,814363:0.00807):0.00324):0.00156,((((((((313946:0.00161,(94238:0.01469,256121:0.00976):0.00133):0.00395,(278562:0.01129,61192:0.00156):0.00803):0.00014,3488180:0.00643):0.00395,4307763:0.01145):0.00079,((((191145:0.00648,81252:0.00839):0.00156,1086575:0.00345):0.00015,(((834784:0.01381,((278413:0.00425,(944197:0.0066,110399:0.00427):0.00464):0.00309,4446022:0.01979):0.00391):0.00089,(215915:0.00438,(1026308:0.01051,80876:0.00737):0.00097):0.00397):0.0008,136034:0.01061):0.00094):0.00171,819702:0.0168):0.00302):0.00014,287560:0.02203):0.00069,26437:0.00395):0.0016,137399:0.0066):0.00016):0.00157,(((4355253:0.00923,(548434:0.00369,(((((210201:0.01496,4453355:0.01914):0.00339,(4418009:0.00859,(1138973:0.02873,4334438:0.00663):0.01764):0.00605):0.00639,(4450533:0.00944,4431596:0.0342):0.00875):0.0048,((((((((((144380:0.01166,2353709:0.00597):0.00157,661838:0.00708):0.00015,((823479:0.00082,(1060517:0.0036,(813725:0.00085,4480952:0.00572):0.00672):0.00018):0.00016,97163:0.01089):0.00159):0.00072,4365229:0.00495):0.00398,((((((((7338:0.01584,81997:0.01398):0.00086,(912149:0.00173,208929:0.01522):0.00319):0.00079,166064:0.00549):0.00012,((329777:0.00721,279284:0.01042):0.00317,934399:0.01741):0.00322):0.00089,((4344056:0.00014,561332:0.00014):0.00277,4475886:0.01426):0.0041):0.00014,317157:0.00739):0.00079,342502:0.01579):0.00094,(((822337:0.0008,4301800:0.01404):0.00028,2279387:0.00377):0.00123,(((((4334792:0.00364,(285908:0.00588,4440251:0.02461):0.00504):0.00378,(4475376:0.01824,(((((321153:0.01533,304117:0.03895):0.00015,237591:0.0115):0.00016,286514:0.02981):0.00015,339053:0.00344):0.0005,832674:0.00271):0.00028):0.00082):0.00029,((134201:0.02915,(353532:0.01087,281047:0.01668):0.00116):0.00015,((285269:0.00906,(252101:0.00969,244717:0.06233):0.01388):0.00542,(313175:0.01861,284177:0.00952):0.00451):0.00079):0.00259):0.00014,(351280:0.01086,164523:0.01939):0.00331):0.00018,4323076:0.01494):0.00062):0.01166):0.00155):0.00242,(1125242:0.00015,4412134:0.00789):0.0055)'g__Janthinobacterium':0.00263,539915:0.00203):0.00071,838629:0.01193):0.00324,(((813047:0.00877,(759624:0.00394,4371216:0.04306):0.00361):0.00158,1074016:0.00923):0.00074,(952203:0.00297,4348382:0.00058):0.00414):0.00553):0.00318,((992035:0.00523,(999932:0.01233,4304452:0.04221):0.00278):0.00153,((((((((((122054:0.01584,341939:0.004):0.00158,(((822419:0.0039,((332293:0.00159,305668:0.00338):0.0008,335466:0.00782):0.00066):0.00027,341936:0.02189):0.00014,(327622:0.02393,335787:0.07083):0.00161):0.0003):0.00015,317352:0.00801):0.00174,217506:0.02061):0.00158,582997:0.01157):0.00016,((620677:0.00164,941487:0.00484):0.00203,972341:0.00653):0.00151):0.00231,970028:0.00528):0.00317,((((1705765:0.01469,(510182:0.0024,2910306:0.00254):0.00639):0.00174,(((3875675:0.0008,((93999:0.01171,93221:0.00654):0.00483,(1033018:0.00086,43089:0.01073):0.00267):0.00238):0.00015,(1137185:0.01277,((4340380:0.01378,447724:0.00919):0.00174,2326552:0.00374):0.00043):0.00157):0.0025,1857528:0.01663):0.00314):0.00016,(4358096:0.00162,1043045:0.01335):0.00186):0.00198,822776:0.00644)0.109:0.00381):0.00016,(((((589123:0.02467,(327432:0.00191,((4382894:0.00528,3242243:0.01721):0.00536,200536:0.00693):0.00862):0.01342):0.00204,137445:0.02368):0.00303,((((((560241:0.01683,593384:0.02139):0.01101,(((558628:0.02396,((512149:0.01682,578353:0.01659):0.00165,537961:0.0131):0.00091):0.00167,(150959:0.00408,(1105388:0.00522,163192:0.00665):0.00522):0.00185):0.00016,((584422:0.00985,((541424:0.03696,590601:0.0121):0.00352,561157:0.03434):0.00679):0.0022,533341:0.01754):0.00015):0.00781):0.00773,((1126662:0.0317,(1122011:0.00434,1123672:0.02308):0.00715):0.02287,((((3974035:0.01708,(((585689:0.008,228384:0.01052):0.00015,1138430:0.00943):0.00568,821579:0.0033):0.00222):0.00126,(4324234:0.00236,((325947:0.0045,2209903:0.01584):0.00074,1008747:0.00328):0.00159):0.00149):0.00237,4369970:0.02877):0.00587,((137464:0.02646,4328903:0.0082):0.00329,(536916:0.01909,(581409:0.01045,537914:0.01044):0.00292):0.00874):0.00315):0.00385):0.00213):0.00943,4307977:0.02766):0.00675,677064:0.00369):0.0036,(4372421:0.024,((4473645:0.01259,125520:0.02821):0.00687,818527:0.02772):0.00507):0.00351):0.00662):0.004,1105574:0.01746):0.00874,(126195:0.00236,(4298047:0.00789,(100208:0.00014,100989:0.00014):0.00156):0.00223):0.00168):0.00015):0.00016,((7347:0.01714,7316:0.00799):0.00886,106310:0.01132):0.00314):0.00172):0.00638):0.00135):0.00257,(((849156:0.00884,819708:0.02011):0.00499,(4445096:0.0136,(4361435:0.00287,4299929:0.01262):0.00333):0.00711):0.00294,509212:0.01304):0.00917):0.00363):0.0058):0.00486,4323006:0.00604):0.01265,21324:0.004):0.0056):0.001):0.00446,(((266211:0.01891,848937:0.00573):0.00803,(93530:0.03512,((210746:0.00692,(213238:0.00151,(782472:0.00433,820291:0.0143):0.03778):0.0233):0.02219,(584498:0.02763,(4391810:0.01651,(266857:0.00973,4333186:0.01452):0.00748):0.01041):0.00592):0.01029):0.00307):0.00946,((((4333416:0.00588,(4313650:0.00431,585221:0.01528):0.01454):0.01145,4426329:0.03951):0.00168,((((4443757:0.0017,1148281:0.0133):0.0011,(3700608:0.00415,4363537:0.01398):0.00323):0.0046,4434375:0.00976):0.00436,617340:0.00858):0.00435):0.00467,(4295348:0.01031,(((166739:0.01179,4418678:0.02466):0.00642,(4455330:0.0103,(2194872:0.01637,4466647:0.0063):0.00584):0.01377):0.00192,(4343661:0.0064,(104023:0.01798,4425629:0.00424):0.00846):0.00255):0.00579):0.00452):0.00452):0.00304):0.00335):0.00674)'f__Oxalobacteraceae':0.00773,(((((144554:0.00884,((4483034:0.01097,(4441792:0.00489,4445604:0.01113):0.00581):0.00578,(275810:0.01501,(150430:0.00962,4391287:0.0105):0.00153):0.00682):0.00256):0.00613,((1110978:0.00674,2979771:0.00952):0.00242,(334185:0.01956,((253494:0.00537,109382:0.01085):0.00674,(4369229:0.00951,534714:0.00834):0.01249):0.00604):0.00799):0.00228):0.00603,((4423331:0.02223,(109612:0.00929,(137451:0.00587,251255:0.02042):0.00318):0.01422):0.00857,4319239:0.00806):0.0112):0.00664,((217330:0.02201,((273056:0.01527,207982:0.01937):0.01403,94470:0.01571):0.00787):0.00327,(827314:0.03764,2641606:0.01402):0.0064):0.00516):0.00343,1111200:0.02452):0.00264):0.00859,(((((104369:0.01163,4393701:0.02833):0.00381,4351337:0.0281):0.00847,(530501:0.03409,368334:0.01338):0.01369):0.00656,(((4466827:0.02029,((4442854:0.03006,(4308188:0.03746,4367325:0.04348):0.01063):0.00718,(4312847:0.01975,(4315672:0.02557,4412230:0.0227):0.00902):0.00805):0.0064):0.00643,(330902:0.01193,4091428:0.0077):0.01742):0.00241,(277768:0.0348,((570888:0.01269,((1932547:0.00673,(325906:0.00594,790550:0.02166):0.00476):0.02258,225714:0.01629):0.00743):0.01215,3169284:0.0324):0.0043):0.00949):0.00697):0.00532,(((840045:0.04539,798260:0.04276):0.01418,((151384:0.01084,((99071:0.01506,(804011:0.0167,676062:0.00888):0.01601):0.015,204877:0.02026):0.00298):0.00604,141532:0.01791):0.00114):0.00469,((7425:0.01512,(574522:0.01823,1116492:0.01767):0.01253):0.0318,(788519:0.0275,((((3590037:0.00794,4458790:0.00084):0.02671,6849:0.01169):0.00736,((((((540496:0.00862,528864:0.00254):0.00332,526614:0.01212):0.00301,572566:0.01572):0.00177,((((4367588:0.00375,((758418:0.02216,(670777:0.00159,(4474755:0.02158,128201:0.02948):0.00544):0.00507):0.00177,4440096:0.00779):0.00218):0.00285,(((((1811594:0.01234,839270:0.00999):0.00435,(25051:0.00473,(644938:0.01128,316483:0.01286):0.00877):0.00923):0.00217,(((717418:0.01312,((727056:0.00316,619799:0.01945):0.0125,692158:0.01627):0.00016):0.0037,576773:0.02094):0.00341,((661229:0.00329,742637:0.03599):0.00894,((309818:0.00749,(309648:0.01513,4415319:0.02336):0.01133):0.00417,(95941:0.0105,95883:0.0113):0.01431):0.00562):0.00682):0.00274):0.00156,(((((593808:0.0189,(569551:0.00251,149330:0.00642):0.0054):0.0016,108905:0.01204):0.00324,725402:0.01599)'g__Pigmentiphaga':0.01465,(((820379:0.01444,246323:0.00745):0.0033,653007:0.01435):0.00196,819977:0.01024):0.00413):0.00397,((((((((((268968:0.0034,423327:0.00479):0.00023,(241343:0.00814,((141424:0.02031,139278:0.00809):0.00014,201979:0.04905):0.00057):0.00042):0.00016,234044:0.00933):0.00029,234866:0.0073):0.00077,((256643:0.00259,220314:0.01798):0.00039,(228065:0.00874,1060234:0.03164):0.00155):0.0008):0.00014,(332634:0.01458,((68622:0.0175,(136055:0.00601,(135965:0.00769,4451045:0.00186):0.01014):0.00407):0.00148,241186:0.0051):0.00233):0.00156):0.00157,(((89748:0.02451,(2604721:0.01909,((558264:0.00319,142658:0.01058):0.00079,((382348:0.01123,(4328130:0.0448,840896:0.0134):0.00158):0.00252,(625060:0.0241,4310673:0.02702):0.00368):0.00027):0.00063):0.00012):0.00014,226210:0.02444):0.00014,68617:0.00445):0.00043):0.00014,253982:0.02419)'g__Achromobacter':0.00158,((565246:0.01788,((68623:0.01035,(68624:0.0103,((307057:0.00435,1147718:0.01861):0.00732,(607648:0.00969,2440548:0.01454):0.0161):0.00442):0.0048):0.00575,570661:0.01287):0.00356):0.00016,(((2796295:0.00416,(948512:0.00355,4299402:0.01429):0.00345):0.00412,((1126544:0.01175,(346019:0.01042,(4334694:0.00419,4483058:0.00168):0.00147):0.00147):0.00047,241283:0.01595):0.0016):0.00015,37958:0.00873):0.00398):0.00078):0.00108,((4465925:0.01229,1107159:0.00755):0.01021,(673343:0.00884,(509037:0.01054,334110:0.01346):0.00095):0.00523):0.00466):0.003):0.00194):0.00417,(511551:0.00015,(584565:0.01176,554733:0.01415):0.00264):0.00789):0.0053):0.00014,(624474:0.01215,(765433:0.00408,(266661:0.01726,840949:0.00155):0.0047):0.00601):0.0015):0.00133,((((4295902:0.00419,((6858:0.00815,((1120229:0.01771,818002:0.01022):0.00014,(808911:0.00748,279278:0.01466):0.01115)'g__Denitrobacter':0.00637):0.00016,509480:0.00313):0.00764):0.00334,842765:0.01107):0.00392,565863:0.00954):0.00262,562181:0.00712):0.00152):0.00129):0.0008,(4308343:0.03022,((((512238:0.01819,((706283:0.02253,246976:0.01458):0.00635,((710141:0.00873,3796804:0.01517):0.00405,70363:0.00823)'g__Oligella':0.03282):0.00257):0.00212,(157497:0.01474,(763971:0.01457,752321:0.01734):0.00347)'g__Tetrathiobacter; s__kashmirensis':0.00145):0.00175,110790:0.01762):0.00161,(((552918:0.02549,4298637:0.01253):0.0028,((643463:0.01626,6825:0.00897):0.00351,4418106:0.0028):0.00135):0.00083,(620479:0.06042,4436320:0.00988):0.00082):0.00244):0.00517):0.00619):0.00242,((((112764:0.00695,850190:0.04744):0.00255,(156504:0.00686,647595:0.04234):0.01681):0.0043,(26755:0.00859,(6859:0.00014,4427534:0.03287):0.01):0.01374):0.00118,(((780793:0.01261,((723102:0.01184,(523494:0.01826,((119663:0.00014,2000706:0.02699):0.0008,((((((575028:0.00955,569389:0.03042):0.00015,425290:0.08508):0.00103,(557934:0.07242,(513103:0.01221,160609:0.02468):0.00028):0.00029):0.00219,(801399:0.01462,516182:0.02592):0.0003):0.00016,4307589:0.02512):0.00012,241111:0.00821):0.00031):0.00028):0.00428):0.00075,264546:0.01597):0.00276):0.00266,807230:0.03009):0.00362,((575630:0.00271,(1140859:0.00104,2715368:0.00014):0.009):0.00483,(178202:0.00172,149152:0.00349):0.00236):0.01144):0.00941):0.00182):0.00456):0.00498,(556028:0.00871,((3411309:0.01426,(4419745:0.011,592640:0.00554):0.0036):0.00096,511905:0.01207):0.01078):0.01784)'f__Alcaligenaceae':0.00828):0.01167):0.00212):0.00379):0.00289):0.0019):0.00142,(((111967:0.00836,865778:0.01954):0.006,4332034:0.02593):0.00807,((((567622:0.01205,(((((4420458:0.01675,(1142938:0.00085,950044:0.00016):0.00685):0.00442,(81664:0.01219,1137462:0.02382):0.00417):0.00333,((((((4344943:0.01397,((((4305788:0.02149,4315538:0.01851):0.00087,4426982:0.0128):0.00014,(4419825:0.00087,4368370:0.0117):0.009):0.00014,4472294:0.00955):0.0004):0.00018,1084417:0.01799):0.00029,((4298041:0.02754,1921813:0.00648):0.00016,1023963:0.00887):0.00028):0.00015,4468597:0.05664):0.00129,4113615:0.02456):0.00158,(((4296059:0.0099,4303688:0.00755):0.01459,(4368827:0.01043,4308826:0.00521):0.00114):0.00014,887694:0.02261):0.00335)'g__Lautropia':0.007):0.00636,((3403304:0.00448,(4331894:0.02277,(558915:0.0035,546434:0.00342):0.00928):0.01042):0.00844,629852:0.0187):0.00297)'f__Burkholderiaceae':0.00702,((((848025:0.0067,(247589:0.02765,329751:0.00554):0.00912):0.00794,(4433496:0.0136,((4454979:0.01158,(1986542:0.00843,2981474:0.01888):0.00161):0.00309,(((3563643:0.00483,((((3812956:0.02386,((3871950:0.04286,4329765:0.01358):0.00468,(1612853:0.04048,4283382:0.00931):0.01052):0.00468):0.00077,4337241:0.01117):0.00016,4348060:0.0116):0.00014,(3185604:0.01857,4473818:0.02015):0.00533):0.00049):0.00016,(((4390338:0.02659,2318966:0.02904):0.00014,(4167922:0.01991,3915205:0.04019):0.00208):0.00015,((2658414:0.05063,(2807807:0.0377,4346182:0.0595):0.00295):0.00333,((4479739:0.01785,(2924691:0.02009,4454977:0.01046):0.00871):0.00279,(4471344:0.02907,(1986661:0.03929,4463315:0.02999):0.00987):0.01397):0.00493):0.00151):0.00045):0.00015,(848113:0.01308,(4444663:0.01568,((4419004:0.00934,3440972:0.01088):0.00014,(4405881:0.00243,3006054:0.00629):0.01658):0.00064):0.00041):0.00026):0.00095):0.01791):0.01656):0.00947,(((241991:0.00465,4401179:0.01253):0.01358,499198:0.01757):0.0108,((299268:0.00719,(957166:0.01852,(((((149158:0.01936,825198:0.00663):0.00703,1110616:0.01059):0.00785,808436:0.01121):0.00162,(305025:0.00887,310487:0.02597):0.00594):0.00406,64874:0.00328):0.00572):0.00182):0.00016,(1862340:0.01211,236325:0.01817):0.01007):0.00014):0.00222):0.00818,797310:0.00508)'f__Comamonadaceae':0.00362):0.00385):0.00573,(((624045:0.01636,((545662:0.03775,4357402:0.02411):0.00618,3601211:0.00552):0.00263):0.01052,(((1656940:0.00417,(237572:0.00796,110392:0.01421):0.00684):0.00601,323881:0.01235):0.00353,(754396:0.00698,4348946:0.01942):0.01399):0.00782):0.00246,1019747:0.01157):0.00642):0.0065,788929:0.0246):0.00428,3447869:0.0206):0.00428):0.0079)'o__Burkholderiales':0.0033):0.0091):0.00977,(((((1109947:0.02251,1147573:0.02957):0.00813,(((663357:0.01874,(((4309188:0.01568,(186982:0.00547,242053:0.01179):0.00763):0.00467,(146273:0.02044,4331070:0.01797):0.00693):0.00268,290525:0.01579):0.00266):0.0004,((148843:0.00751,616533:0.01482):0.0068,(201771:0.00914,4393622:0.00257):0.01233):0.00347):0.00974,((610470:0.02342,733664:0.00962):0.02717,(((((((702723:0.01124,962122:0.00968):0.00536,1122563:0.00643):0.0024,583720:0.00896):0.0064,(564696:0.0401,((784386:0.01036,((200484:0.00383,553673:0.01394):0.00676,((212354:0.00668,(110861:0.00398,541806:0.00654):0.00637):0.02183,214916:0.00626):0.0085):0.00306):0.00515,1128110:0.00965):0.00316):0.0049):0.00577,((4394718:0.00399,4460976:0.02824):0.00982,((4314268:0.0079,2094420:0.01013):0.00539,4375716:0.02018):0.00455):0.00689):0.00542,((4406139:0.02399,((((((4477821:0.02235,(1912883:0.01297,252487:0.02598):0.00309):0.00424,758253:0.0144):0.00082,(2894058:0.01887,3761973:0.0163):0.01317):0.00322,(809258:0.01042,143406:0.02063):0.00438):0.00238,(((248472:0.02005,868849:0.0115):0.0053,109307:0.00014):0.00395,(((((1114069:0.00956,1110426:0.01918):0.0071,1118395:0.00953):0.00262,1114597:0.01233):0.00319,((1136685:0.01627,4353000:0.00765):0.01145,150235:0.00226):0.01245):0.00083,((110737:0.01706,((1115717:0.02305,(1115613:0.02254,1130437:0.00095):0.00232):0.00455,1124112:0.01418):0.01078):0.00528,1841205:0.00955):0.00157):0.00426):0.00459):0.00479,977755:0.01225):0.0027):0.00542,(563937:0.00404,1113786:0.01041):0.01871):0.00187):0.00622,(559929:0.01661,516574:0.01313):0.01308):0.00359)'o__Thiobacterales':0.01004):0.01041):0.0071,((107438:0.02716,(((((165874:0.00421,841971:0.01968):0.00248,610566:0.01536):0.00602,((154067:0.00666,(((809840:0.0102,(147946:0.01524,((236712:0.0103,249713:0.00862):0.00516,((3436277:0.01733,(770055:0.0225,(256078:0.00458,237304:0.01598):0.00708):0.00985):0.01316,4399343:0.01565):0.01376):0.00239):0.0024):0.00043,(844272:0.01779,(((668268:0.01379,((1147861:0.01468,510854:0.00953):0.00094,1121024:0.00026):0.0131):0.00368,(((683573:0.02896,170843:0.01652):0.00556,697916:0.00873):0.00234,(((309624:0.00886,(549213:0.01397,547362:0.01341):0.00838):0.00522,4344046:0.01421):0.00184,((851350:0.01015,792796:0.02516):0.00422,331474:0.0177):0.00572):0.00298):0.00314):0.00325,(166686:0.01235,850808:0.02547):0.00232):0.00218):0.00416):0.00013,(100889:0.00452,((2972184:0.00255,240331:0.01205):0.00227,(4355012:0.00714,274500:0.01549):0.00688):0.00282):0.00125):0.00187):0.00157,(545823:0.02776,626438:0.06828):0.01013):0.00826):0.00369,((72646:0.00798,(((143170:0.00771,3297206:0.01142):0.0061,2577248:0.0069):0.00382,794020:0.01212):0.00813):0.00669,(786890:0.0224,643182:0.03022):0.00755):0.00233)'g__Thiobacillus':0.00833,550530:0.02214):0.00647)'o__Hydrogenophilales; f__Hydrogenophilaceae':0.00327,(((584384:0.01753,(((((74988:0.02054,(3766438:0.03181,2214203:0.02025):0.00992):0.00673,(289191:0.02988,(4401533:0.0017,(592669:0.0008,(296353:0.01316,4349248:0.00253):0.00796):0.01447):0.02989):0.01168):0.00682,((110030:0.00672,(789942:0.00654,6817:0.00461):0.00852):0.04511,(583483:0.02862,4457894:0.04365):0.01145):0.00737):0.00463,(809945:0.01356,(821495:0.01344,((((826233:0.02231,((269406:0.00173,(259375:0.02746,258720:0.02392):0.0012):0.00561,1107842:0.03973):0.00234):0.00016,157274:0.00699):0.01365,(819770:0.01533,815478:0.00894):0.00416):0.00014,4417470:0.01255):0.00831):0.00837):0.01707):0.00525,((((((4334432:0.0282,((807805:0.00328,(535635:0.01732,21380:0.01411):0.00577):0.00693,579184:0.01879):0.00716):0.006,166990:0.01257):0.00564,((553029:0.01888,(1111105:0.00479,1765963:0.02671):0.00346):0.00588,(((104052:0.00324,4447764:0.02518):0.00634,(141272:0.00645,4447765:0.01212):0.00475):0.00077,130688:0.00761):0.00919):0.01483):0.00419,132249:0.0162):0.00813,((869496:0.04171,367730:0.0227):0.00802,((34879:0.01804,((((((105146:0.01107,4428924:0.00333):0.01199,((285536:0.00172,1115511:0.00319):0.00197,((577152:0.00412,((4327601:0.01394,(356568:0.00014,345135:0.01355):0.0073):0.00157,3579432:0.01781):0.00304):0.00623,540616:0.00312):0.00672):0.00476):0.00242,(((654212:0.03116,222554:0.01091):0.00232,4413869:0.0097):0.00371,(((((71174:0.00661,(((549523:0.0357,579018:0.00849):0.0036,579147:0.00798):0.00086,556246:0.02964):0.00267):0.00161,132690:0.00644):0.00306,130036:0.00583):0.00358,571984:0.02079):0.01026,(((539184:0.03539,(653071:0.00493,675625:0.00794):0.0033):0.00313,2267861:0.00522):0.00234,((2471826:0.00485,1091363:0.01548):0.0064,1106236:0.01306):0.01045):0.00819):0.00372):0.00249)'g__Methylotenera; s__mobilis':0.00237,((((105132:0.00317,806665:0.01052):0.00158,((693329:0.00801,4356131:0.009):0.00016,251118:0.01013):0.00248):0.00079,(((4306066:0.00554,4343369:0.01649):0.00561,(802011:0.02047,306546:0.01374):0.0015):0.00158,(4345367:0.01477,(354190:0.01652,(788632:0.00966,707071:0.01054):0.01229):0.0002):0.00075):0.0009):0.0008,(((324252:0.04719,(571484:0.02951,(246691:0.02155,4401987:0.01111):0.00821):0.00372):0.00448,((579328:0.00862,574862:0.02137):0.02508,((95621:0.01785,(2193694:0.00546,322972:0.02591):0.00733):0.00969,318642:0.0152):0.00851):0.00549):0.01312,(((((((4375703:0.01197,656386:0.0184):0.00518,101445:0.01147):0.00215,(125742:0.01086,(532928:0.01011,(((2221290:0.01463,(807734:0.0128,105790:0.00857):0.0044):0.00377,50624:0.00279):0.00394,4460871:0.01596):0.00765):0.00363):0.00295):0.00162,(((554745:0.01869,156646:0.00488)'g__Methylobacillus':0.00852,((832166:0.01099,3800917:0.01972):0.00225,(4296680:0.01784,103743:0.00326):0.01201):0.00328):0.00627,4314416:0.01202):0.00171):0.00293,(((222196:0.00238,(4407901:0.00983,(533038:0.01311,(135981:0.00353,93630:0.00317):0.00437):0.01064):0.0056):0.00297,(3431067:0.04063,4460175:0.03309):0.01):0.00095,1145657:0.02406):0.00199):0.00421,(4434025:0.012,((((((4327064:0.00638,4377349:0.00715):0.01254,((631628:0.01992,(4424409:0.00748,821712:0.02936):0.00469):0.00163,774966:0.01065):0.00284):0.00899,((267824:0.00759,2221284:0.0182):0.00989,833564:0.01791):0.01297):0.00079,177340:0.01584):0.00559,4334383:0.00907):0.00746,((648741:0.00974,(264560:0.01113,96941:0.00177):0.00581):0.00389,(((816128:0.00882,137233:0.00904):0.00777,4311663:0.01806):0.00786,3116300:0.0147):0.00621):0.00826):0.00612):0.00533):0.00366,((((815188:0.01316,306270:0.02246):0.00546,(326603:0.0085,825123:0.01904):0.01078):0.00273,4345060:0.00264):0.01029,(805491:0.04185,(340360:0.03299,4410295:0.06407):0.02015):0.0106):0.00431):0.00404):0.00406):0.00159):0.00015,(777498:0.01082,((((320198:0.01949,((342084:0.00422,((((((747864:0.01658,4395750:0.0498):0.0076,614504:0.00245):0.0063,(352472:0.02138,(323896:0.02254,(242585:0.00687,(((337773:0.02357,312248:0.0049):0.00825,323750:0.01697):0.00655,337517:0.01617):0.00947):0.00281):0.00823):0.01216):0.00187,(312987:0.01343,1121123:0.01739):0.00348):0.00657,(354554:0.00807,335271:0.01266):0.00531):0.00655,(338648:0.01195,312417:0.02153):0.00735):0.00631):0.001,312197:0.01776):0.00871):0.00189,353552:0.02231):0.0059,(3091248:0.01305,((329876:0.01368,(125681:0.01145,4451935:0.00205):0.00551):0.01179,820107:0.03607):0.0119):0.00152):0.00843,4380157:0.01309):0.00815):0.01057):0.00999,144959:0.0082):0.01489)'f__Methylophilaceae':0.01256,(701040:0.01402,4385245:0.00831):0.03181):0.00513):0.00634):0.00377,(((((667450:0.00756,616141:0.00602):0.00411,((646961:0.02026,(155316:0.00208,(138498:0.02288,138290:0.00603):0.01971):0.00534):0.00827,733055:0.01668):0.01458):0.00978,(265614:0.01124,(1126690:0.00015,1140238:0.0061):0.01034):0.00155):0.0128,(((184153:0.00834,(1110215:0.00902,(4302324:0.00976,4417707:0.00699):0.0039):0.01194):0.00582,(641716:0.00622,4484328:0.01548):0.0014):0.00219,243280:0.01027):0.01139):0.00498,626559:0.01828):0.00251):0.00272):0.00741):0.0024,169073:0.01732)'o__Methylophilales':0.00643,((((545155:0.03954,4393783:0.0256):0.01057,4323609:0.05285):0.00993,((857732:0.00356,3660589:0.02855):0.05057,((61822:0.02934,(4315145:0.01735,((4401989:0.00799,4438992:0.00672):0.01818,(((((4452487:0.04144,589010:0.00259):0.00079,(3847840:0.00014,817953:0.00871):0.00093):0.00045,2558689:0.01316):0.00781,389746:0.01322):0.00816,(1143661:0.00082,4464735:0.001):0.00231)'g__Vogesella':0.00677):0.00575):0.00411)'o__Neisseriales; f__Neisseriaceae':0.01923,(((1124040:0.00296,709936:0.0165):0.02403,((4361424:0.01279,207453:0.01215):0.01635,(634656:0.03131,(51448:0.01404,(579033:0.00796,52040:0.00863):0.0066)'g__Procabacter':0.03592):0.00657):0.00839)'o__Procabacteriales; f__Procabacteriaceae':0.00487,(((((((742264:0.00785,952163:0.01056):0.0125,1108591:0.03085):0.00521,(822789:0.01162,3509168:0.01409):0.00633):0.00523,((151797:0.00144,(558848:0.00489,(574480:0.0026,560243:0.04168):0.01486):0.01362):0.01721,(290842:0.00968,1133391:0.00742):0.00968):0.01217):0.00547,((556357:0.02302,6368:0.00478):0.02451,((137097:0.03497,((101885:0.00548,(4315319:0.00014,359570:0.01057):0.00821):0.00014,1134737:0.00384):0.00374)'g__Deefgea':0.01964,2228266:0.02313):0.01104):0.00517):0.01986,(905903:0.01408,(1145607:0.00955,(4468218:0.00401,(4413349:0.02124,((1131597:0.00829,4432907:0.00813):0.00779,541884:0.0047):0.00412):0.00865):0.01058):0.00813):0.01889):0.00688,((4483199:0.03306,4396984:0.00831):0.02234,((4336254:0.01864,(((1125946:0.02804,(1141660:0.00109,(1560939:0.02575,89867:0.06798):0.01946):0.00772):0.01303,((((164660:0.00233,758112:0.00164):0.0116,(((4405546:0.00125,4288321:0.00873):0.00581,(((2087663:0.01084,(1128135:0.01451,(6372:0.00807,280825:0.01452):0.003):0.01236):0.00016,4389053:0.01318):0.00236,2228269:0.00653):0.00274):0.0039,((538707:0.01437,211625:0.00082):0.00555,4316269:0.0256):0.0046):0.00647):0.00976,(((6374:0.00393,1137914:0.00175):0.00307,((4479548:0.01142,4472794:0.01204):0.00122,4336255:0.01466):0.0059)'g__Chromobacterium':0.01604,(2912622:0.00079,285068:0.02073):0.00721):0.00311):0.01831,(539852:0.01222,164761:0.01006):0.01193):0.01272):0.00813,(3877343:0.0087,6367:0.02727)'g__Microvirgula':0.01137):0.00525):0.00908,(4333646:0.00983,((1112438:0.0316,1108139:0.02627):0.00161,4324972:0.00173):0.01537):0.01278):0.0105):0.00689)'o__Neisseriales; f__Neisseriaceae':0.00194):0.01097):0.00789):0.00426):0.00187,4299291:0.03407):0.00691):0.00266):0.00423):0.00655,1134135:0.03565):0.0074,((4456735:0.04505,((331274:0.04898,157064:0.05313):0.03672,(215154:0.05878,624232:0.1269):0.02543):0.01825):0.01512,(((161233:0.01875,(((240452:0.01268,205044:0.01195):0.00743,4386257:0.01831):0.01066,(209437:0.00313,(((224900:0.02071,4394922:0.00755):0.00312,(((806094:0.01598,826742:0.01653):0.00866,((194191:0.01178,101392:0.0076):0.00328,200807:0.01929):0.00406):0.0056,41200:0.00977):0.00891):0.00335,593511:0.00945):0.01129):0.01039):0.00666):0.01501,((4364714:0.02902,((((4380572:0.02417,((220728:0.10812,215229:0.01438):0.00166,(513798:0.00093,(((((((547059:0.01271,218538:0.00765):0.01192,226718:0.01515):0.0013,((4340665:0.00333,((4357676:0.00081,4387051:0.01634):0.00161,(219282:0.00409,(4421372:0.02467,591340:0.00748):0.00238):0.0064):0.00519):0.00014,((1104782:0.00267,214584:0.00605):0.00135,1716466:0.00868):0.00234):0.00227):0.00295,((((206609:0.02643,(4325493:0.00465,(509397:0.01086,(399818:0.02566,2183687:0.00817):0.0014):0.00669):0.00213):0.0112,((((578293:0.01098,234053:0.01375):0.00686,4439707:0.00131):0.003,(814183:0.00241,1127926:0.01462):0.00807):0.00477,(605671:0.02075,(576056:0.00771,4427632:0.00742):0.00361):0.00111):0.00872):0.00127,212546:0.01321):0.00093,(4468432:0.01145,(220551:0.01378,(254392:0.03715,114209:0.00414):0.00393):0.00103):0.01498):0.00354):0.00015,2216508:0.00308):0.00166,1133067:0.01034):0.00238,216418:0.00805):0.00133):0.00239):0.00012):0.00409,698517:0.01439):0.00353,((1129623:0.028,113577:0.00203):0.0046,(((1148005:0.01588,769292:0.01586):0.00862,207082:0.0245):0.00361,220011:0.03299):0.00445):0.00646):0.00902,798448:0.0198):0.00876):0.01761,(215818:0.03264,(4471705:0.0205,(4439710:0.01096,(1147983:0.01848,(563375:0.0118,306436:0.00901):0.00495):0.00849):0.01465):0.00789):0.00479):0.00897)'o__Ellin6067':0.01398,(((((214611:0.0303,203349:0.02137):0.01143,251465:0.02003):0.00674,((((7128:0.00015,(1908796:0.00014,(((80070:0.01152,(1125869:0.01892,((831179:0.01299,1625696:0.00246):0.00374,(((((807456:0.00958,203357:0.01056):0.00713,244727:0.01643):0.00102,766306:0.00731):0.00445,4462802:0.01765):0.00374,524203:0.01266):0.00332):0.00346):0.005):0.00676,(((4413439:0.00778,4462155:0.02758):0.00407,((((829745:0.01463,(4254478:0.01335,(1138772:0.00653,4470872:0.00791):0.00436):0.00329):0.00432,((583766:0.01679,4449754:0.02116):0.00517,((813690:0.02422,(145508:0.01367,(170130:0.01676,3297207:0.01286):0.00611):0.00943):0.00378,818509:0.01679):0.00251):0.00376):0.00245,(((545997:0.01448,814704:0.01303):0.00565,(((((1134679:0.01135,1141523:0.01307):0.00899,(4435455:0.01315,(783719:0.01026,4391034:0.0789):0.01156):0.01235):0.00535,1143300:0.01508):0.00521,(1116348:0.0412,1127594:0.01833):0.00444):0.00398,((1139084:0.01593,1128624:0.01458):0.00335,(2801319:0.02215,4377595:0.02506):0.01041):0.00485):0.0106):0.00203,(850135:0.00545,4305160:0.01244):0.01177):0.00114):0.00239,(912148:0.01416,((4306763:0.02071,4420774:0.00655):0.00875,(99309:0.00394,(3682324:0.0016,2770488:0.01519):0.00642):0.02007):0.00513):0.00333):0.00371):0.00271,(246240:0.03222,689696:0.01814):0.00319):0.00619):0.00351,((((((((((((3487653:0.0146,(606965:0.00334,688133:0.00598):0.00376):0.00401,4383166:0.00401):0.00085,1106674:0.01042):0.00472,((((136395:0.0032,88640:0.00649):0.00542,(((1107819:0.01064,31150:0.03637):0.00444,412392:0.02303):0.00279,(225259:0.01068,(981179:0.00829,88838:0.00482):0.00173):0.00092):0.00544):0.00195,(1939283:0.0059,108328:0.01937):0.00428):0.00362,(307679:0.00432,((942852:0.01068,385905:0.02295):0.01314,(1023564:0.01237,805044:0.01524):0.00077):0.00102):0.00106):0.00095):0.00583,4312335:0.02209):0.00313,(((((545507:0.01065,(4308189:0.01304,((1634030:0.011,4468812:0.01243):0.00615,436550:0.01327):0.00755):0.00028):0.00442,(((974797:0.02156,661442:0.00522):0.00188,((805935:0.00174,4472813:0.00014):0.01468,1554686:0.01184):0.00962):0.0053,(4090187:0.0105,(40205:0.00082,4426763:0.01979):0.00649):0.00386):0.0027):0.0064,(((4349019:0.00474,1118212:0.01029):0.00515,1135190:0.0087):0.00664,835591:0.01468):0.00336):0.00344,336824:0.00421):0.00256,(((803885:0.00162,((37911:0.00968,((((1116384:0.01274,254888:0.01383):0.00332,((751207:0.00913,(((818450:0.00347,(((110814:0.00158,593163:0.00415):0.00015,796865:0.01957):0.00079,4343659:0.00473):0.00238):0.00077,(110215:0.00015,592171:0.0204):0.00081):0.00474,1116921:0.01245):0.00249):0.00238,(((275296:0.00448,(811596:0.01786,1939004:0.0003):0.00489):0.00158,4379732:0.02095)'g__Pelomonas':0.00139,4354039:0.0164):0.00016):0.00174):0.00159,584177:0.00371):0.00225,(798634:0.00099,576928:0.02626):0.00631):0.00345):0.00012,(569952:0.00104,(286874:0.00353,4400476:0.00532):0.00181)'s__depolymerans':0.00611):0.00307):0.00236,651643:0.00479):0.00015,833346:0.05254):0.00504):0.00347):0.00015,((61836:0.00962,3579424:0.01027):0.00986,((144740:0.02029,1137532:0.01039):0.00601,((518380:0.01189,1673321:0.00914):0.00603,(4478148:0.01914,4388439:0.02311):0.00665):0.00277):0.00455):0.01022):0.00402,(305915:0.0152,635410:0.01047):0.00589):0.00154,(704462:0.00752,1106004:0.02194):0.0043):0.00887,(((((((((((((250274:0.00423,3514716:0.00529):0.00506,(3329860:0.01138,(1122225:0.00922,4340215:0.00697):0.00266):0.00467):0.00398,4452118:0.01129):0.00015,801192:0.01513):0.00015,694869:0.00974):0.0024,4357500:0.00782)'g__Leptothrix':0.00317,2022269:0.02183):0.00158,4388963:0.01869):0.00633,(4422321:0.0087,556657:0.00349):0.00727):0.00156,4317276:0.01011):0.00072,1131357:0.01706):0.00235,(((2881877:0.01049,(511659:0.01064,4375268:0.00907):0.00168):0.00014,100791:0.0032):0.00612,287179:0.0161):0.00264):0.00016,(((((((((277521:0.0041,((1134664:0.00758,279576:0.00954):0.00016,((783687:0.0128,173955:0.00756):0.00455,(358068:0.00471,4396454:0.0041):0.00337):0.00158):0.00237):0.00156,230801:0.00975):0.00157,((((4402520:0.00878,1138080:0.00403):0.0024,(1135768:0.01373,(226906:0.009,114102:0.00566):0.02444):0.00088):0.00095,4441674:0.00964):0.00015,(547327:0.00843,234716:0.02207):0.00153):0.00234):0.0001,1108726:0.01221):0.00078,810167:0.00823):0.0007,(4386631:0.00142,4164925:0.02102):0.00032):0.00516,(((813575:0.01365,4035617:0.00639):0.00153,79085:0.00523):0.00242,(4313865:0.00875,4482839:0.0121):0.00206):0.0017)'g__Methylibium':0.00015,4305878:0.01163):0.00212,((226216:0.01139,(317724:0.00767,1139524:0.00762):0.0016):0.00491,43917:0.01885):0.00098):0.00158):0.00305):0.00016,((((781055:0.01421,4387312:0.03317):0.00363,217402:0.01553):0.00619,(148550:0.02562,591942:0.011):0.00857):0.00229,(((((581639:0.0153,((1135161:0.00321,4374091:0.01053):0.00452,(574991:0.00849,((1143021:0.00887,166838:0.00283):0.00328,3329855:0.02446):0.00074):0.0024):0.00102):0.00052,(((819757:0.00973,721703:0.0227):0.00095,((4336436:0.02516,((4471706:0.00397,203542:0.00809):0.00158,1134692:0.01118):0.01026):0.00201,((((169856:0.00536,818929:0.00342):0.01213,672144:0.01876):0.00351,557756:0.01861):0.00326,(553551:0.00953,809814:0.00675):0.00354):0.00254):0.00016):0.00215,(252876:0.00901,(258654:0.00173,4450317:0.00014):0.01):0.01103):0.00584):0.00185,(1145470:0.01553,1110065:0.01379):0.00546)'g__Rubrivivax':0.00077,(((((355367:0.01116,(38002:0.00799,(760913:0.01078,(712798:0.01787,(642438:0.00539,(153307:0.00698,4372131:0.00912):0.00199):0.00488):0.00025):0.00147):0.001):0.00162,((141531:0.016,(819400:0.00766,820747:0.03162):0.0029):0.00549,1138828:0.00946):0.00026):0.00091,(2972183:0.00181,212995:0.03156):0.00611):0.00158,(1116072:0.01448,592301:0.00958):0.00255):0.00091,(17679:0.00811,(4406766:0.0024,1932546:0.01123):0.0018):0.00247):0.00062):0.00079,((142529:0.00878,809307:0.01598):0.00286,940737:0.00772):0.00746):0.00161):0.00077):0.00031,(2655357:0.01228,536678:0.00098)'g__Azohydromonas':0.00526):0.00177):0.0046):0.00014):0.00466,1135830:0.01195):0.00663,(4426269:0.02564,((4439656:0.02139,(4451018:0.00091,(280799:0.00439,124693:0.00502):0.01535):0.00391):0.00708,(((697479:0.00095,546567:0.01427):0.00291,4336766:0.00687):0.00388,339015:0.00895):0.00116)'g__Tepidimonas':0.00644):0.01717):0.00243,533994:0.01993):0.00932)'o__Burkholderiales; f__Comamonadaceae':0.00536,((((((((353271:0.01376,(325418:0.03286,309847:0.01392):0.01707):0.01546,((4426965:0.01928,(321595:0.00016,((343650:0.01686,(338601:0.00796,245298:0.01905):0.00281):0.00433,748873:0.02055):0.00934):0.01862):0.00544,(333500:0.00218,(4354709:0.00543,(659163:0.02739,(304543:0.00988,823911:0.02243):0.00346):0.00454):0.00893):0.00901):0.00231):0.0062,((316908:0.02942,(315805:0.01916,4444340:0.00976):0.01007):0.01343,((4305672:0.02101,4474081:0.00798):0.00556,(((4328906:0.00646,(4431630:0.0203,4386793:0.00986):0.00515):0.01152,4308190:0.01809):0.00445,((1125639:0.01,4361911:0.01895):0.00515,82250:0.04294):0.00562):0.00577):0.01012):0.01121):0.01435,((330923:0.00201,305984:0.02521):0.00894,((2194875:0.0064,(95964:0.02708,4418677:0.00133):0.01402):0.00015,4361536:0.01032):0.00529):0.00334):0.00085,(331280:0.01251,((335549:0.00964,304143:0.01866):0.02634,(339380:0.00378,(747615:0.02666,356304:0.01749):0.00821):0.00276):0.01485):0.01377):0.00779,4315164:0.02592):0.0051,(((2848150:0.02993,220686:0.01802):0.00412,511723:0.01464):0.00485,(4462801:0.01975,4417996:0.00812):0.01261):0.00766):0.00258,(((4450646:0.01704,4438613:0.02294):0.00664,((((144875:0.0154,4363442:0.02254):0.00259,(((1128321:0.00742,(4470874:0.01143,1634026:0.02594):0.00948):0.0041,(4469492:0.01054,1141377:0.00881):0.00287):0.01623,(2725587:0.01418,(815406:0.01905,(4357394:0.02087,370788:0.00596):0.00498):0.00445):0.00127):0.00424):0.00433,((530275:0.01428,790567:0.01841):0.01005,545956:0.02034):0.00498):0.00097,(((((((585143:0.01411,(((141172:0.01609,4467330:0.00904):0.01486,(589335:0.01229,313929:0.00714):0.01303):0.00445,(4376359:0.01696,4456113:0.02637):0.00496):0.00789):0.00887,(816602:0.00396,4438612:0.02314):0.0076):0.00858,4432759:0.0064):0.00716,(((4315644:0.0321,80589:0.02263):0.00534,(545134:0.01011,((((3032241:0.01272,236679:0.02588):0.00649,115161:0.00877):0.005,4441442:0.02327):0.00015,(4297396:0.01947,548552:0.01302):0.00533):0.00647):0.00203):0.00427,((((4401903:0.01355,(142606:0.00791,566480:0.01734):0.0113):0.00162,591986:0.01224):0.00094,634077:0.01769):0.00158,4389647:0.0307):0.00579)'g__KD1-23':0.00506):0.00682,528250:0.02029):0.0036,(536847:0.01917,(((((6713:0.00698,4333494:0.00641):0.00307,666785:0.00711):0.00673,((2727521:0.01104,(147486:0.00935,1810358:0.00721):0.01068):0.00242,3322191:0.00951):0.00359)'g__Rhodocyclus':0.0047,(((3364423:0.00176,654620:0.0048):0.01239,((1136287:0.01616,80896:0.01548):0.00421,1140386:0.02405):0.00349)'g__K82':0.00804,((530860:0.01299,(142103:0.01189,1554682:0.01109):0.0022):0.00835,((4352117:0.00992,(4333969:0.01498,(271018:0.01033,151035:0.00732):0.00682):0.00978):0.00626,(753643:0.01223,(239128:0.00014,((1115299:0.00978,1116742:0.00888):0.00488,4365857:0.00891):0.00917):0.00967):0.00402):0.00333):0.00085):0.00362):0.00386,26639:0.01934):0.0098):0.00362):0.00732,1109504:0.03175):0.011):0.00905):0.00306,((4329804:0.02012,(349291:0.02396,(366977:0.0108,(161616:0.01263,325027:0.00608):0.0019):0.00606):0.01037):0.00688,(((((284848:0.00632,4351336:0.02169):0.00656,4426961:0.0134):0.00207,(228077:0.00992,4318690:0.00627):0.00502):0.00631,317580:0.01401):0.0095,(((((328095:0.01906,4453522:0.00798):0.00465,(343284:0.0148,332326:0.01813):0.00739):0.00565,((305567:0.00015,337302:0.02009):0.01072,695365:0.01211):0.01358):0.00322,(245362:0.02048,4410507:0.01079):0.00946):0.00412,(578882:0.02881,107523:0.02454):0.01112):0.00246):0.00497):0.00501):0.00016)'o__Rhodocyclales; f__Rhodocyclaceae':0.01507):0.00884,(746944:0.03051,4387516:0.03031):0.01329):0.00886):0.00442):0.00229):0.00151):0.00449):0.00534,((((1148138:0.03776,(291389:0.04841,4436967:0.02197):0.02062):0.0861,(4295773:0.04257,((2330297:0.04648,(755585:0.01223,3041662:0.02887):0.01341):0.01203,(207910:0.02926,((((202410:0.01287,203538:0.01456):0.00537,(201099:0.01293,(200053:0.01154,203341:0.02692):0.00231):0.00834):0.00191,(169867:0.01287,(202544:0.03473,162349:0.02812):0.00689):0.00371):0.02625,4425801:0.01946):0.00798):0.01428):0.01911):0.01322)'o__EC94':0.03764,(574839:0.00491,(776342:0.00236,238646:0.02448):0.00616)'o__MOB121':0.07779):0.03766,(((4458583:0.01513,4303339:0.01794):0.00828,(809200:0.00098,805470:0.0379):0.01914):0.02612,(((((((((1113249:0.00329,818738:0.00199):0.03198,(46257:0.0135,(38503:0.00311,833785:0.00726):0.00758):0.01011):0.0139,((772030:0.02517,((6648:0.00491,51394:0.01816):0.01543,40104:0.00796):0.00225):0.0041,(((((845516:0.00473,27293:0.0188):0.00453,40156:0.02312):0.00685,(4436697:0.02209,(99044:0.0088,(528731:0.00173,4333836:0.00179):0.01485):0.00061):0.00356):0.00216,110300:0.00991):0.00077,(4322927:0.02438,(4359695:0.04844,716416:0.07502):0.00415):0.00499):0.00477):0.00678):0.00815,(265873:0.00465,(((((581056:0.0097,897527:0.0143):0.00173,((6602:0.00845,6535:0.01199):0.00081,((40900:0.02176,4436698:0.02535):0.00232,1111998:0.01224):0.00079):0.00292):0.00238,((250427:0.01328,145637:0.00917):0.00272,4395653:0.02162):0.01022):0.00102,((33825:0.0092,(234300:0.0035,231344:0.02261):0.01026):0.00157,808949:0.00566):0.0016):0.00885,3950303:0.00423):0.00376):0.00916):0.00363,49524:0.00465):0.00315,(((834314:0.00659,825973:0.03779):0.00425,229620:0.01343):0.01437,((((17356:0.00477,(821464:0.00014,1883795:0.04985):0.04437):0.00327,112204:0.01452):0.0032,98891:0.00956):0.0063,((69916:0.00234,351743:0.00447):0.00523,4330658:0.01897):0.00324):0.00316):0.00362):0.00222,(752778:0.00475,((((146324:0.00325,74365:0.0031):0.00204,(835191:0.01926,19636:0.00493):0.00596):0.00488,(105866:0.00081,49602:0.00087):0.01152):0.00288,(151232:0.00767,4306145:0.01152):0.00557):0.00712):0.00542):0.01027,(238068:0.01434,(932848:0.01878,(692284:0.00485,563015:0.01627):0.00457):0.00772):0.0055)'f__Nitrosomonadaceae':0.01699,875290:0.0408):0.01402)'o__Nitrosomonadales':0.0022):0.00789):0.00743,((((((((2540925:0.01608,(579008:0.01726,(545465:0.01896,729700:0.01365):0.01368):0.01355):0.00727,(235519:0.01452,((189873:0.02021,(3992507:0.03374,(((560895:0.01249,4323564:0.01217):0.00216,(((4329073:0.00122,4355808:0.0257):0.00742,4413535:0.0248):0.00167,(511182:0.00775,513965:0.01146):0.00254):0.00238):0.00293,(4304454:0.01266,(989456:0.02128,4386266:0.01467):0.00234):0.00152):0.00504):0.00646):0.00229,(4051676:0.0128,(1122784:0.00079,(810486:0.00455,4308657:0.00623):0.00462):0.00508):0.00678):0.00331):0.00168):0.00217,(529644:0.03101,2767778:0.02706):0.01151):0.00843,(593751:0.00016,3514715:0.00176):0.00521):0.00309,((((205306:0.00508,1123249:0.01752):0.00242,(207133:0.00545,((566708:0.00815,206488:0.01119):0.00691,224647:0.01351):0.00721):0.00192):0.00406,(((((((((1623482:0.00311,((((((359069:0.0034,113534:0.00671):0.00493,4368271:0.00804):0.00116,814011:0.00556):0.00074,822937:0.01433):0.00263,((4433509:0.01833,956073:0.00164):0.00869,(4341348:0.01442,546694:0.02207):0.00822):0.00342):0.00103,819893:0.00603):0.00474):0.00258,((36067:0.00346,(207320:0.05186,4305388:0.02029):0.01295):0.00015,(4340669:0.00644,(208009:0.00348,104916:0.00417):0.00093):0.00404):0.00209):0.00462,4304723:0.00837):0.00363,(238426:0.0062,1111367:0.01209):0.00265):0.0063,(((((1110362:0.00978,(219078:0.00915,(3868277:0.00248,979598:0.0051):0.00277):0.00223):0.00895,(227269:0.03656,222022:0.01235):0.00085):0.0009,555896:0.01956):0.0035,(221319:0.01377,875985:0.02149):0.01142):0.00015,226880:0.03055):0.00486):0.00508,(216643:0.00172,702276:0.0161):0.00721):0.00802,((4463601:0.00973,514085:0.01349):0.00528,(814158:0.02274,819211:0.00462):0.01212):0.00591):0.00917,(((818282:0.0285,(328181:0.00668,205301:0.00806):0.01336):0.00475,214977:0.0076):0.00084,203769:0.00936):0.01212):0.00466,((((((((169737:0.00629,592014:0.01583):0.00308,(545121:0.00463,518694:0.00536):0.01248):0.00242,((593905:0.01195,224548:0.00815):0.01125,809446:0.01387):0.00073):0.00456,359864:0.01236):0.00225,1638581:0.0128):0.00778,279993:0.01492):0.00217,(758309:0.02208,692488:0.01368):0.00591):0.00666,((825276:0.00907,4356895:0.00412):0.01185,((555772:0.00806,142009:0.00988):0.02387,(236367:0.00079,((832619:0.00229,686569:0.00377):0.01289,253948:0.0203):0.00177):0.01513):0.00934):0.0053):0.00597):0.00393):0.00222,((565567:0.00427,587754:0.01488):0.00394,((113247:0.005,(225920:0.00678,820158:0.01597):0.0049):0.00361,223302:0.00739):0.00606):0.00821):0.00608):0.00576,(1085127:0.02497,1007490:0.02372):0.00327)'o__SC-I-84':0.00172,(154727:0.03175,((98552:0.00619,(574426:0.0319,4320475:0.00802):0.01066):0.01703,((225073:0.00951,4416843:0.0119):0.01345,((3035981:0.00183,(((307844:0.01057,221903:0.0146):0.00082,226979:0.02523):0.0008,((142384:0.0043,(583850:0.0112,4304553:0.00819):0.00359):0.00245,4450912:0.01482):0.00365)'f__UD5':0.01547):0.03118,(((210313:0.00718,567307:0.01353):0.00249,(160908:0.00242,4319212:0.01824):0.00632):0.00519,(((((205058:0.00015,(765189:0.00517,(102799:0.00414,215449:0.00947):0.00293):0.0143):0.00332,205945:0.01515):0.00463,236215:0.01761):0.00608,((311452:0.01726,538512:0.01117):0.01101,1108603:0.02352):0.00388):0.00375,(541147:0.00901,(1104923:0.00508,4399407:0.01707):0.00764):0.00371):0.00212)'f__EB1003':0.01766)'o__A21b':0.00654):0.00526):0.00681):0.0023):0.0075,((826332:0.04578,(241282:0.13815,807778:0.02625):0.01356):0.00213,((754285:0.02409,(1669160:0.02569,(918661:0.02462,4483334:0.03182):0.01061):0.01802):0.00521,247441:0.01426):0.01769):0.00845):0.01333):0.01008,((1141209:0.09587,(512542:0.06233,215492:0.09544):0.0193):0.01483,(572690:0.04602,(529635:0.0211,518190:0.05513):0.01973):0.01283):0.00657):0.01043):0.0192):0.01041,((265801:0.10118,4397600:0.04836):0.00766,(587572:0.0734,4423711:0.10426):0.0318):0.01756)'c__Betaproteobacteria':0.02933):0.00527,4381310:0.10502):0.00596,(((591874:0.0313,((1143153:0.02516,(((157178:0.00866,(247027:0.0031,247429:0.01464):0.00577):0.00645,4469574:0.01141):0.00666,(256790:0.01762,91901:0.02333):0.01552):0.01226):0.01482,(753294:0.02602,((202440:0.03616,((((1124568:0.00821,4407962:0.00621):0.00947,(203031:0.02202,200720:0.00014):0.01245):0.00134,297109:0.00436):0.00171,834110:0.01875):0.01009):0.00505,239328:0.00729):0.01361):0.00879)'g__Halothiobacillus':0.02058):0.01271,((((7760:0.01816,(576601:0.00122,(574035:0.01748,(587212:0.00445,(212440:0.02173,(32015:0.01247,((3196210:0.01826,((584096:0.00647,((538458:0.01443,569864:0.0106):0.00013,661339:0.02288):0.0003):0.00046,(((640833:0.00793,592162:0.01225):0.00014,538347:0.01639):0.00012,690984:0.02996):0.00012):0.00385):0.0018,808818:0.00236):0.0047):0.00531):0.0329)'g__Thiovirga':0.02437):0.02139):0.02354):0.0017,256896:0.00659):0.00658,((515900:0.00839,154107:0.01275):0.00308,(((549132:0.01786,587214:0.00424):0.00288,569638:0.02751):0.01578,257315:0.00541):0.0146)'g__Thiofaba':0.00183):0.0149,510057:0.02958):0.03048)'o__Chromatiales; f__Halothiobacillaceae':0.01588,(((1145927:0.04276,1142199:0.02903):0.01209,834280:0.03268):0.05301,(730665:0.08972,4301760:0.04392):0.02159)'o__Xanthomonadales; f__Xanthomonadaceae':0.015)'c__Gammaproteobacteria':0.00735):0.01432):0.00416,((((((((4424852:0.03592,(344088:0.01095,(4478546:0.01653,(585965:0.00159,545838:0.02461):0.01268):0.00363):0.01849):0.00769,((2319343:0.02002,(40387:0.02091,280943:0.01717):0.00339):0.01134,(((1034045:0.01211,933042:0.01904):0.00241,855511:0.02144):0.0295,1842480:0.0436):0.00572):0.00916):0.00075,((((4312329:0.00113,(319046:0.00555,251900:0.01081):0.0064):0.00715,(186744:0.00251,1122668:0.01094):0.00932):0.00853,(1113280:0.01434,244283:0.01483):0.00675):0.01507,((202055:0.01202,((327923:0.01003,4409049:0.00015):0.01434,201799:0.01847):0.01031):0.01785,(((((1121167:0.00925,(4348632:0.01607,370367:0.01099):0.01581):0.00465,1112777:0.01172):0.00424,((((((620935:0.0106,(709664:0.00122,769551:0.01534):0.02569):0.00075,159877:0.00595):0.00325,539152:0.00999):0.00081,(723205:0.00558,152183:0.05664):0.00841):0.01056,970732:0.01082):0.00671,(142319:0.00741,4019363:0.00967):0.0148):0.00044):0.0094,832706:0.0245):0.0069,(((833068:0.01829,(805434:0.00738,648242:0.02127):0.01154):0.00745,(457388:0.00256,618538:0.00238):0.00645):0.00772,((((4354611:0.01713,(7457:0.01493,194409:0.00265):0.00643):0.00155,((840081:0.00959,4296991:0.00497):0.00236,844588:0.04957):0.00398):0.00475,(7452:0.00164,7451:0.01348):0.01949)'s__halophila':0.02393,(316206:0.03373,1942212:0.03185):0.02755):0.0087):0.00285):0.0052)'g__Halorhodospira':0.0149):0.00614):0.00388,((((4442921:0.0114,(((4308617:0.02564,((4308612:0.00566,341606:0.00238):0.00079,4322643:0.01412):0.00094):0.00086,4413468:0.03365):0.00369,(4442919:0.01617,4442918:0.00822):0.00093):0.00153):0.00656,352797:0.00551):0.04437,(310283:0.02999,(832636:0.07471,(827109:0.03155,(1107151:0.00247,277678:0.05676):0.01618):0.0095):0.00894):0.00325):0.00212,(((1122077:0.06925,246738:0.06444):0.00967,(921945:0.02292,(((((1123059:0.05171,1129894:0.00843):0.00296,157266:0.01837):0.00244,3537665:0.01215):0.00075,94093:0.0115):0.00287,(1127281:0.00156,1142981:0.00829):0.00513):0.0069):0.00993):0.01218,94044:0.03164):0.01463):0.00676)'o__Chromatiales; f__Ectothiorhodospiraceae':0.00479,(((((530907:0.04205,((((110147:0.02526,172425:0.02958):0.0077,(816571:0.02703,561031:0.00741):0.02177):0.01416,((1025156:0.02603,4437873:0.0342):0.01526,((((((694774:0.00794,(((4387729:0.0059,356406:0.02077):0.00657,(1145963:0.00237,4473767:0.03036):0.00609):0.00015,238961:0.00953):0.00586):0.00543,(2313936:0.01839,4408359:0.00067):0.00548):0.00252,799132:0.01401):0.0098,(165797:0.01024,((4400037:0.0101,(664528:0.00825,645061:0.03403):0.01204):0.00014,4414629:0.00398):0.0082):0.00964):0.00705,((143226:0.0166,2366787:0.01249):0.0146,296708:0.01697):0.00118):0.00377,4321512:0.03007):0.00758):0.00882):0.01583,((288621:0.00666,(79132:0.0178,618005:0.01778):0.00789):0.03793,(7628:0.0303,51103:0.02396):0.0112):0.00915):0.00565):0.00877,(((302250:0.03991,(4475686:0.02969,((89553:0.01599,(539039:0.0145,4444623:0.01314):0.00488):0.01558,((553908:0.01241,(533849:0.02514,4384771:0.01893):0.00333):0.01135,(815325:0.0197,563451:0.01619):0.01207):0.01204):0.00776):0.00631):0.00156,(102746:0.03239,(2760475:0.0234,2440576:0.04355):0.012):0.00666):0.00635,(821847:0.03128,543181:0.03261):0.00715):0.00436):0.00307,(((2300400:0.03591,2709965:0.03049):0.01739,(4362195:0.03532,(188458:0.039,((690463:0.00778,(648843:0.02509,((555464:0.00852,4317751:0.01396):0.00644,1110164:0.01947):0.00483):0.00716):0.00537,4383469:0.02614):0.00829):0.02446):0.00628):0.00631,(144516:0.03976,(130685:0.04521,((4436707:0.0171,4455864:0.00643):0.00885,772762:0.01662):0.03125):0.01401):0.00564):0.00662):0.00632,(((((278239:0.01684,(827745:0.01077,825722:0.00859):0.00493):0.00894,((4008774:0.00245,4386542:0.02014):0.01584,3995151:0.03695):0.00576):0.02563,((189043:0.00832,(4456120:0.0081,4386541:0.05209):0.00909):0.01062,(1106493:0.02755,3322727:0.0217):0.00896):0.00462):0.00974,(((777748:0.01285,(336892:0.00918,(559243:0.00285,4298211:0.02074):0.01112):0.00706):0.02567,((((236998:0.01125,141364:0.01872):0.00488,239520:0.03098):0.00201,(234358:0.00455,324503:0.01468):0.0097):0.00749,157634:0.00428):0.01679):0.01042,763169:0.05145):0.0076):0.00948,((4041625:0.01544,(303544:0.00547,953615:0.01688):0.00974):0.01573,(4358504:0.0212,(4396870:0.03091,4447093:0.03365):0.00559):0.0096):0.00559):0.00336):0.00509,(((904520:0.04417,((157788:0.02253,968228:0.0315):0.00714,((943454:0.00189,243441:0.02045):0.00417,(207038:0.01473,(228955:0.056,158980:0.00138):0.01045):0.04822):0.00407):0.01593)'o__RCP1-48':0.02953,((((3132414:0.04252,(71252:0.0102,71278:0.00179):0.0007):0.00535,(1883792:0.05007,4407904:0.00054):0.01604)'g__Nitrosococcus':0.01086,4460114:0.02145):0.02123,543963:0.0426)'o__Chromatiales; f__Chromatiaceae':0.00656):0.00476,(((((816228:0.02451,4391590:0.02139):0.02337,((((((964050:0.00084,359435:0.0186):0.00912,772540:0.01101):0.01691,(((((150497:0.00925,213189:0.01906):0.01153,(1658346:0.01817,3420100:0.01199):0.00731):0.01092,((((254933:0.03678,(155504:0.0114,(1109905:0.00159,1109451:0.02893):0.01307):0.01095):0.00683,(701362:0.0156,1060822:0.01468):0.00995):0.00368,538801:0.01264):0.00257,(((826753:0.00569,58382:0.0202):0.00563,(149410:0.01242,(665912:0.00808,745322:0.01877):0.00644):0.00339):0.00628,573373:0.0139):0.00231):0.00159):0.00523,1136650:0.01382):0.00417,(350596:0.01851,824713:0.02773):0.00707):0.00514):0.00418,((322942:0.01291,((4327544:0.00419,560016:0.0267):0.00297,566684:0.00744):0.00727):0.00708,(((((510208:0.01275,147872:0.03885):0.01267,584071:0.01195):0.00141,580719:0.01147):0.0026,813266:0.01463):0.00287,554795:0.00962):0.01551):0.01847):0.02873,3471576:0.04294):0.00457,(212541:0.033,145799:0.04378):0.0054):0.01265):0.00557,((((1123693:0.00553,1144930:0.01175):0.0069,1124241:0.01532):0.01188,4474590:0.02537):0.01082,(2156139:0.02098,(537967:0.03129,(3423161:0.01246,(3517695:0.00161,4357540:0.00096):0.00644):0.02119):0.00806):0.00472):0.00853):0.00461,((2025651:0.04479,(156840:0.03805,4355494:0.03084):0.02075):0.02319,(325345:0.01792,(204859:0.04985,(510378:0.01188,(4391140:0.01615,805613:0.01889):0.00472):0.01565):0.01065):0.00861):0.00752):0.01272,(((1110454:0.01597,552286:0.01402):0.01114,(((1107773:0.00975,932645:0.01664):0.01214,((1027802:0.01444,664457:0.01168):0.00384,582931:0.01058):0.01792):0.00605,(1109341:0.00681,573032:0.02466):0.02119):0.00499):0.02453,(331119:0.04409,(3270408:0.03042,(3831037:0.01055,4441774:0.0123):0.01276):0.02571):0.01406):0.01299)'o__HOC36':0.01395):0.00767):0.0023):0.00165,(287555:0.04019,(((1110316:0.0301,((((692135:0.00969,349780:0.00664):0.00518,(4402142:0.00402,203128:0.02184):0.00909):0.00459,((826242:0.01059,(836354:0.00928,825822:0.01305):0.00508):0.00619,758878:0.01464):0.00457):0.00204,1852581:0.01133):0.0078):0.0207,(530809:0.03924,(((556382:0.01528,(1117949:0.02177,1113940:0.01222):0.00974):0.01678,(((4436968:0.01883,587391:0.01906):0.01411,4483818:0.02915):0.00262,((1117089:0.01409,(247507:0.02655,((4298200:0.02862,4306790:0.02325):0.00386,265006:0.0152):0.00795):0.01491):0.00487,((((590516:0.01807,4376006:0.02384):0.00838,((1106986:0.01173,(((4391993:0.03043,4301233:0.02318):0.00329,4483146:0.01684):0.01274,160405:0.01266):0.00676):0.00476,4377174:0.02448):0.00262):0.00482,(1110425:0.03583,539094:0.02835):0.00741):0.00081,(((4296846:0.01642,(136653:0.01732,779409:0.01184):0.00314):0.00014,((589714:0.01274,1112393:0.01793):0.01499,(1109712:0.01978,(811719:0.0087,630198:0.00568):0.00842):0.0022):0.0077):0.00286,((((574531:0.02914,1107314:0.00929):0.00467,4351055:0.01701):0.00631,(4389203:0.013,4092730:0.03766):0.00604):0.00718,((174627:0.03378,721723:0.01369):0.00651,(4301761:0.0254,((592964:0.01459,(877509:0.0084,4334176:0.01313):0.00262):0.00945,(168002:0.04271,975158:0.01051):0.01518):0.01105):0.00721):0.00507):0.00397):0.00319):0.00378):0.00158):0.0071):0.00505,((4369350:0.01525,2990720:0.01291):0.00507,1110985:0.02792):0.00675):0.00687):0.00542):0.00586,(((4368207:0.01863,((341286:0.00663,583819:0.00834)'g__Thiorhodospira':0.01147,((1128228:0.01664,(((571311:0.00165,7473:0.01008):0.01261,((632630:0.0025,165091:0.00188):0.00016,345368:0.0008):0.00292):0.00201,7472:0.00527):0.01032):0.00559,7467:0.00896)'g__Ectothiorhodospira':0.00911):0.00967):0.00664,553455:0.01578):0.00387,((344620:0.01733,((799885:0.0077,(759515:0.00918,581638:0.01349):0.00285):0.02074,(((782597:0.00764,563169:0.01273):0.00113,((658668:0.01195,71169:0.00674):0.00114,130099:0.01021):0.0073):0.00978,339792:0.01036):0.01166):0.01139):0.00939,1144285:0.04492)'g__Thioalkalivibrio':0.01235):0.01091):0.0046)'o__Chromatiales; f__Ectothiorhodospiraceae':0.00136):0.00207,((((513707:0.0239,((818256:0.0174,((4372038:0.01508,(3555068:0.01507,(2185840:0.0307,4366334:0.00309):0.01007):0.00826):0.0048,((520399:0.00016,221888:0.0069):0.01012,4440469:0.01211):0.01196):0.00909):0.00665,4455803:0.04438):0.0162):0.00777,((((1138332:0.01537,4353493:0.03346):0.0113,(754270:0.0042,(1109600:0.01306,4474678:0.03113):0.00899):0.00225):0.02236,278029:0.04984):0.00745,(277885:0.04021,818915:0.02819):0.0075):0.00514):0.00285,(((1066562:0.0181,4360333:0.02174):0.01107,((4478543:0.02235,(4432134:0.01093,((1133275:0.00618,157596:0.02393):0.00345,4347498:0.01316):0.01625):0.00733):0.00886,(903024:0.03783,4385330:0.01871):0.00517):0.00715):0.00465,(251981:0.0067,278708:0.00955):0.01592):0.00847):0.00174,((3325032:0.0182,513599:0.05246):0.0099,(186089:0.02805,559269:0.01877):0.00354):0.00325):0.00925):0.00523,((((((((((((215435:0.05636,641794:0.06384):0.0186,4413352:0.05705):0.00819,(((579351:0.00719,278394:0.00984):0.00325,(240357:0.0055,831036:0.01018):0.02172):0.01693,(509787:0.02857,((1072499:0.02692,4350270:0.01658):0.02559,(306665:0.039,318668:0.02718):0.00727):0.00557):0.01291):0.01264):0.01186,307195:0.02165):0.00687,((((313572:0.04357,((1658343:0.0236,(4362927:0.00961,4350815:0.0061):0.011):0.00281,((216695:0.01078,3844519:0.01563):0.00642,(773767:0.00624,(1140212:0.01368,4465255:0.01282):0.00168):0.00247):0.00238):0.00887):0.01067,(110246:0.07227,689324:0.09114):0.01051):0.01157,(612770:0.03054,((((((((((167947:0.01329,(243868:0.00961,611127:0.01514):0.00761):0.00687,741691:0.0189):0.00503,(210420:0.01451,(((((782070:0.01896,(770238:0.03611,((740763:0.01535,727354:0.02273):0.00906,(1110160:0.0215,808907:0.03226):0.01358):0.01557):0.0016):0.00352,569669:0.00707):0.00186,137083:0.04113):0.00899,(946604:0.02656,(((567013:0.01137,4416718:0.00288):0.00578,1789522:0.00886):0.00538,(585439:0.01459,1108120:0.0086):0.01271):0.01143):0.00561):0.00613,(880783:0.0123,(135755:0.03449,4338666:0.02244):0.00562):0.00654):0.01114):0.00921):0.00404,(4459768:0.01955,(2305122:0.0102,4208274:0.00455):0.01556):0.01107):0.00102,4352040:0.01898):0.00682,(2050215:0.01657,(4481307:0.03499,107566:0.00898):0.01176):0.00442):0.00628,((((744558:0.03579,4411853:0.05461):0.00733,((256300:0.01652,4361905:0.00961):0.01519,((4413077:0.04784,((4371041:0.01193,(253771:0.01456,4338083:0.02465):0.00678):0.00482,(239612:0.00254,174563:0.03785):0.02108):0.0115):0.05478,161219:0.02309):0.00694):0.00154):0.00909,(4456705:0.05299,4215619:0.03869):0.00853):0.00785,1035058:0.02616):0.00354):0.00589,((819885:0.00997,962736:0.00521):0.02039,(181469:0.02022,(329740:0.00478,819011:0.01856):0.01513):0.00722):0.01149):0.00643,(4307630:0.05136,(791021:0.0359,731480:0.04252):0.01819):0.03212):0.00431,111146:0.08021):0.00476)'f__HTCC2089':0.01314):0.01105,320974:0.04619):0.00606)'o__HTCC2188':0.00368,(((((4470320:0.04606,(4443191:0.07571,816573:0.15309):0.01364):0.03181,((1576803:0.02559,(((((859405:0.01814,4448566:0.00875):0.00462,538385:0.01808):0.00298,(4410345:0.00137,545665:0.01029):0.00501):0.00283,(616862:0.00238,587321:0.00319):0.00594):0.00485,(((4331265:0.02373,4465862:0.01993):0.00345,4316349:0.01073):0.00108,(((570256:0.02227,1127994:0.00799):0.00749,(3842054:0.00579,591394:0.0187):0.0035):0.00376,4424725:0.0154)'g__Reinekea':0.00569):0.02262):0.0142)'f__Saccharospirillaceae':0.02203,(((820497:0.03355,255205:0.01196):0.03242,((((279401:0.00372,1129626:0.01728):0.00729,4329768:0.00663):0.03044,((1707477:0.01469,(548050:0.00707,(237458:0.00707,(547808:0.03472,((254533:0.03083,(280438:0.01162,(811600:0.01532,(251633:0.00157,255543:0.0228):0.01011):0.008):0.00491):0.00085,274135:0.0008):0.01462):0.00239):0.00747):0.0014):0.02332,279383:0.05723):0.00821):0.00577,((551031:0.03083,4437455:0.03083):0.01911,(354518:0.03586,(535589:0.01477,(((247304:0.00116,(257069:0.00715,243738:0.02156):0.01876):0.00365,3626643:0.00653):0.00588,((247229:0.0038,246567:0.03403):0.00605,79413:0.01247):0.01049):0.011):0.00767):0.0168):0.00744):0.02271):0.0131,(((((((278138:0.03981,((4321784:0.00571,(3348562:0.0112,1680561:0.00899):0.00994):0.00201,4342207:0.01506):0.00449)'g__Neptunomonas':0.00867,((((((4392530:0.01149,(1128607:0.00241,4354037:0.00501):0.01221):0.00011,101658:0.0104):0.01071,101822:0.00077):0.004,4481999:0.0384):0.00801,358464:0.01869):0.00481,((246556:0.02187,(539603:0.04639,(((4441046:0.00599,1548011:0.00479):0.00597,4478842:0.02056):0.00392,367944:0.01426)'g__Oceanospirillum':0.00949):0.01838):0.00646,(((279220:0.01172,(806033:0.00237,(261043:0.00469,244161:0.007):0.00345):0.00448):0.00457,2855646:0.01076)'g__Amphritea':0.01296,95209:0.01046):0.00376):0.01225):0.00278):0.01393,((4320406:0.01762,245588:0.02307):0.01121,(612728:0.01423,((4264515:0.00378,(547793:0.0185,4410199:0.02549):0.0087):0.00314,636024:0.01543):0.00408):0.00236):0.00661):0.0081,(1548009:0.05412,((3270407:0.03491,250598:0.00332):0.00983,((224274:0.0106,((777272:0.02442,((570916:0.00342,440184:0.01542):0.00078,745869:0.0056)'g__Nitrincola':0.00277):0.00075,(27457:0.02891,8195:0.00515):0.0136):0.01362):0.0125,4427490:0.01652):0.01106):0.00703):0.011):0.00119,(((((4473769:0.01375,655329:0.01999):0.00563,548989:0.018):0.00902,(1644034:0.02582,(210115:0.0047,221209:0.03238):0.01072):0.01664):0.00802,(177483:0.02345,(1569335:0.00327,(((1146259:0.04123,(((((639466:0.04402,(4385904:0.00188,652049:0.0017):0.00015):0.00531,((661898:0.02751,4423024:0.0044):0.02252,1569332:0.00682):0.01046):0.00179,((4399489:0.00589,8194:0.07018):0.00832,4312029:0.00919):0.00362):0.00244,(((4460739:0.0406,4460740:0.01351):0.00676,4423030:0.02407):0.00016,((1143890:0.02859,1131263:0.01657):0.00905,(1130903:0.01236,1131661:0.00703):0.00015):0.0007):0.00673)'g__Marinobacterium':0.00628,(1123168:0.07306,1131622:0.07939):0.00108):0.00405):0.00736,4460738:0.04911):0.00261,1569337:0.03554):0.00871):0.00681):0.01765):0.00727,((710827:0.02028,((208665:0.01934,((109122:0.01071,79806:0.01517):0.03835,((((((((142469:0.00402,2440221:0.05144):0.00282,211586:0.02446):0.0019,(212859:0.01905,213794:0.04177):0.01047):0.00866,2440264:0.04525):0.00316,248961:0.00694):0.00015,(988073:0.0009,(1835918:0.00014,4313145:0.00182):0.00485):0.00695):0.00342,(3664781:0.01565,1145241:0.01566):0.01273):0.00178,((3691753:0.00702,(((((225370:0.00418,590825:0.00544):0.00246,3895061:0.0129):0.00261,((554218:0.00557,((4434317:0.00162,((2766655:0.00029,329249:0.00084):0.00239,(547302:0.00142,139282:0.00577):0.00293)'s__primoryensis':0.00239):0.00158,160064:0.00813):0.00079):0.00478,186010:0.0079):0.00094):0.00069,3664772:0.02094):0.00016,((235125:0.03077,(452541:0.02157,2269927:0.01699):0.00807):0.00734,((566270:0.00775,(4356828:0.00356,4469223:0.00326):0.00452):0.00188,(46306:0.00229,103719:0.00263):0.00249):0.00399):0.00131):0.00667):0.00491,4399621:0.0102):0.00269):0.00558):0.0075)'g__Marinomonas':0.00982,(4313143:0.0355,4478918:0.01952):0.01903):0.02228):0.00639,((326600:0.01345,(715447:0.01139,1548018:0.02256):0.00533):0.01787,(((4343793:0.01649,(1132384:0.00559,(115234:0.00308,614465:0.00788):0.01302):0.01017):0.00218,376032:0.00204):0.01374,534970:0.03048):0.00507):0.00583):0.00233):0.0037):0.01071,(8173:0.04431,(((1054141:0.01339,(263377:0.02319,260605:0.02622):0.04066):0.01954,((165545:0.01379,(938232:0.04609,((((1072558:0.00232,(909910:0.01828,1000645:0.01769):0.00518):0.00875,265642:0.01089):0.00171,(((798250:0.00276,((872481:0.00435,977226:0.03027):0.00484,3569088:0.0204):0.00016):0.00196,(((1044208:0.0262,(618899:0.00016,717574:0.02792):0.00698):0.00456,886354:0.0096):0.0084,((931438:0.01656,1080629:0.01874):0.00577,970344:0.02506):0.00691):0.00691):0.00346,(1142811:0.01307,(161298:0.00535,1122234:0.00522):0.00094):0.00084):0.00783):0.00648,277109:0.01394):0.00984):0.0051):0.00493,(781909:0.03169,(765471:0.00169,536760:0.01524):0.01442):0.00558):0.00708):0.01112,((540578:0.00149,(256012:0.02169,243315:0.01794):0.02386):0.00374,249224:0.0193):0.02242):0.01838):0.0157):0.00556,((((((((776888:0.01034,4332584:0.00423):0.02759,(((((((1784974:0.00014,4414344:0.00646):0.00234,822775:0.01715):0.00612,1136643:0.01031):0.00179,(1548015:0.00379,232107:0.02821):0.01129):0.00218,248432:0.02492):0.00502,160907:0.00946):0.00284,(694426:0.00129,(147820:0.00148,(584518:0.03695,810240:0.00291):0.00612):0.01622):0.00345):0.00628):0.00988,2556149:0.00343)'g__Oleibacter':0.01484,(208197:0.03636,4393367:0.03667):0.01547):0.01101,(586081:0.04311,(699385:0.02712,777594:0.04035):0.0196):0.02069):0.00341,(((4458669:0.01527,(3340354:0.02159,(4425771:0.01396,4456017:0.00612):0.02044):0.00584):0.00307,715087:0.02818):0.01143,((((1134675:0.02271,2299689:0.02198):0.00621,(1127719:0.00171,1136010:0.00857):0.00732):0.00263,559562:0.00865):0.00022,(509093:0.04267,824281:0.02021):0.03293):0.01125):0.01635):0.00712,(587444:0.04511,(80542:0.03025,(((81830:0.01129,(835189:0.02525,239345:0.04222):0.01977):0.0008,(244721:0.00749,4396362:0.00363):0.00185):0.00084,321939:0.02081)'g__Oleispira':0.01127):0.0191):0.00734):0.01098,(588659:0.01353,((563757:0.0008,(568556:0.01,(557690:0.00511,541255:0.03428):0.01037):0.00786):0.00016,588210:0.00905):0.01791):0.04224):0.01035)'f__Oceanospirillaceae':0.01011):0.00581):0.00239):0.00285,((((((379603:0.02282,4309498:0.04941):0.05817,((795874:0.0767,212404:0.06984):0.03188,(((232889:0.00101,(((106179:0.02474,(848082:0.00965,315563:0.01718):0.00875):0.01972,118142:0.00778):0.0008,325713:0.03111):0.00172):0.02202,343231:0.01951):0.02783,(839212:0.05553,((((838525:0.03544,(((829588:0.02588,836503:0.0161):0.03072,4481238:0.00707):0.00015,116221:0.0066):0.00554):0.01452,((232511:0.03186,(116756:0.00341,337129:0.01493):0.00896):0.00196,581343:0.0164):0.01283):0.02091,(554945:0.01736,((851484:0.01629,821190:0.01292):0.0147,(4304614:0.01683,125125:0.01578):0.00485):0.00788):0.00556):0.00312,(154863:0.02095,545321:0.02071):0.0291):0.01727):0.02145):0.02458):0.01012):0.01508,(((204762:0.05946,(751714:0.01873,772506:0.03777):0.01631):0.01647,(680792:0.03701,(((((739096:0.01227,(724030:0.00894,610287:0.02498):0.0039):0.01609,(663753:0.00076,(((257395:0.01295,691524:0.04562):0.01103,(732542:0.02644,337778:0.04355):0.00921):0.00802,(671457:0.03675,605747:0.05307):0.02265):0.01201):0.02553):0.01259,(779351:0.0172,((((((646297:0.036,792985:0.01528):0.00991,691149:0.01787):0.00446,(613465:0.00622,625862:0.016):0.00681):0.00511,630330:0.03045):0.00376,(536275:0.00681,4458640:0.0224):0.0055):0.00744,791761:0.01181):0.00722):0.00439):0.0046,622900:0.04362):0.00183,765193:0.00848):0.01431):0.00708):0.01787,(((549897:0.01106,316788:0.02996):0.00809,(268438:0.02579,((((((544395:0.01205,(1105706:0.01789,((334763:0.0138,((255358:0.01501,3197726:0.00941):0.00998,255625:0.00564):0.00265):0.01052,4337033:0.03265):0.00776):0.00955):0.0044,((326400:0.02154,(140175:0.00658,591094:0.02161):0.00756):0.00767,((92209:0.01267,(224680:0.03406,350692:0.00471):0.0074):0.00581,108544:0.01366):0.00262):0.00681):0.00599,96902:0.0089):0.00168,((361395:0.01827,140174:0.01134):0.00787,98298:0.01456):0.00523):0.00425,(((238432:0.02618,(2889968:0.02143,4314535:0.023):0.0127):0.01199,(864607:0.01137,(590430:0.01454,((4410497:0.00239,263473:0.03175):0.00161,313341:0.01699):0.00774):0.00843):0.00466):0.00537,4458668:0.01462):0.00872):0.00582,(588515:0.00932,80175:0.01249):0.01102):0.00829):0.01205):0.0164,(567837:0.01932,564740:0.03957):0.03788):0.01817):0.01671):0.00981,((((756297:0.00115,((778891:0.07106,(696972:0.05712,754610:0.00102):0.01766):0.014,746675:0.01):0.00656):0.00468,(645349:0.01988,743929:0.02325):0.01588):0.01067,252615:0.04605):0.00623,((744840:0.03145,685508:0.00673):0.03513,(((712295:0.03705,709830:0.04707):0.01744,((((352058:0.07887,310257:0.021):0.01699,((338265:0.0009,((((((4356212:0.02928,(341618:0.00688,347473:0.0583):0.01219):0.01681,(((230473:0.01048,116923:0.00624):0.00101,233586:0.02095):0.00508,233801:0.01079):0.00554):0.01109,109455:0.00457):0.02417,233074:0.00099):0.01563,309280:0.01028):0.02959,230774:0.0084):0.01098):0.01073,342113:0.05916):0.02804):0.00623,(346082:0.02305,(304520:0.00996,(((310259:0.00842,4444568:0.00813):0.0055,(((305073:0.01243,352531:0.01747):0.00016,342288:0.01643):0.00119,349392:0.01239):0.00893):0.00411,338986:0.03129):0.00702):0.00469):0.02319):0.01221,((((794979:0.01463,702400:0.02134):0.01393,(650699:0.00078,672580:0.01594):0.01339):0.00357,((((306634:0.01159,((((768682:0.0117,642309:0.02248):0.0089,(666891:0.01014,(796307:0.04296,(644094:0.00079,((((1712363:0.0109,684017:0.03941):0.0009,((814408:0.02106,1712358:0.05766):0.00225,632252:0.0383):0.00535):0.00954,(569239:0.04207,((4401465:0.00833,((354863:0.00951,540364:0.00552):0.00292,593801:0.02462):0.00396):0.00322,340666:0.01368):0.00663):0.00473):0.00316,(658278:0.01047,699166:0.01473):0.00158):0.01221):0.01225):0.00733):0.00142):0.00696,(((333759:0.0257,323845:0.01698):0.00518,(230842:0.00493,((591130:0.00408,275493:0.00312):0.01562,(323305:0.02815,99933:0.0016):0.00309):0.01962):0.02104):0.01349,137107:0.00407):0.00029):0.00234,((((817600:0.02431,620772:0.00641):0.01484,(768484:0.01589,((659436:0.02111,(692115:0.03423,(654240:0.0715,708687:0.07638):0.02447):0.00652):0.00089,((802223:0.05725,775035:0.01329):0.01079,781865:0.03821):0.00093):0.0003):0.0003):0.00151,91777:0.02855):0.00014,(764684:0.02864,1134730:0.005):0.00395):0.00936):0.00281):0.00015,55020:0.00511):0.0058,329190:0.01548):0.0072,(307155:0.00812,((747101:0.01136,762572:0.0126):0.00968,776770:0.00752):0.00484):0.0079):0.00016):0.00769,(261971:0.01474,677903:0.03849):0.01559):0.0037):0.01411):0.00092,(((((691779:0.01336,627843:0.01211):0.01982,837519:0.01269)0.055:0.00222,563843:0.01052):0.01537,684859:0.00945):0.00259,729923:0.01625):0.01826):0.00619):0.0074):0.03012)'f__Halomonadaceae; g__Candidatus Portiera':0.00949,(((4299417:0.01064,4355489:0.03326):0.00886,(62733:0.01594,1697817:0.01122):0.00837):0.00504,(166304:0.00372,(634286:0.00703,4175062:0.00236):0.0038):0.00847)'f__Saccharospirillaceae; g__ML110J-20':0.0399):0.00609,(((4424465:0.0072,70494:0.01034):0.05074,(773487:0.00889,((74387:0.00168,(1112543:0.00784,4306324:0.03171):0.005):0.00499,(542922:0.03825,563622:0.00782):0.00428):0.0137):0.04137):0.00787,(839167:0.04058,348460:0.04495):0.01375):0.01228):0.00454):0.00566,(((4295376:0.03023,(702581:0.03507,((((((((623849:0.00015,789184:0.01141):0.02132,831558:0.00746):0.00433,(((164076:0.02319,(((4320394:0.00495,(590022:0.01288,1148082:0.00841):0.00285):0.00064,(4363328:0.00014,4436885:0.00014):0.00243):0.00249,(370251:0.0058,(((4397109:0.00015,(((199904:0.01117,166985:0.02189):0.00446,(201252:0.02927,201213:0.01122):0.00492):0.0036,200938:0.01852):0.00503):0.00164,(219535:0.01382,221659:0.01625):0.00172):0.00484,((3041665:0.00336,573686:0.01637):0.00328,221108:0.00537):0.00172):0.00404):0.0008):0.00311):0.00075,743665:0.00891):0.00626,((564590:0.00588,109431:0.01023):0.00458,(347784:0.01608,167083:0.00274):0.00802):0.00063):0.00359):0.00204,3217440:0.03675):0.00633,203101:0.11208):0.00587,((4389591:0.01183,(4430519:0.01106,(((585094:0.02663,555869:0.00138):0.00077,739464:0.00514):0.00614,335717:0.01862):0.00366):0.01372):0.00248,(777473:0.0105,1147003:0.01763):0.00721):0.01499)'f__Endozoicimonaceae':0.01117,339571:0.01631):0.00776,(((((54855:0.01311,48284:0.0227):0.01027,(420931:0.03073,4415180:0.05768):0.00784)'f__HOC21':0.03225,821975:0.02351):0.01092,(295996:0.00878,722984:0.03429):0.01099):0.0131,4303979:0.02592):0.00661):0.02104):0.00583):0.01493,((530381:0.04865,((1136795:0.01986,4394966:0.01281):0.00312,((1127928:0.00612,4469775:0.00606):0.01825,(4417200:0.01537,(3058999:0.01675,(4362028:0.01801,307375:0.02215):0.0068):0.00805):0.00636)'g__Hahella':0.00732):0.01959)'f__Hahellaceae':0.01551,243945:0.06331):0.00479):0.00908,((277026:0.05885,((349582:0.03077,(((251507:0.00717,(4301897:0.02914,4437284:0.00701):0.00246):0.02453,652721:0.01782):0.01043,((330888:0.00705,4357910:0.01506):0.00903,(79309:0.00139,(((333373:0.00879,139543:0.00529):0.00486,(731346:0.01436,(2205008:0.01569,237305:0.01509):0.00883):0.00203):0.00532,823950:0.01505):0.006):0.0046):0.00329):0.00872):0.00805,(537713:0.01802,3410492:0.03062):0.00754)'f__Oleiphilaceae':0.00769):0.00557,792258:0.0557):0.00509):0.00864)'o__Oceanospirillales':0.00398,(((((948420:0.01919,4432735:0.01428):0.00544,(((4401472:0.03914,(334931:0.0168,((1146855:0.01889,4388742:0.01725):0.00348,321959:0.01923):0.00248):0.00177):0.0054,4452444:0.01157):0.01151,(2945007:0.02755,4397026:0.01765):0.0065):0.00314):0.00345,((((((644385:0.02927,(298139:0.00985,110380:0.01466):0.00522):0.01322,655770:0.01969):0.01265,(575271:0.02397,354247:0.03617):0.01198):0.01152,(802696:0.02917,((541691:0.0179,(269778:0.01265,310378:0.02151):0.00439):0.01111,(530532:0.02251,(333593:0.01387,317569:0.01243):0.00596):0.01254)'g__Spongiibacter':0.00885):0.00813):0.00721,(((((895353:0.00094,630967:0.02897):0.00485,((1015084:0.01403,((574120:0.00686,(823378:0.05168,766016:0.01891):0.01589):0.01461,633989:0.02981):0.00721):0.00323,(((((828926:0.03261,(124341:0.0027,234994:0.02908):0.01035):0.00015,((((3341030:0.01875,(3300909:0.04402,4410923:0.0222):0.00281):0.00104,925598:0.0135):0.00177,(270409:0.00856,(795623:0.01867,1128240:0.00321):0.00447):0.00274):0.00014,(((312030:0.00556,805719:0.02148):0.00428,4373778:0.00668):0.00365,4147295:0.02143):0.00241):0.00545):0.0008,(((((((775793:0.00535,787152:0.00659):0.0081,1089621:0.01463):0.00547,550776:0.01012):0.00337,929471:0.00196):0.01127,330181:0.01736):0.0016,96014:0.00175):0.00158,908410:0.04076):0.00014):0.00647,609454:0.01882):0.00157,1047294:0.01159):0.00381):0.01497):0.00313,(573165:0.02044,(1068018:0.00539,(1027143:0.01014,778682:0.07):0.00472):0.01591):0.00757)'g__HTCC2207':0.01995,((((4474582:0.00677,836140:0.02149):0.0008,(682820:0.00791,2922812:0.01159):0.00387):0.0024,825252:0.0135):0.01123,((239611:0.01285,646909:0.00521):0.00201,(((752629:0.00512,312215:0.03606):0.01521,223209:0.00866):0.00362,239286:0.01721):0.00338)'g__ZD0117':0.00526):0.0062):0.00516,4388995:0.02187):0.00584):0.00687,(((((552580:0.0072,604923:0.01939):0.00949,(537030:0.00435,(742587:0.0123,634119:0.02819):0.00278):0.00395):0.00156,544706:0.00897):0.00858,4482599:0.01135):0.0065,((4476153:0.01777,67771:0.0158):0.01065,(((2496397:0.01122,(330579:0.03645,(4388096:0.00379,727795:0.02477):0.01806):0.00456):0.0009,305436:0.00733):0.00318,(346389:0.01977,(328092:0.01301,312108:0.00096):0.0009):0.00554):0.00227):0.00518)'g__HB2-32-21':0.00774):0.00867)'o__Alteromonadales; f__Alteromonadaceae':0.00324,(((568849:0.0647,(113083:0.03744,(141365:0.03479,(256116:0.02586,246087:0.02015):0.00491):0.00247):0.00417):0.00015,((206565:0.03786,((544177:0.0412,445495:0.02433):0.01446,((580563:0.00357,533246:0.0387):0.01334,(4273894:0.02325,((813945:0.00688,808851:0.03004):0.00884,(143609:0.01645,141564:0.00825):0.00771):0.01096):0.01078):0.00641):0.00165):0.0101,(((150456:0.0172,(543958:0.05301,559537:0.03533):0.01686):0.01318,(4433076:0.0446,(4315675:0.0279,4393743:0.02652):0.00811):0.0142):0.01778,(((4371191:0.00476,(821562:0.00712,(332557:0.01435,769643:0.03334):0.01197):0.00601):0.01169,(849314:0.03148,(836394:0.01292,(((((219900:0.00172,217482:0.01888):0.00885,338140:0.02639):0.00697,(4322538:0.00643,(4426851:0.02686,4424863:0.01646):0.01145):0.00921):0.01649,4395984:0.0252):0.02478,196934:0.03904):0.00931):0.01862):0.0091):0.01048,((550333:0.04582,(535138:0.00107,1120857:0.02222):0.00676):0.02994,((1134379:0.05347,(738230:0.00183,4337172:0.0331):0.00961):0.04347,(((814805:0.02544,(179713:0.02349,((1113485:0.0434,(4408226:0.03039,4454529:0.00014):0.0286):0.02229,825979:0.03215):0.00361):0.00599):0.01741,((((1127109:0.02805,(((4299928:0.01695,(4318649:0.04838,(4424871:0.05823,4438565:0.04608):0.01032):0.01603):0.0017,(4308187:0.03094,4365165:0.01756):0.01959):0.00801,(822559:0.02404,4300962:0.01296):0.01207):0.00205):0.00016,372958:0.03552):0.0048,((156652:0.00817,4316720:0.01483):0.00354,4434190:0.02747):0.01177):0.00237,((((((((4448012:0.01382,72449:0.00227):0.00341,1144619:0.00741):0.00216,(((188369:0.0113,782289:0.01177):0.00845,((809272:0.00085,(105218:0.02345,821119:0.02098):0.0031):0.00232,(113289:0.00863,8491:0.02713):0.00091):0.00149):0.00016,200250:0.0123):0.00082):0.00014,(((109728:0.00029,(((3078643:0.02516,4460024:0.02157):0.00098,1125984:0.02572):0.0025,((140758:0.01882,95623:0.00579):0.00024,(140946:0.03027,140772:0.02615):0.00546):0.00109):0.00095):0.00015,((38888:0.01216,4424103:0.01878):0.00237,((151046:0.0236,154066:0.06476):0.00023,(152595:0.03937,151390:0.02089):0.00012):0.00134):0.00014):0.00016,(109535:0.00725,((4376929:0.05002,(243015:0.01707,(4335180:0.06106,(4376932:0.03639,4406541:0.04622):0.01725):0.00532):0.00113):0.00297,669356:0.01069):0.00074):0.00338):0.00173)'s__stutzeri':0.00429,((780555:0.01398,640071:0.01371):0.01097,4438564:0.02819):0.01191)'g__Pseudomonas':0.00204,(((((143958:0.02198,4446538:0.00362):0.00158,(8525:0.01392,((276168:0.02109,271906:0.01451):0.00292,((4364813:0.00016,4474944:0.00752):0.00628,263193:0.00982):0.00584):0.00151):0.00242):0.00238,((((71894:0.00901,2534140:0.03462):0.00016,(4437436:0.02787,4408518:0.01677):0.00073):0.00093,(250296:0.0085,(305129:0.05241,55384:0.02156):0.0041):0.00043):0.00028,((4335179:0.0357,4376934:0.01371):0.00082,((1118561:0.01002,573409:0.01542):0.00015,((326605:0.00331,((328340:0.01948,250586:0.00853):0.00153,835357:0.00969):0.00049):0.00012,(243229:0.05006,91144:0.01443):0.01089):0.00181):0.00015):0.00096):0.00015):0.0008,312988:0.0107):0.00078,(((109731:0.03354,553810:0.09621):0.01142,((1805440:0.0037,(1041394:0.00715,263013:0.017):0.00799):0.00666,593894:0.00849):0.00943):0.00141,(((4456933:0.00409,((((751725:0.01978,((4453758:0.01986,83705:0.01116):0.00016,(4302222:0.01847,(256215:0.00093,8523:0.00473):0.00016):0.00108):0.00029):0.0007,139289:0.00596):0.00079,1136249:0.0087):0.00245,288207:0.01865):0.00659):0.00158,((((((520731:0.0339,1137939:0.01642):0.00085,(543541:0.01037,827497:0.01488):0.00044):0.00034,816671:0.01477):0.00173,4309472:0.01613)'s__alcaligenes':0.00235,(640641:0.00177,(543389:0.01366,(511565:0.01438,587812:0.012):0.00096):0.00619):0.00327):0.00158,(535159:0.02201,((199647:0.00973,2530338:0.03629):0.00328,8433:0.01682):0.00015):0.00158):0.00318)'g__Pseudomonas':0.00155,((((942214:0.02519,((((905537:0.00793,4364205:0.01537):0.00094,1120717:0.00757):0.00464,(568727:0.01188,(((1119053:0.00499,4344998:0.00331):0.0063,4382169:0.01562)'g__Azorhizophilus':0.00015,(1135136:0.00014,4008773:0.00238):0.0039):0.00321):0.00564):0.00227,((928406:0.01584,((64506:0.00086,815259:0.00014):0.00878,171527:0.00855):0.0033):0.00038,(577261:0.01372,((735666:0.01628,(311673:0.01214,(4403653:0.00198,(4403651:0.00334,4464303:0.00083):0.00083):0.00288):0.00014):0.00014,722182:0.00642):0.00057)'s__balearica':0.00868)'g__Pseudomonas':0.00277):0.00776):0.00137,(((((66199:0.0075,746562:0.01691):0.00254,1135348:0.00637):0.00329,4364203:0.00976)'g__Azomonas':0.00583,(((4332830:0.0085,(171961:0.01498,766991:0.0281):0.00474):0.00344,(770475:0.00369,(30919:0.02502,((((((((219457:0.01552,450877:0.00817):0.00014,(((521384:0.03227,517436:0.0497):0.00898,4448334:0.0324):0.00075,((((285160:0.0343,4359586:0.01273):0.00303,((220349:0.00706,225151:0.01119):0.00084,(225799:0.01296,((224123:0.02138,223307:0.01218):0.00571,((220844:0.01308,218267:0.01371):0.00303,((222184:0.02116,220953:0.02454):0.00504,219088:0.01621):0.00516):0.005):0.00216):0.00092):0.0016):0.00016,(590136:0.04666,220149:0.01638):0.00379):0.00016,(226299:0.02638,28841:0.00876):0.00158):0.00079):0.00029):0.00015,112159:0.01625):0.0001,((104313:0.00379,91296:0.01333):0.00059,(4475523:0.01819,(220012:0.00481,219804:0.00085):0.01573):0.005):0.00014):0.00038,(225284:0.07099,224745:0.00486):0.00028):0.00014,((242070:0.02162,(269901:0.00156,4414475:0.01842):0.00198):0.00043,4320653:0.0298):0.00014):0.00014,(((144452:0.00842,280369:0.01665):0.00014,657845:0.02782):0.00028,(139321:0.02508,((780261:0.00724,((560075:0.01231,4408227:0.03224):0.0027,528952:0.02589):0.00172):0.00014,((227234:0.02032,4453786:0.01648):0.00109,(225088:0.02225,(219229:0.0371,99682:0.01529):0.00198):0.00078):0.00015):0.0003):0.00031):0.00057):0.00016,(828623:0.01556,1126459:0.01843):0.00249):0.00314):0.00912):0.00164):0.00698,(((1108886:0.01726,(2534143:0.0117,170405:0.0065):0.00188):0.00158,(((((((((549293:0.01599,4365172:0.01107):0.00453,(267843:0.00966,2295957:0.0143):0.00259):0.00822,((751973:0.01093,(553648:0.01825,(182912:0.01822,836096:0.00791):0.01259):0.01337):0.00666,333782:0.00864):0.00129):0.00374,((646549:0.01251,4455861:0.01216):0.00015,2317377:0.01683):0.01458):0.00422,(817209:0.00392,1146761:0.01115):0.00361):0.00307,(4353093:0.00497,(((140880:0.00631,140916:0.0257):0.01488,(132521:0.05741,(547704:0.06286,898011:0.05353):0.00554):0.00431):0.00539,(266458:0.03503,200552:0.0121):0.00154):0.00174):0.00126):0.00111,((((271238:0.0112,((549837:0.01901,(513078:0.02638,203364:0.03556):0.00675):0.00597,216433:0.01979):0.00471):0.00791,242875:0.04417):0.00192,774465:0.01612):0.00021,((((217410:0.01998,141206:0.02906):0.00444,((1105944:0.02521,((((287032:0.02815,((((833174:0.00282,4364835:0.03215):0.01687,311522:0.02747):0.00757,(4128270:0.00313,(4406538:0.01114,4335184:0.03328):0.00473):0.01406):0.0059,2475174:0.02742):0.00543):0.00761,95608:0.0403):0.00324,((108909:0.01009,106711:0.02215):0.00756,((513808:0.02196,((338200:0.00566,((388763:0.0144,(1119175:0.0057,4028110:0.01009):0.0058):0.00459,845178:0.01248):0.00896):0.00565,(143498:0.0305,(326069:0.01723,4352233:0.01024):0.0039):0.0037):0.00496):0.00344,(304556:0.01363,560886:0.00882):0.00799):0.01057):0.00994):0.00459,180060:0.06115):0.00365):0.00016,103728:0.01648):0.00403):0.00102,(1123374:0.04079,(1135220:0.0263,1137076:0.03716):0.00844):0.00321):0.00135,(((((((((((((((275708:0.01142,4437190:0.03671):0.00397,(((((262708:0.01317,(269930:0.01721,260790:0.01061):0.00114):0.00199,(398017:0.01454,260809:0.01487):0.00014):0.00014,74559:0.00014):0.00043,((259419:0.00681,398604:0.00864):0.00018,264673:0.00593):0.0003):0.00044,(289441:0.00894,400315:0.0059):0.00224):0.00016):0.00092,4478861:0.02038):0.00014,(((249556:0.0184,631620:0.01576):0.00754,(251605:0.03096,242843:0.05017):0.00806):0.00415,142888:0.03217):0.00251):0.00076,(2589305:0.00558,(((276867:0.0125,271891:0.00677):0.00177,(274219:0.01453,260730:0.01217):0.0009):0.00158,(4435982:0.00338,1133201:0.00989):0.00013):0.00016):0.0011):0.00082,750018:0.02611):0.0003,556184:0.01511)'s__veronii':0.00078,((129642:0.00879,4386920:0.00754):0.00078,(4456891:0.01871,812851:0.00436):0.00093):0.00016):0.00079,792863:0.02999):0.00014,813216:0.01085):0.00015,((563273:0.01856,(536390:0.02607,795272:0.02187):0.00792):0.00181,(552449:0.02379,561762:0.02208):0.00247):0.00315):0.00014,((543864:0.01967,546144:0.0095):0.00164,((((813617:0.01439,611597:0.01139):0.00164,4369489:0.00898):0.00026,(541859:0.02304,633252:0.00993):0.0003):0.00014,(1120153:0.01212,((4392233:0.01162,(((((110621:0.01174,202466:0.00692):0.00192,((761939:0.01552,4470236:0.01977):0.00263,((((25337:0.00978,140966:0.01065):0.00014,237173:0.01406):0.00014,((677819:0.03597,1800083:0.02332):0.00209,((544672:0.03677,574546:0.03943):0.00266,(280480:0.03339,(539941:0.03173,279910:0.00567):0.00925):0.00475):0.0008):0.00083):0.00015,1078027:0.00629):0.00016):0.00015):0.00016,((((1091016:0.01776,876714:0.02054):0.00085,4301373:0.03023):0.00091,4406539:0.02605):0.00014,4382017:0.02026):0.00093):0.00015,165929:0.02079):0.00014,(256834:0.00666,970796:0.01605):0.00158):0.00046):0.00014,3290367:0.01379):0.00043):0.00016):0.00094):0.00014):0.00014,((280459:0.00449,((350105:0.02795,744371:0.02041):0.00162,(284090:0.01815,611988:0.01338):0.00073):0.00191):0.00013,548944:0.00879):0.00028):0.00079,279948:0.03072):0.00086,816090:0.01831):0.00239):0.00085):0.00079):0.00015,((((((363719:0.02983,((((4351855:0.01451,4435983:0.00541):0.00041,(516292:0.01139,(3622774:0.00067,643678:0.01465):0.00218):0.00093):0.00028,4451011:0.01559):0.00031,1000161:0.04022):0.00015):0.00078,(((((((282250:0.01289,617271:0.03427):0.0003,1118259:0.00427):0.00015,(((((((358042:0.00553,(446356:0.01091,406361:0.00688):0.00113):0.00122,(200021:0.00597,(((155962:0.00246,4391174:0.0278):0.00087,(((1111456:0.01443,133961:0.0134):0.00092,((587601:0.02276,928829:0.0119):0.00304,564678:0.01153):0.00111):0.0001,274827:0.00082):0.00038):0.00015,277094:0.00014):0.00015):0.00044):0.00016,268162:0.00083):0.00062,4309216:0.01446):0.00042,822187:0.02142):0.00011,829851:0.00443):0.00014,(238696:0.02994,(822060:0.01546,((414568:0.01632,541223:0.02948):0.00098,171908:0.01501):0.00196):0.00028):0.00013):0.00172):0.00079,((564991:0.00886,544313:0.00403):0.00409,(4392229:0.01273,(818602:0.00682,(4309427:0.00901,(4327028:0.00834,1120434:0.01175):0.00012):0.00014):0.00161):0.00069):0.00029):0.00014,103025:0.02545):0.00014,(66813:0.0088,821820:0.0105):0.00157):0.00473,(((((((561294:0.01321,109263:0.0058):0.00163,(1105816:0.01752,(926370:0.00161,4367397:0.00404):0.00241):0.00891):0.00238,((246575:0.01048,138840:0.00367):0.00167,827026:0.02273):0.00157):0.00016,(4470206:0.01254,4419276:0.00567):0.00792):0.00016,(831401:0.01596,(((202610:0.00014,279231:0.01688):0.00016,619893:0.02263):0.00078,270842:0.00564):0.00261):0.00086):0.00078,((258724:0.01387,(((((89393:0.01336,(4370747:0.00329,3643491:0.01455):0.00079):0.00204,265715:0.00204):0.00438,589597:0.00251):0.00016,130002:0.01846):0.00152,((((91834:0.00649,394796:0.00574):0.00015,(410048:0.01097,(454228:0.00675,272189:0.01243):0.00074):0.00093):0.0003,(1146480:0.02447,4432796:0.02769):0.00724):0.00076,(((237364:0.015,4349788:0.01151):0.00031,(999394:0.023,877752:0.03436):0.00608):0.00079,65400:0.00821):0.00016):0.00158)'s__viridiflava':0.00092):0.0008,140863:0.01398):0.00575):0.00011,(((261144:0.00844,4456889:0.0033):0.00014,((4432795:0.02878,60329:0.01857):0.00028,107493:0.03221):0.00026):0.00059,227761:0.01242):0.00094):0.00172):0.00016):0.00016,(4455386:0.00566,((241822:0.05113,(834626:0.02388,(252019:0.07286,238388:0.06235):0.0176):0.00616):0.00159,114379:0.00775):0.00596):0.00173):0.00394,((138914:0.01722,106985:0.0098):0.00015,((538750:0.01402,226426:0.02884):0.00016,4422388:0.00592):0.00081):0.00043):0.00016,4253984:0.00784):0.00066,(((4461938:0.0024,(816992:0.00768,3913171:0.00847):0.00123):0.00156,((557974:0.00252,728119:0.00741):0.00163,(1566691:0.00257,2534141:0.01416):0.00113):0.00071):0.00051,(((((((155221:0.00917,4355474:0.02022):0.00075,((1145751:0.01147,187390:0.00699):0.00045,4481606:0.01851):0.00358):0.00011,((133533:0.00183,(3314521:0.01234,(974121:0.02573,4411040:0.04385):0.00182):0.00301):0.00047,1112793:0.00895):0.00071):0.00173,(4371222:0.00798,(4371219:0.01276,4371220:0.02329):0.00456):0.00508):0.00079,352503:0.009):0.00014,((264913:0.0077,(143425:0.01693,141367:0.0146):0.00297):0.00016,((4389037:0.0032,8619:0.00703):0.00113,(1109251:0.00872,961783:0.00254):0.00158):0.00079):0.00041):0.00081,(4474160:0.01488,367789:0.01421):0.00178):0.00051):0.00226):0.00158):0.00157,(327694:0.0051,(((295031:0.06273,1071450:0.00015):0.00248,(114572:0.00588,((290510:0.00949,((930834:0.01408,297371:0.0434):0.0041,1079338:0.02045):0.00135):0.00078,(292270:0.02215,291845:0.03394):0.00226):0.00152):0.00031):0.00014,4380426:0.02728):0.00297)'s__fragi':0.00392):0.00079):0.00633,((557138:0.00834,3867584:0.04571):0.00354,((764682:0.0014,817734:0.0055):0.00106,533787:0.00947):0.00292):0.00308):0.00163)'g__Pseudomonas':0.00161):0.00078,(4379318:0.00237,349981:0.0154):0.0071):0.00327):0.0047,((244248:0.02222,(342096:0.01764,760529:0.00585):0.00488):0.00358,(581249:0.02972,(448893:0.00604,4302967:0.01828):0.01316):0.00629):0.00871):0.00125,(((108340:0.01048,(((((((4404312:0.00329,(((203264:0.01749,(170417:0.00181,4344967:0.02095):0.00206):0.00411,(((520249:0.00172,4342964:0.00344):0.00081,(225569:0.00471,((4315361:0.0073,526024:0.01198):0.00541,4426432:0.00863):0.00594):0.01584):0.00432,260507:0.00781):0.00485):0.00226,(312742:0.00473,53457:0.01195):0.00239):0.01218):0.0024,818369:0.01851):0.00219,24493:0.00628):0.00357,144547:0.02083):0.01313,320016:0.0157):0.00418,144048:0.00015):0.01049,((182418:0.00228,589489:0.02484):0.00042,200173:0.02575):0.01247):0.0065):0.00754,((1136276:0.00479,(3544894:0.00445,874750:0.01445):0.00541):0.00771,(162570:0.00581,((189438:0.01523,406145:0.00614):0.00011,(4327501:0.01245,4318989:0.03456):0.00016):0.00099):0.00871):0.0034):0.00221,((((2489887:0.00014,(4313336:0.00014,4377085:0.05576):0.0371):0.00567,((912967:0.00977,1116498:0.00624):0.00525,3964538:0.00959):0.00487):0.00328,((239924:0.00173,((72643:0.00718,(70116:0.00398,61102:0.01223):0.00014):0.00079,327271:0.02198):0.00172)'s__citronellolis':0.00333,(((((((194461:0.029,191096:0.01876):0.00155,(141244:0.00681,141146:0.0082):0.00464):0.00015,187398:0.02112):0.00013,188486:0.01345):0.00031,195179:0.01497):0.00151,4343834:0.00745):0.00015,(((247615:0.01818,174219:0.02163):0.00076,((202772:0.00928,4339214:0.00331):0.00014,73782:0.00181):0.0004):0.00108,226424:0.00539):0.00011)'s__nitroreducens':0.00262):0.00322):0.00095,(((((141105:0.02044,98909:0.01343):0.00613,(766903:0.00794,789659:0.00931):0.00225):0.00318,4372132:0.01517):0.00113,(113352:0.01584,816156:0.00962):0.00232):0.00212,4302708:0.0043):0.00145):0.00279)'g__Pseudomonas':0.0024):0.00134):0.00079):0.00161):0.00015):0.00067,(((161169:0.00355,4312845:0.0128):0.00481,(4376926:0.00783,383376:0.01373):0.0068):0.00401,577266:0.01879):0.00581):0.00322,(2061792:0.01654,364760:0.06095):0.01061):0.00597):0.00014):0.00669,((176426:0.03201,((930283:0.01022,(((((1133140:0.00084,4339648:0.00368):0.01743,273239:0.01126):0.00478,(387747:0.01243,4443276:0.0049):0.00159):0.00014,217928:0.02388):0.00325,(225487:0.02527,218918:0.01706):0.00429):0.01443):0.00612,(((2668492:0.02227,4375968:0.01247):0.00848,((109756:0.00333,403994:0.01404):0.00402,(4441638:0.00493,3812557:0.01153):0.00014):0.00775):0.0076,820381:0.00916):0.00401):0.00393):0.01193,(590676:0.01705,(((4419744:0.00106,(4458793:0.01724,(4419746:0.03304,4483582:0.0192):0.0213):0.00815):0.00624,581005:0.02051):0.004,(583308:0.07591,4458791:0.00415):0.01783):0.02023):0.04233):0.01151):0.00567):0.00605):0.00424):0.01139):0.00343):0.00337)'o__Pseudomonadales; f__Pseudomonadaceae':0.01474,(313903:0.06567,((((1147597:0.02335,((1137869:0.00714,((128263:0.01556,((2574375:0.00744,164443:0.01648):0.00363,1123831:0.00998):0.01176):0.0084,((69355:0.00347,(((3774020:0.00125,4401305:0.0523):0.01212,111891:0.014):0.00303,(353579:0.01039,311561:0.01563):0.00857):0.00475):0.00998,137110:0.01049):0.00571):0.01045):0.00899,4154525:0.00163):0.00096):0.00995,1137136:0.00422):0.02767,1108694:0.00014):0.02189,((81942:0.03139,(1139097:0.00581,((((4397025:0.02441,(4414320:0.00033,4473350:0.06013):0.00852):0.00367,(1028594:0.00925,1128515:0.01169):0.00898):0.01034,(((((528323:0.01957,527584:0.01595):0.00014,((((4388340:0.00092,1569330:0.02207):0.00525,(4378353:0.00369,4378351:0.01648):0.01988):0.00383,((4378350:0.02702,3504555:0.00092):0.00309,((134072:0.00166,((4409249:0.01558,((382828:0.01868,4419806:0.01378):0.00079,(4385737:0.01264,4426336:0.02724):0.00539):0.00016):0.00014,465367:0.02268):0.00014)'s__hydrocarbonoclasticus':0.00479,((((((((327587:0.01566,(1102995:0.00761,((202212:0.00664,4390201:0.00959):0.01122,(((1132406:0.00172,4419805:0.02111):0.01179,130250:0.01042):0.00598,(340031:0.00014,315115:0.00439):0.01519):0.00378):0.00949):0.02541):0.00482,325888:0.01614):0.01582,4391570:0.01962):0.01088,(834052:0.00576,4351258:0.01176):0.02162):0.00458,((((((((4374432:0.00241,4438812:0.01875):0.00074,(((248250:0.01325,(631818:0.00081,((((4119088:0.01991,(624712:0.01247,326599:0.04053):0.00106):0.00251,238588:0.00394):0.00563,743595:0.00494):0.00157,509913:0.005):0.00248):0.00177):0.01162,277828:0.00795):0.0049,(((((((2085397:0.01812,3785924:0.01526):0.01776,4357520:0.02505):0.00561,4472725:0.07076):0.00105,1943909:0.03485):0.00078,(2906029:0.0236,2236980:0.01857):0.0065):0.00014,91507:0.00939):0.00062,(3052309:0.00641,4307083:0.02539):0.02755):0.00235):0.00551):0.00015,234441:0.01214):0.00158,332183:0.00712):0.00238,(((139896:0.01469,1125569:0.00549):0.00016,((2114047:0.01047,2870454:0.00073):0.00809,541894:0.0071):0.00316):0.00073,((777466:0.00633,4465535:0.00268):0.00377,1140186:0.00546):0.00243):0.00029):0.00157,(2957827:0.00963,(211053:0.00149,37115:0.01406):0.01189):0.00014):0.00078,((825286:0.00563,533417:0.01056):0.00159,(902836:0.01952,1121030:0.00648):0.00015):0.00481):0.00238,((((632878:0.01103,(1144593:0.01519,279194:0.00933):0.01031):0.00158,1821406:0.00278):0.00522,4394859:0.00404):0.00318,4475694:0.0305):0.00081):0.00241):0.00015,((((189563:0.02866,80484:0.00911):0.02178,(2328970:0.00996,80357:0.04296):0.00827):0.00726,(((155521:0.01704,(234695:0.0194,1052248:0.00722):0.00711):0.00365,241325:0.02456):0.00356,4465465:0.01916):0.00422):0.00246,(140674:0.0634,(((4427462:0.02957,177671:0.01731):0.00554,554937:0.01747):0.00691,(((4378355:0.01197,((4378352:0.01439,4408014:0.00499):0.00963,(249793:0.01658,3212827:0.01939):0.00603):0.00513):0.00855,4388311:0.01259):0.00648,3212822:0.04131):0.0045):0.00657):0.00547):0.00667):0.00395,(547256:0.00693,(192998:0.01322,170550:0.00357):0.00304):0.00711):0.0007,1111892:0.0185):0.00635):0.00014):0.00958):0.00015,619101:0.01208):0.00079):0.00014,565301:0.01691):0.00626,4332816:0.03189):0.00615,4299414:0.00688):0.00373):0.00149,(719639:0.00704,(((1040645:0.0215,8806:0.00871):0.00132,337093:0.0134):0.0033,140223:0.0158):0.01424):0.00851)'g__Marinobacter':0.00307):0.01465):0.01959,128365:0.00569):0.01312):0.00742)'o__Alteromonadales; f__Alteromonadaceae':0.02514):0.00797):0.00921,(((((((824064:0.00943,818251:0.01716):0.04188,4316352:0.02285):0.00251,((((151136:0.03518,(806832:0.02953,((((222753:0.01721,2967255:0.01009):0.00292,(741010:0.00478,1134211:0.01541):0.00567):0.00308,(((4433019:0.00735,576714:0.01347):0.00323,((4430083:0.01247,4249232:0.00731):0.00179,((4045627:0.00988,297442:0.01716):0.00427,4357118:0.01632):0.00563):0.0118):0.00356,2594404:0.01382):0.00157):0.00016,(((4333022:0.03058,(1124935:0.01482,(48811:0.01138,(225453:0.0003,90390:0.00094):0.00172):0.00232):0.00476):0.00397,(4367400:0.00719,4456129:0.01491):0.00479):0.01291,(350896:0.01604,2481704:0.02168):0.00901):0.00574):0.00581)'g__Cellvibrio':0.00451):0.01282,(4352219:0.01633,((666881:0.01169,3606148:0.00606):0.00465,24308:0.00852)'g__ND137':0.00352):0.01115):0.00196,((((1010927:0.02325,(4296719:0.00726,4444578:0.01221):0.01373):0.00303,((4358021:0.01179,((((4412156:0.06144,((4323482:0.00199,(328043:0.00409,342525:0.0412):0.00268):0.01193,340458:0.02264):0.00324):0.00039,4452073:0.01821):0.0031,(1125075:0.00476,4308613:0.0656):0.00332):0.00523,(1109796:0.00189,4390298:0.01592):0.00334):0.00405):0.00644,(316034:0.00629,4323476:0.07701):0.00281):0.00378)'g__Marinimicrobium':0.01093,4339860:0.01124):0.0108,707840:0.01526):0.01764):0.00446,((((((198202:0.01261,4323589:0.03192):0.00368,(4338686:0.01286,1616782:0.01192):0.0027):0.00857,((4196748:0.03666,194319:0.01273):0.00529,(((535454:0.00155,((4418459:0.00968,(2020813:0.00453,8204:0.02026):0.00582):0.00621,4415166:0.01113):0.00891):0.00746,534841:0.0269):0.00713,(960061:0.02552,213916:0.04114):0.00486)'g__Candidatus Endobugula':0.01792):0.00624):0.00249,((4348495:0.00944,1116355:0.02805):0.01805,77535:0.02349):0.009):0.00719,(((39706:0.01392,(2205004:0.00543,4454573:0.02111):0.00909):0.00081,(((((((((172811:0.02264,((1060787:0.02486,((141875:0.00551,4299419:0.0054):0.0037,(208171:0.03317,(4347962:0.00739,4329467:0.02478):0.007):0.00016):0.00442):0.00212,(4375112:0.00524,(110075:0.01601,(2852282:0.00766,4342030:0.00404):0.00016):0.00258):0.00442):0.00334):0.00231,2170783:0.01554):0.01012,582472:0.00966):0.00176,((275246:0.01418,4374991:0.01954):0.00911,8407:0.03115):0.00395):0.00685,((318714:0.00407,4313147:0.03028):0.00468,316869:0.01898):0.00596):0.00039,4481782:0.01452):0.003,(237439:0.02068,153366:0.02215):0.00874)'g__BD2-13':0.00531,27115:0.02979):0.0059,4453271:0.0243):0.00036):0.00356,(((((4453607:0.00918,356014:0.00736):0.02386,77437:0.02135):0.00817,((916277:0.02619,(304550:0.02252,(4024552:0.0138,(4415630:0.00873,(1755088:0.01617,332071:0.02393):0.00489):0.0082):0.00521):0.00595):0.0061,(4311662:0.03077,((2967257:0.00819,1085838:0.00468):0.02696,(99001:0.00888,2921820:0.00851):0.01815):0.00999):0.0144):0.00559):0.00083,(1147032:0.03047,4361795:0.0366):0.01214):0.005,3769781:0.01844):0.00565):0.00457):0.00704,1128225:0.01574):0.01005):0.00794):0.01237,((973998:0.01071,1119227:0.01701):0.03022,(536516:0.031,(2054575:0.01484,1104529:0.02006):0.01736):0.00585):0.01302):0.00549,(4443277:0.03728,312590:0.04873):0.01268):0.00851,260138:0.04399)'o__Alteromonadales; f__Alteromonadaceae':0.00505,(((546332:0.01846,245893:0.01546):0.01047,(176744:0.00994,((157299:0.01182,2742266:0.00884):0.00481,(((725469:0.01212,821679:0.01005):0.00637,(825010:0.01209,344621:0.01092):0.00238):0.00085,((243171:0.01913,2440554:0.00823):0.00157,(311244:0.01974,906197:0.01836):0.00095):0.00944):0.00015):0.02126):0.01859)'o__Alteromonadales; f__125ds10':0.0147,(((((((875548:0.00014,80469:0.02594):0.00157,(833432:0.00101,870462:0.01017):0.00649):0.01603,((237863:0.00651,((4390091:0.00085,648373:0.02504):0.00238,1136466:0.01376):0.00513):0.00311,142467:0.00642):0.01089)'f__J115':0.01857,((4480655:0.02512,258731:0.01603):0.01539,(278057:0.0186,4373232:0.03126):0.02487):0.00393):0.00633,(4412938:0.02656,((320618:0.01461,((((1092182:0.01108,940358:0.01486):0.0042,(955009:0.00173,1039115:0.02731):0.00262):0.00086,(907765:0.02674,1088405:0.02286):0.00581):0.00896,(((8181:0.01051,293405:0.01683):0.005,((189314:0.00014,95349:0.00187):0.01174,(821807:0.00049,4340775:0.01996):0.00843):0.01436):0.00337,1143248:0.00909):0.00542):0.00484):0.00753,(1089376:0.00431,((4331232:0.01744,(3641910:0.02109,((302021:0.00572,4383670:0.02167):0.00374,(1144864:0.00014,1583748:0.03935):0.01407):0.00774):0.00757):0.01027,((168172:0.02,164271:0.02804):0.01695,3888454:0.02088):0.01246):0.00426):0.01003):0.00892):0.0094):0.00756,((581250:0.00583,(581055:0.00685,982243:0.00949):0.00389):0.01022,(511100:0.03184,(1100718:0.00603,(201834:0.04734,354124:0.00576):0.00953):0.00461):0.01094):0.01367)'o__Alteromonadales':0.00648,(((((((676853:0.0309,(680081:0.02291,(641641:0.00465,539064:0.01532):0.00742):0.00658):0.00829,(716061:0.03698,(540502:0.0388,818760:0.01376):0.00939):0.00958):0.01145,(257512:0.02245,(264954:0.02789,(618672:0.00948,155463:0.04947):0.0086):0.01235):0.01296):0.00921,((641508:0.02145,(542517:0.0273,(153668:0.02034,(((241462:0.01204,((((206237:0.0082,341734:0.02396):0.00745,126508:0.00529):0.01812,579964:0.00851):0.01141,(4432558:0.00796,((281684:0.0091,((563856:0.00237,(108538:0.01559,305117:0.02386):0.00742):0.0104,258367:0.00479):0.00311):0.00722,(729088:0.00259,(581171:0.01592,770608:0.01304):0.00544):0.00091):0.00762):0.00496):0.00426):0.00422,267884:0.00478):0.00332,350165:0.01025):0.00701):0.0147):0.01177):0.01315,((196857:0.02532,(297105:0.01857,266513:0.02679):0.03157):0.00641,((((((((2658750:0.01563,(4400750:0.01147,(4387837:0.00769,619073:0.01882):0.0051):0.00915):0.00906,(580713:0.01627,4388765:0.01164):0.00674):0.00281,(544776:0.0042,4392440:0.02786):0.00469):0.00822,((248442:0.00015,1108345:0.01465):0.00693,((4248175:0.01841,570446:0.00704):0.00447,575798:0.00559):0.00602):0.00533):0.00881,149537:0.0277):0.00291,(3185790:0.03545,279027:0.02043):0.00852):0.0112,(((((2247281:0.00352,(1104845:0.00904,549458:0.00754):0.0061):0.00215,553040:0.00983):0.00064,(((4454750:0.01128,(3162119:0.0032,699854:0.02048):0.0083):0.00551,(((219188:0.01032,4358876:0.01372):0.00795,((((308726:0.00649,(3532622:0.00981,311785:0.01583):0.00306):0.00436,576242:0.01196):0.00515,((((3423088:0.01886,3597296:0.01286):0.00446,2205002:0.01247):0.01018,(359627:0.00596,((((3595439:0.0126,4351327:0.0089):0.00651,169672:0.01401):0.00014,279539:0.00845):0.00609,218228:0.01471):0.00615):0.00674):0.01045,574371:0.0111):0.00163):0.0001,295036:0.0128):0.00231):0.0053,((1640726:0.01241,193377:0.01751):0.00321,560245:0.00914):0.0041):0.0105):0.00015,549550:0.01278):0.00326):0.00402,(((130700:0.01497,278702:0.02333):0.00353,((816268:0.00085,((544402:0.00451,555216:0.01386):0.00431,312038:0.01026):0.01048):0.00315,((((249799:0.05183,((563606:0.0051,537571:0.0202):0.01257,((159939:0.01145,542803:0.02181):0.00596,(561798:0.00665,264258:0.00874):0.00651):0.00681):0.0091):0.00122,((((4421902:0.01289,(246295:0.02091,1106396:0.01114):0.01639):0.00403,(((1109979:0.013,327239:0.0152):0.00564,315467:0.01678):0.00441,(1108424:0.00636,609850:0.02092):0.01091):0.00014):0.00553,625087:0.01367):0.00875,1106043:0.00496):0.00496):0.00085,((780486:0.01588,79838:0.00862):0.00739,253176:0.01034):0.00385):0.0008,((((((((((885830:0.01378,732089:0.01335):0.00737,259945:0.03049):0.00324,91523:0.01006):0.00014,(2229902:0.04893,4435734:0.00945):0.00249):0.00015,644880:0.02317):0.00051,((273948:0.00444,697942:0.02456):0.00421,((697079:0.01323,153897:0.01687):0.00346,530513:0.03218):0.00239):0.00401):0.00159,1113497:0.01412):0.00209,((1111819:0.00901,(((818264:0.01428,(362119:0.01133,(278398:0.00656,4299981:0.0157):0.0135):0.00458):0.00358,(1104757:0.00562,3609502:0.01166):0.00356):0.0079,510210:0.00689):0.00744):0.00667,(870047:0.00319,((578322:0.00243,810792:0.00796):0.0031,3016490:0.01701):0.00813):0.00538):0.00439):0.00532,140377:0.01327):0.00794,(622348:0.01376,(691684:0.0576,(722259:0.01114,624661:0.05629):0.02398):0.01469):0.01065):0.00744):0.00158):0.00359):0.00197,(((4333388:0.00991,4359972:0.00588):0.00494,545477:0.02809):0.00169,153700:0.0096):0.00957):0.00314):0.00432,(((349306:0.01237,341959:0.02581):0.01632,(325483:0.00566,4365865:0.00744):0.00935):0.00177,(338117:0.03025,145480:0.00747):0.00574):0.01055):0.00185):0.00086,(((675022:0.00571,(144307:0.02251,548862:0.01555):0.005):0.00339,793587:0.0184):0.01411,((729761:0.0075,(((139864:0.00937,(418654:0.00014,143541:0.00093):0.00444):0.00362,((((236929:0.01691,217507:0.00173):0.00413,((3883044:0.00482,(((((((4146703:0.00405,4412750:0.00167):0.01066,(3286008:0.00665,4375376:0.00534):0.00237):0.00248,(235343:0.01317,1106534:0.00992):0.00304):0.00299,542707:0.0091):0.00181,(336455:0.00526,2902872:0.0114):0.00599):0.00016,(((1660480:0.01762,1715732:0.01607):0.00155,2175243:0.00348):0.0054,(4403779:0.01121,((3546322:0.02335,4484388:0.00442):0.00015,((2962543:0.0276,2713765:0.00503):0.00014,4057057:0.02411):0.00015):0.00353):0.00485):0.00813):0.0022,(545003:0.01204,334662:0.0081):0.00809):0.00317):0.00154,(((4474031:0.00738,3846306:0.00984):0.00092,4346661:0.01019):0.00904,350845:0.00653):0.00234):0.0054)'g__Congregibacter':0.00485,(579784:0.01055,4391575:0.0189):0.00506):0.0058,(279425:0.00548,592957:0.00979):0.00539):0.00014):0.00015,((726031:0.01628,4432778:0.01583):0.01192,4414633:0.01452):0.00753):0.00632):0.00531,4400398:0.0122):0.00408):0.00772):0.00353):0.00238):0.00827)'f__OM60':0.01507,((325700:0.03727,(231903:0.01885,((1918737:0.00553,512826:0.04695):0.00467,((909420:0.00339,(562386:0.01534,3209311:0.00943):0.0059):0.01016,2954101:0.01167):0.00241):0.00465):0.01501):0.00752,(((836410:0.04044,1110677:0.02303):0.0159,((146638:0.03086,((551361:0.02224,336397:0.01217):0.01684,(342711:0.02675,((307129:0.00316,307254:0.06695):0.01555,2598752:0.014):0.02471):0.00874):0.00896):0.00644,(((718293:0.01795,766238:0.00719):0.00772,(2431278:0.01806,80188:0.04515):0.01116):0.00946,(4196746:0.03686,((((725874:0.01115,1118935:0.00967):0.03954,((((583231:0.01754,347843:0.00952):0.00707,(837054:0.02022,(((((145162:0.01576,101015:0.01145):0.00778,(244390:0.01357,230216:0.01751):0.00444):0.00489,4383705:0.01607):0.00103,((((148452:0.01418,(3769810:0.03552,1111110:0.00256):0.01133):0.00253,263797:0.02225):0.00273,((((((((239588:0.00732,783863:0.01348):0.00335,316013:0.00492):0.01147,139752:0.01049):0.00371,235311:0.00259):0.00147,((322470:0.01328,152853:0.00328):0.00689,(((775873:0.00881,737337:0.00573):0.00527,(4315336:0.00143,4440703:0.00553):0.0034):0.00108,4406944:0.01164):0.00515):0.0047):0.01268,(1070027:0.00556,1016955:0.02971):0.01414):0.00697,(1048112:0.01042,4433021:0.01342):0.00629):0.00791,(511811:0.00781,647678:0.00552):0.00816):0.01122):0.0037,((270852:0.00621,(987980:0.00965,146687:0.01171):0.00232):0.00352,4351330:0.00639):0.00253):0.00487):0.00604,108541:0.02444):0.00371):0.00264):0.00322,898023:0.01137):0.00346,((753586:0.00363,((((275776:0.00473,867280:0.01936):0.00015,324875:0.0218):0.00529,536666:0.02683):0.00015,(4428390:0.00544,(544164:0.01441,(845243:0.00153,2188461:0.02199):0.00504):0.00536):0.01056):0.00477):0.00401,(((((1015378:0.02488,218745:0.01484):0.00431,(823668:0.00362,(1116316:0.02201,91272:0.01302):0.01317):0.00676):0.00718,336986:0.01233):0.004,(532913:0.00403,123987:0.00473):0.01101):0.00161,(323290:0.03519,345275:0.00125):0.01076):0.00667):0.00408):0.00014):0.00451,(690767:0.05078,((653733:0.02434,(321745:0.00801,118088:0.00557):0.01038):0.00469,(711915:0.0148,(615735:0.00711,(668840:0.03092,734206:0.02833):0.00148):0.00044):0.00576):0.00342):0.00288):0.00196,((215631:0.0229,210138:0.00862):0.03518,(863426:0.03197,571659:0.03267):0.01201):0.00922):0.01308):0.01543)'g__HTCC':0.00696):0.007):0.00894,(4324178:0.04987,(810049:0.02334,(243374:0.0069,114425:0.03338):0.01521):0.00381):0.00712):0.00729)'f__HTCC2188':0.00222):0.00654,((2600035:0.01747,539544:0.0207):0.01078,((((((542846:0.01749,(4304201:0.00247,194566:0.01985):0.0004):0.00489,145763:0.01616):0.0134,((2672861:0.01079,4420768:0.00384):0.01277,(88805:0.01155,267568:0.03101):0.01772):0.00494):0.01178,((144265:0.00486,3860285:0.01434):0.0121,199416:0.01325):0.02043):0.00704,3573134:0.0125)'g__nsmpVI18':0.01972,639075:0.02455):0.00964)'f__Alteromonadaceae':0.00897):0.00502,(((((71553:0.01489,70626:0.02736):0.00987,1120752:0.00689):0.00578,((1110571:0.00788,((3038080:0.00831,(105008:0.01044,((3555655:0.00612,187488:0.006):0.00502,(1122126:0.01467,983648:0.00731):0.00014):0.01126):0.00512):0.00832,104318:0.01235):0.00348):0.00604,931708:0.00933):0.00412)'f__211ds20':0.03003,(592511:0.02965,((814435:0.00526,(806723:0.03602,538642:0.00372):0.00724):0.02692,(314090:0.02714,(4255692:0.0197,4412555:0.01511):0.01133):0.00824):0.00962):0.00662):0.01177,(((((585188:0.00013,((150989:0.00673,265949:0.01277):0.00303,(156109:0.00079,154198:0.00079):0.0114):0.01176):0.00516,4456103:0.00866):0.00833,(351395:0.02177,(1070749:0.01496,(2427666:0.01243,3253723:0.01048):0.01141):0.00696):0.00762):0.01313,(1813872:0.01438,279378:0.04535):0.00874):0.00706,101880:0.02287):0.01078):0.00013)'o__HTCC2188':0.01084):0.00352):0.00729):0.00189):0.0077):0.00524):0.00175,((((((358381:0.02551,((347570:0.01694,(555230:0.00798,4323885:0.0148):0.00767):0.02018,233651:0.00325):0.0174):0.00471,865077:0.02226):0.00382,((((580770:0.00206,1116288:0.01549):0.0118,((4476709:0.00956,4428164:0.0228):0.01319,1112913:0.01648):0.01433):0.00912,((4358024:0.00497,1139870:0.03734):0.00229,((156865:0.00603,((4378361:0.00346,4390202:0.00181):0.00357,676045:0.00602):0.01344):0.00318,((4482950:0.01797,(8127:0.00969,108433:0.00313):0.00016):0.00015,3995074:0.03073):0.0003):0.00621):0.00361):0.01017,(((((544868:0.01711,(563536:0.00597,550587:0.02567):0.00028):0.00094,562694:0.00099):0.00283,((((((((((((758640:0.03117,387390:0.00998):0.01024,463967:0.00578):0.0041,745736:0.01723):0.00661,(543572:0.04571,4483596:0.0261):0.01668):0.00186,1113553:0.00932):0.00035,(939892:0.02442,142849:0.00977):0.00326):0.00079,(((148145:0.0076,(4344993:0.0148,(242748:0.00014,2543030:0.00085):0.00605):0.00335):0.00303,((716727:0.00759,745417:0.02092):0.0016,((((357624:0.00395,4192967:0.0081):0.00158,63144:0.00317):0.00237,727009:0.00671):0.00158,1118996:0.01101):0.00015):0.00234):0.00015,(((97498:0.00515,100919:0.00985):0.00015,(140888:0.01627,(((((79151:0.00724,8146:0.03394):0.00077,674384:0.04622):0.00277,75357:0.00648):0.00014,4306242:0.00273):0.00078,3332696:0.02034):0.00094):0.00079):0.00015,((201374:0.00848,329118:0.01007):0.00015,24119:0.02627):0.00078):0.00174):0.00237):0.00244,(((140755:0.04747,1136215:0.00933):0.00015,235838:0.00015):0.00151,2350257:0.01029):0.00565):0.00075,(((((1106391:0.00402,111155:0.00435):0.00015,(4349447:0.01996,450389:0.01085):0.00254):0.00078,(317854:0.00714,352742:0.03036):0.0173):0.00015,(624911:0.01154,159766:0.01662):0.00215):0.00718,(((591722:0.00015,((140764:0.05215,(139641:0.01162,((((552425:0.01018,450819:0.01504):0.00171,(140938:0.03488,(144159:0.02251,143944:0.03016):0.02998):0.0003):0.00015,154439:0.01287):0.00091,(70966:0.00903,143297:0.01143):0.00028):0.00094):0.00016):0.00156,(143798:0.01004,30146:0.0081):0.00079):0.00159):0.00233,1013670:0.02399):0.00299,(1851680:0.00357,1136036:0.01131):0.00516):0.00183):0.00158):0.00399,(588234:0.00184,260500:0.00731):0.00562):0.00255,(((104463:0.00699,((((142310:0.01438,823319:0.00735):0.00266,22591:0.00953)'s__nitritophilus':0.00079,4322642:0.00173):0.00316,200527:0.00998):0.00634):0.00079,269110:0.0107):0.00619,268384:0.00359):0.00411):0.00743,(((1140598:0.01012,((8162:0.00732,3249524:0.0003):0.00651,107232:0.00824):0.01096):0.00091,(((((((((156165:0.00593,311575:0.00087):0.00561,326328:0.00646):0.00256,((((347546:0.0024,344053:0.0048):0.00238,8134:0.00634):0.00078,(22659:0.00564,113719:0.01384):0.00087):0.00158,((233023:0.00729,((571136:0.01303,548230:0.00535):0.00218,589958:0.01825):0.00539):0.00078,366611:0.00172):0.00238):0.00015):0.00231,351851:0.00397):0.00079,583245:0.00575):0.00307,4045626:0.00737):0.00166,(((106856:0.00947,(1108205:0.00638,4437596:0.00712):0.00889):0.00553,((4460587:0.01698,901786:0.00874):0.00084,((1108590:0.00966,137560:0.00084):0.00041,137652:0.01238):0.00387):0.00158):0.00082,((4419811:0.01827,((4306202:0.00167,4306207:0.01344):0.00338,42664:0.01126)'s__campisalis':0.00018):0.00757,3586588:0.00534):0.00556):0.00016):0.00118,((524724:0.00099,570843:0.02656):0.0052,(((593434:0.0117,4422411:0.02376):0.00031,(514707:0.00772,531203:0.03048):0.00293):0.00983,4345146:0.01639):0.00576):0.00553):0.00158,240141:0.00634):0.00252):0.00158,(773627:0.01844,542842:0.01962):0.00329):0.0029)'g__Halomonas':0.00452):0.00469,((((140826:0.01798,3846492:0.01113)'g__Cobetia':0.00699,4377242:0.03687):0.00725,1113297:0.00366):0.01543,((4387971:0.00508,517764:0.04261):0.00669,557875:0.02127):0.00596):0.00259):0.00398,((4361423:0.01771,(1139884:0.01732,((((4348242:0.01987,2157010:0.01818):0.00015,(3882523:0.00765,3882524:0.01112):0.00305):0.00016,((144625:0.05974,(2491374:0.01566,255657:0.00194):0.0003):0.00192,(144207:0.01195,141553:0.00545):0.00809):0.00108)'s__salaria':0.00553,544125:0.00439)'g__Haererehalobacter':0.00853):0.00151):0.00267,((((((4458861:0.01135,979107:0.00436):0.00015,717300:0.00252):0.00476,255098:0.0019):0.00238,1129883:0.01143):0.00077,4461722:0.00345):0.00016,((113253:0.00718,(648692:0.00483,(((317124:0.00841,1106355:0.00345):0.00876,972234:0.00637):0.00077,(102149:0.00499,102001:0.00694):0.00532):0.00412):0.00144):0.00174,(646051:0.00075,4323483:0.03403):0.00731):0.00463):0.00174):0.00817):0.00407):0.00016):0.00668,(1107137:0.02642,1122256:0.01742):0.01742):0.01795,(((809919:0.00703,(((1146205:0.00208,(((4311425:0.01275,4311426:0.01315):0.06512,((((98889:0.00621,99204:0.02463):0.00108,(99356:0.01364,106952:0.01412):0.0032):0.0024,((46892:0.0158,(107406:0.03432,4434296:0.01903):0.00333):0.01967,25150:0.00887):0.00427):0.00911,(102973:0.00083,1123752:0.00233):0.02912)'s__aleyrodidarum':0.03777):0.02802,8114:0.02207):0.01028):0.00747,804663:0.01529):0.0079,805300:0.00379):0.01149):0.01691,4383959:0.0293):0.01217,(60370:0.02586,(((741393:0.00793,(275344:0.00014,213472:0.0026):0.01634):0.00093,140325:0.01007):0.00785,1131433:0.03951):0.01575):0.01986)'g__Candidatus Portiera':0.00732)'f__Halomonadaceae':0.02379,(((303906:0.02281,(((320352:0.01032,144283:0.02877):0.00891,(((((789725:0.00332,4460754:0.02814):0.01089,(818315:0.01448,3491682:0.01541):0.00498):0.00188,((4408362:0.02161,(253603:0.00458,240079:0.02718):0.01921):0.0067,41476:0.03514):0.00677):0.00168,28452:0.02401):0.00189,(251204:0.01638,821473:0.01758):0.01298):0.00879):0.00865,((329506:0.01414,(832359:0.00255,(556212:0.03577,553146:0.00076):0.00645):0.00684):0.00511,(379608:0.04158,(((((((90686:0.04138,406908:0.03991):0.00291,589864:0.02476):0.00083,4408009:0.01637):0.00015,(549351:0.03949,696948:0.05426):0.00075):0.00015,143401:0.02069):0.00015,642788:0.01256):0.00014,793461:0.00406):0.00885):0.00509):0.00834):0.00326):0.00015,((311077:0.03552,275378:0.01345):0.01679,((4458382:0.01987,4466383:0.02946):0.01644,((((1073761:0.01362,1111689:0.02914):0.00886,(922002:0.00248,940035:0.02039):0.00285):0.00768,898428:0.01124):0.00802,(499916:0.00766,4410589:0.01959):0.02334):0.00605):0.00667):0.01787):0.00918,(23838:0.03774,(1107639:0.01342,1110129:0.01477):0.02154):0.00417)'f__Alcanivoracaceae; g__Alcanivorax':0.01799)'o__Oceanospirillales':0.00682):0.00317,(((((((((1111409:0.00247,319900:0.00639):0.00655,((1126011:0.00405,225795:0.00529):0.00079,37948:0.0189):0.00417):0.00134,((((387053:0.00572,377895:0.00459):0.00459,(814358:0.01641,32525:0.0152):0.00758):0.00252,(632835:0.00968,(226949:0.00514,2752360:0.00564):0.00268):0.00228):0.00955,(4323477:0.02018,4444584:0.00954):0.02522):0.00569):0.01215,(((351345:0.0121,(((4339174:0.00336,4473405:0.01233):0.00507,((330658:0.00412,268666:0.00709):0.0059,634948:0.01613):0.00135):0.00324,4413170:0.01561):0.00162):0.00289,(((694780:0.01216,4399488:0.00289):0.00064,((((541977:0.00402,91829:0.01225):0.0122,285927:0.00296)'s__homiensis':0.00169,577128:0.00714):0.0048,333961:0.02431):0.00362):0.00237,2041850:0.01245):0.00532)'g__Pseudidiomarina':0.00382,((((144346:0.00823,(280661:0.00272,562878:0.00241):0.00803):0.00012,(956811:0.00685,((2680998:0.06977,(3003765:0.01197,2041855:0.00787):0.00413):0.00014,141136:0.0073):0.00264):0.00867):0.00237,((141607:0.00689,753560:0.00369):0.00092,3322729:0.02417):0.00269)'g__Idiomarina':0.0106,(349228:0.01838,329540:0.02477):0.02133):0.00562):0.01415):0.01242,344519:0.0271):0.00841,246002:0.01901)'f__Idiomarinaceae':0.0217,98879:0.02742):0.02011,98860:0.05412)'o__Alteromonadales':0.01256,((((155471:0.04582,(((((734269:0.00635,(811414:0.01111,704100:0.01287):0.0064):0.00116,1139892:0.01052):0.00134,(805561:0.00555,((814252:0.02622,140785:0.01469):0.00136,(684018:0.00174,3505032:0.00237):0.00373)'s__algae':0.00295):0.00338):0.00318,((586719:0.00795,(1139798:0.01898,1145452:0.00525):0.00962):0.0151,(147472:0.01186,((((((864786:0.01781,88337:0.02286):0.00771,(101788:0.00964,(43120:0.01695,(200891:0.00162,((9020:0.01823,9017:0.02606):0.00016,140901:0.00029):0.00095):0.00164):0.00172):0.0058)'s__benthica':0.00681,(((4412804:0.01716,803402:0.00427):0.00015,9025:0.01636):0.00246,(9027:0.00565,(234701:0.01164,229619:0.01284):0.00346):0.00171):0.00246):0.00241,(811894:0.00661,3505031:0.00749):0.00623):0.00236,(((246712:0.00015,9036:0.0122):0.0024,349841:0.00479):0.00322,(161381:0.01677,(1106118:0.00178,1110954:0.01625):0.00201):0.00071):0.01071):0.00388,(148004:0.00891,1115979:0.00403):0.00913):0.00693):0.006):0.0018):0.00467,(((278789:0.01274,197265:0.01191):0.01165,((((4378477:0.00014,830956:0.02326):0.00015,((4460854:0.0222,(((((575055:0.01209,575480:0.01097):0.00254,((188632:0.00014,85371:0.00159):0.00015,84951:0.02594):0.00977):0.00458,142511:0.00518):0.00669,796142:0.0003):0.00869,((756496:0.00337,(101407:0.00513,146524:0.00254):0.00313):0.00156,((((163061:0.00014,37061:0.00922):0.00052,(((140959:0.00556,20504:0.0058):0.00011,140929:0.01374):0.00016,150675:0.01281):0.00092):0.00015,(9041:0.02003,(38945:0.01187,332244:0.00857):0.00464):0.00275):0.00237,113783:0.01383):0.00228):0.00203):0.00955):0.00016,3974550:0.00577):0.00011):0.00157,173543:0.00553):0.00079,((((((61817:0.01312,((263552:0.01554,((((4378164:0.02193,(4337176:0.08982,(4337173:0.01952,4378165:0.03235):0.00395):0.0044):0.00082,((4378170:0.04209,(4378166:0.05445,4378169:0.03265):0.00914):0.00673,(4378168:0.02187,(4378167:0.01424,(4337175:0.03343,4337177:0.02337):0.0271):0.01889):0.00438):0.00108):0.00015,((825607:0.01985,(4337171:0.03441,(((718250:0.01596,(128159:0.01922,(((324409:0.00078,141082:0.00162):0.01042,229009:0.02561):0.00011,((84447:0.00014,617835:0.01385):0.00079,189118:0.00014):0.00241):0.00604):0.01976):0.00187,(836783:0.00895,(831590:0.00242,839556:0.00962):0.00078):0.02078):0.00186,799747:0.00172):0.00021):0.00149):0.00359,((((707353:0.00205,237979:0.02015):0.00345,834766:0.01589):0.00446,837144:0.01964):0.00908,(827224:0.01857,(791973:0.01329,791149:0.00272):0.01275):0.00495):0.0012):0.00014):0.00016,((4462244:0.05502,(690001:0.00821,(4376927:0.04538,(776711:0.02041,4376928:0.00014):0.0018):0.0197):0.03231):0.00514,9061:0.02197):0.00073):0.00016):0.00014,(276135:0.00128,266148:0.02975):0.00209):0.00076):0.00064,(827191:0.0109,103376:0.00597):0.00016):0.00074,4469401:0.00406):0.0008,119545:0.01096):0.0023,161101:0.00846):0.00014,(286679:0.00519,663258:0.02559):0.00029):0.00089):0.01623):0.00219,1962478:0.03291):0.00796)'g__Shewanella':0.01063):0.01196,4423026:0.04045):0.01267,237247:0.02757)'o__Alteromonadales; f__Shewanellaceae':0.02763,((((((836059:0.04427,((((816610:0.02362,(243530:0.02125,(807416:0.01545,(3768650:0.02196,4356979:0.00446):0.00846):0.00604):0.00674):0.00043,4393703:0.0198):0.00314,(248583:0.01715,246547:0.0125):0.00481):0.01255,95722:0.04849):0.01371):0.00624,159977:0.02808):0.01091,((((817622:0.00766,(163227:0.00305,110997:0.0153):0.00447):0.00603,4328006:0.02728):0.00292,((((((811729:0.00428,806466:0.01518):0.00471,(531807:0.01459,(((823150:0.01388,814278:0.02373):0.00158,812151:0.00882):0.00067,811918:0.00738):0.00897):0.01023):0.00097,(819278:0.01392,(818503:0.00682,(817199:0.008,(816423:0.01232,(((577599:0.03404,((2353250:0.01227,8864:0.00334):0.00237,(3184554:0.01102,556592:0.00598):0.00845):0.0008):0.00395,269454:0.01328):0.00439,615715:0.02404):0.00471):0.00201):0.0024):0.00498):0.00384):0.00645,(((((((244479:0.01176,459233:0.01925):0.0086,((8838:0.01452,82145:0.00399):0.00316,((((((79265:0.00881,275116:0.01278):0.00079,822991:0.0048):0.00249,580948:0.00257):0.00372,822792:0.00902):0.00166,(179604:0.00547,1133190:0.00969):0.00162):0.00016,4311314:0.01281):0.00236):0.00066):0.00014,810446:0.00096):0.00209,233487:0.0178):0.00534,(821054:0.02508,820240:0.01062):0.00657):0.00349,825042:0.01244):0.0018,815817:0.02559):0.00084):0.00405,(((((818122:0.00556,((8849:0.01233,(((79936:0.02307,((328603:0.00541,349769:0.01509):0.00452,(816855:0.03325,(95364:0.01979,560509:0.01983):0.00364):0.00262):0.01213):0.00497,809775:0.02441):0.01048,818927:0.00948):0.00488):0.00465,((1050021:0.01387,81146:0.0085):0.00015,1070240:0.00568):0.00436):0.01317):0.00464,(((632596:0.00507,(745859:0.02897,4325243:0.00968):0.00325):0.00224,((2172303:0.00264,131520:0.01274):0.00165,(859953:0.00634,3124538:0.00263):0.0008):0.00542):0.00408,((552598:0.0112,679717:0.00912):0.00014,(((95362:0.00982,(252698:0.01708,239225:0.01035):0.01302):0.00531,1131479:0.00755):0.00015,((((((809881:0.01441,818950:0.00806):0.00012,235556:0.02407)'g__Colwellia':0.00239,807476:0.00623):0.00152,(8854:0.00627,805115:0.00649):0.00423):0.00165,644016:0.00331):0.00211,((806640:0.00269,818364:0.02054):0.00939,1065817:0.00395):0.00669):0.00079):0.00562):0.00464):0.0025):0.00095,886205:0.02983):0.005,((96416:0.00776,((126233:0.03143,1136763:0.00047):0.00198,((4469413:0.00259,583907:0.00397):0.00016,((81437:0.02424,79807:0.01659):0.00905,711095:0.01074):0.00663):0.00572):0.00937):0.00213,(158539:0.01643,(259552:0.00733,4364600:0.01054):0.00539):0.00565):0.00861):0.00163,(((809193:0.00555,(822587:0.0121,(810775:0.00558,815628:0.02382):0.00676):0.02055):0.01278,817240:0.00962):0.01274,((((319533:0.0258,279374:0.02948):0.00052,349839:0.00395):0.01531,317751:0.0103):0.01544,251737:0.00349):0.02024):0.0091):0.00792):0.00468,(4432439:0.00237,(4380413:0.00081,103969:0.01542):0.00323):0.00483):0.00242):0.00371,((((((4360966:0.01029,(509503:0.00806,4304250:0.0081):0.00203):0.00649,4411784:0.01013):0.00335,(((((813091:0.0208,4331769:0.00499):0.00427,4434849:0.01006):0.00765,810733:0.02168):0.0017,((368438:0.01191,(829116:0.00692,322290:0.01056):0.00594):0.00287,4471819:0.00893):0.00664):0.00015,(4313853:0.01738,((4479013:0.00445,((4308674:0.00473,((822635:0.01786,268501:0.00656):0.00863,(((805782:0.02293,817470:0.0851):0.0144,823088:0.0057):0.00014,626010:0.02141):0.00875):0.00016):0.00161,(278848:0.01082,4462806:0.01546):0.00407):0.0031):0.00262,(((824169:0.02453,817118:0.01312):0.00601,776754:0.01721):0.00125,800741:0.00585):0.00287):0.00439):0.00712):0.00205):0.00407,((594414:0.01698,324976:0.01143):0.00189,3058998:0.01855):0.00642):0.00451,246806:0.01187)'g__Thalassomonas':0.00435,(620458:0.01283,679278:0.00513):0.01745):0.0061):0.00363):0.00476,817539:0.03476)'f__Colwelliaceae':0.0157,(((((((542581:0.02725,822382:0.01482):0.00899,(822201:0.02294,298992:0.01451):0.01011):0.01482,(((823476:0.01076,(814389:0.01274,((648933:0.03337,815094:0.01266):0.00453,((((31197:0.00459,((79817:0.02891,8898:0.01539):0.00099,3923541:0.00881):0.00416):0.00666,((624220:0.00475,(656996:0.00246,114081:0.00431):0.00655):0.00386,86032:0.01457):0.00015):0.00175,(632923:0.01717,(205076:0.00414,1144898:0.00941):0.00489):0.00225):0.00334,4481244:0.01045):0.00568):0.00307):0.01209):0.01028,272031:0.01444):0.0077,((((((((814753:0.01915,(256595:0.01636,(45496:0.0133,35256:0.01205):0.01183):0.00725):0.01812,(((278945:0.02397,1125147:0.02844):0.00934,(138830:0.01992,4338740:0.01448):0.01882):0.00356,132656:0.01929):0.00597):0.00177,(4443967:0.00346,((822255:0.01192,822276:0.01545):0.00724,(635659:0.00619,1113616:0.00686):0.01119):0.00797):0.00958):0.00425,(4300668:0.018,(((819336:0.01936,690435:0.02245):0.0063,(831615:0.01291,((995488:0.00554,808355:0.00654):0.00441,419632:0.0047):0.01394):0.00277):0.00637,(4295373:0.00799,4443138:0.01754):0.00194):0.00065):0.00254):0.00656,(((((73940:0.03135,(822544:0.00554,8897:0.01495):0.00754):0.00274,((202397:0.0253,812024:0.01571):0.00866,810986:0.00334):0.01807):0.00839,((((71399:0.01504,(823396:0.00447,4336989:0.0096):0.00545):0.00219,(311934:0.0184,(82303:0.00687,80086:0.00849):0.00582)'s__punicea':0.0041):0.01138,73507:0.02026):0.00948,((764605:0.01608,311922:0.0113):0.02005,734326:0.00677):0.00526):0.00232):0.00756,(4327200:0.01331,4327205:0.01492):0.00826):0.00904,((823133:0.01749,((813711:0.00402,364462:0.01475):0.00742,812176:0.00258):0.00887):0.00561,((807112:0.00935,3860283:0.02146):0.01156,823937:0.02232):0.00446):0.00302):0.00016)'g__Glaciecola':0.00553,((547634:0.00502,837194:0.00891):0.01129,((1119009:0.02487,(4214540:0.01555,813917:0.01211):0.00308):0.00015,522986:0.00984):0.00832):0.0021):0.00015,548223:0.02363):0.00078,(((((4311707:0.0048,1127128:0.01238):0.00157,((4075956:0.01792,1104684:0.00669):0.00016,73722:0.00555):0.00316):0.00014,4420362:0.01445):0.00015,((2530339:0.04701,(((247804:0.00014,639317:0.02523):0.00027,(198608:0.01392,(8886:0.01445,(((552344:0.00891,899488:0.01422):0.00322,(228587:0.00888,((280888:0.00997,(793163:0.01192,(565946:0.01833,552227:0.0385):0.00746):0.01694):0.00692,((332801:0.00424,822727:0.00937):0.00345,580254:0.01098):0.00294):0.01012):0.00182):0.00157,((1106960:0.00657,188798:0.00616):0.00011,50968:0.00039):0.00057):0.00028):0.00029):0.00081):0.00014,((2193036:0.01168,213039:0.01504):0.0003,8878:0.02445):0.00093):0.0025):0.00075,(3077392:0.00938,((((3803991:0.00426,91492:0.00913):0.00016,8881:0.01127):0.00015,((8880:0.00942,201152:0.02944):0.00105,8882:0.01521):0.00108):0.00079,8875:0.02473):0.00236):0.00016):0.00157)'g__Alteromonas':0.00383,806717:0.0073):0.00014):0.00535):0.00231):0.00901,(((318171:0.01358,140788:0.08031):0.00266,91443:0.01718):0.0023,(590090:0.01103,(583472:0.01919,90425:0.03118):0.01175):0.00902):0.01537):0.00224,836759:0.01121):0.02684,(566965:0.04005,543999:0.02229):0.01195):0.02116,650760:0.06585)'f__Alteromonadaceae':0.0116)'o__Alteromonadales':0.00642,(((262781:0.0265,382239:0.02107):0.01061,(((80133:0.05193,((((((23426:0.02191,811482:0.00246):0.00654,(102780:0.01303,(1941452:0.00941,((9014:0.04483,678741:0.02903):0.00433,4372529:0.00924):0.0029):0.00083):0.00241):0.00014,886648:0.02045):0.00321,2218149:0.01543):0.00267,(71948:0.00436,((347439:0.01756,80387:0.0269):0.01195,1138204:0.00454):0.00709):0.00487):0.0023,((561093:0.01883,9117:0.0097):0.00527,((9121:0.01238,4374816:0.00983):0.00101,81340:0.00755):0.00768):0.00081)'g__Psychromonas':0.02095):0.02381,(4413654:0.01022,1106278:0.00766):0.01909):0.01265,4469706:0.0215):0.00925)'o__Alteromonadales; f__Psychromonadaceae':0.00561,((303714:0.03629,(4305439:0.01833,(4483078:0.00014,1883798:0.04838):0.01218):0.02699):0.01149,(((((545268:0.00968,813271:0.00669):0.0281,(4388994:0.05028,((2981825:0.00741,((112308:0.00014,4302982:0.01714):0.00501,73001:0.01272):0.00566):0.00328,(283485:0.00704,4366904:0.00491):0.01042):0.01985):0.01488):0.01679,(20333:0.03215,812095:0.03432):0.01087):0.00922,((((328801:0.00847,2006871:0.00631):0.01253,109450:0.01123):0.00138,((1147856:0.02304,705692:0.00476):0.00141,(4350763:0.01922,65942:0.00615):0.00105):0.00809):0.04655,540876:0.02492):0.00988):0.01179,((((((((((((4430621:0.01679,4325801:0.00411):0.00221,(4363685:0.01251,(511469:0.01659,825772:0.00213):0.00591):0.00996):0.00437,(((((2807125:0.00161,837569:0.00645):0.00346,(826253:0.00727,835750:0.0081):0.0054):0.00198,837304:0.01838):0.0017,542451:0.00697):0.00149,585679:0.03335):0.00397):0.00437,(623999:0.03582,231765:0.01365):0.00555):0.02593,92057:0.03785):0.01558,(((808751:0.00623,(547396:0.00103,9511:0.00784):0.00672):0.0226,((3825935:0.0181,(3228684:0.00167,4448297:0.0188):0.01703):0.03212,(((581129:0.01234,((544881:0.00245,106188:0.00183)'s__Taxon':0.0145,((583215:0.00111,(805953:0.00014,1143963:0.00014):0.00142):0.00892,(9459:0.00812,590073:0.01587):0.00549):0.00239)'g__Chelonobacter':0.00768):0.00574,(509473:0.01517,91315:0.01626):0.00831):0.01492,(((((((((1141567:0.008,1136513:0.00905):0.0071,((3183894:0.01033,(9510:0.00071,(571320:0.01145,9475:0.00015):0.01551):0.00915):0.00636,3334052:0.02774):0.00967):0.00402,((9518:0.00121,471412:0.00344):0.00228,(1137471:0.00087,696982:0.00281):0.00237):0.00555):0.00104,(((((((1140356:0.01453,(561902:0.00321,(((9466:0.01654,9465:0.00014):0.00345,851744:0.00235):0.0056,((40556:0.01138,111313:0.00028):0.00079,4428224:0.02063)'s__multocida':0.00031):0.00951):0.00345):0.00369,((((23898:0.00705,823745:0.01019):0.00233,9564:0.0121):0.00479,(9498:0.0086,(108732:0.00082,1134168:0.00263):0.00531):0.01094):0.00463,562825:0.01137):0.00255):0.0009,(579141:0.01063,35735:0.01546):0.00404):0.00291,((4362470:0.00161,(((918389:0.00451,(((435512:0.00275,4407554:0.00875):0.00393,(993610:0.00173,986431:0.03592):0.00188):0.00014,289990:0.00624):0.00625):0.00888,(31902:0.00945,(3562528:0.00707,4471762:0.00092):0.00774)'g__Bibersteinia':0.00445):0.0017,163461:0.00088):0.00158):0.00152,(173486:0.00014,162150:0.00262):0.00415):0.00516):0.00402,((((((9505:0.01681,9504:0.00859):0.00312,(71067:0.00986,(((163465:0.00087,(844940:0.00014,685380:0.00014):0.00015):0.00545,9610:0.00121):0.00029,107401:0.01237)'g__Mannheimia':0.00465):0.00529):0.00289,82728:0.00719):0.00336,579924:0.01118):0.00197,4475684:0.00723):0.00136,((681253:0.02071,(616027:0.00098,((786396:0.00672,(645634:0.00015,796969:0.00724):0.00524):0.00176,(707955:0.04156,4342625:0.0038):0.01978):0.00412):0.00847):0.00547,(9548:0.01238,9546:0.00257):0.00789):0.00444):0.00219):0.00214,((45916:0.00261,1140941:0.01315):0.00656,((((359779:0.00267,(160015:0.00014,74192:0.00086):0.00093):0.00079,(((893979:0.00699,4327184:0.01547):0.0003,(((4377624:0.00645,4318122:0.01129):0.00016,1026778:0.03679):0.00175,971907:0.01517):0.00179)'s__parahaemolyticus':0.00348,(2647328:0.00014,4392419:0.03023):0.00915):0.01041):0.0064,(((72378:0.00357,4449061:0.01323):0.0031,(4362468:0.0057,(91524:0.00577,4479695:0.00057):0.00157):0.0003):0.00475,73342:0.00093):0.00028):0.00761,129218:0.00808):0.00619)'g__Actinobacillus':0.00025):0.00576,((70512:0.00827,70580:0.00821):0.00566,(109413:0.00164,108729:0.00295):0.00504)'g__Actinobacillus':0.00446):0.00268):0.00312,((4443920:0.0426,(4417053:0.00536,((341460:0.00849,(153997:0.02249,4431938:0.01768):0.02523):0.02201,(((((((999046:0.01438,2291414:0.00916):0.00634,(((952534:0.01736,(1016422:0.01309,4392718:0.03876):0.00347):0.00391,920334:0.04536):0.00876,4425763:0.02609):0.00343):0.00016,(513807:0.02474,((2873589:0.00569,3361368:0.01979):0.00956,(910340:0.03383,(3641998:0.01664,1734495:0.04192):0.00747):0.0061):0.00134):0.00016):0.00014,4375080:0.00772):0.00014,((((4427030:0.02206,887641:0.02514):0.00131,(4323393:0.00261,4458758:0.00189):0.0021):0.00014,(((1971819:0.01801,(1916970:0.01011,4378846:0.01397):0.00605):0.0039,(920105:0.00946,4420474:0.00718):0.0044):0.0008,((4296080:0.01344,4309323:0.01504):0.00086,4300778:0.00987):0.00254):0.00239):0.0008,(((((1507389:0.00731,(1103501:0.01431,4331714:0.0337):0.00573):0.00481,3709596:0.01563):0.0008,4396367:0.01087):0.0008,((((4383918:0.01245,4374638:0.01317):0.00183,(4374639:0.02252,4426980:0.00826):0.019):0.00014,1052152:0.02164):0.0003,(4340065:0.01157,((((4404220:0.00721,2654263:0.01148):0.00324,(((4356832:0.00605,(4364083:0.00526,(4414783:0.00852,4353801:0.01705):0.00995):0.0007):0.00141,4430639:0.01937):0.00351,2862781:0.02111):0.00904):0.00014,(((((4442170:0.02124,((4397579:0.01982,4439032:0.01227):0.00148,3462224:0.01198):0.00166):0.0006,((968675:0.02323,3350931:0.01922):0.00096,4477696:0.02504):0.00174):0.00014,1980945:0.00998):0.00015,(2914680:0.02013,1671681:0.01592):0.00114):0.00013,3314173:0.03458):0.00014):0.00014,4303114:0.00377):0.00043):0.00047):0.00037):0.00014,3592276:0.01931):0.00014):0.00014):0.00016,((865469:0.00883,(891034:0.01799,4466616:0.00436):0.00919):0.00431,4306157:0.02459):0.00078):0.0004,((((((4295743:0.01399,4347099:0.01684):0.00275,(898433:0.02688,4473129:0.00963):0.00369):0.00016,4328364:0.0294):0.00011,(4079463:0.0198,988542:0.01424):0.00244):0.00014,(4320756:0.0167,4391641:0.00794):0.0008):0.00016,((2706302:0.03279,4365611:0.01805):0.00686,(4395327:0.01956,((4455583:0.01386,(1771876:0.0368,4326177:0.03227):0.00499):0.00188,(((969543:0.01864,(1087882:0.01798,993258:0.01955):0.00321):0.00219,(4295763:0.05465,4351077:0.01787):0.00785):0.00095,(4299925:0.02368,4417377:0.0221):0.0029):0.00116):0.00095):0.00042):0.0004):0.00056)'s__parainfluenzae':0.00677)'g__Haemophilus':0.00192):0.01254):0.00128,(((4469627:0.00327,3820075:0.00014):0.00097,(((4470612:0.00014,3125352:0.00196):0.00129,(316852:0.00161,((((862816:0.05341,921522:0.02742):0.00602,1089594:0.04115):0.00157,240755:0.00631):0.00014,(4406393:0.00014,(956702:0.00187,1080448:0.01994):0.00124):0.00093):0.00487):0.00494):0.00647,((995893:0.00253,4309298:0.01827):0.00028,(((((1069169:0.01125,(517548:0.00359,(4302060:0.01046,((((((4295455:0.00794,4407433:0.00957):0.00263,4385138:0.02018):0.00084,4469359:0.01864):0.00167,(4424355:0.00787,(((4309513:0.00907,4314141:0.00764):0.00267,4306049:0.00526):0.00359,4416265:0.01754):0.00183):0.00016):0.00199,(4335737:0.03449,(4335864:0.02795,4425919:0.01572):0.00608):0.00413):0.00253,(((((4319500:0.01751,4307479:0.05026):0.00028,4354267:0.00286):0.00014,4312338:0.02972):0.00127,((4408085:0.01331,(4330324:0.01074,4315828:0.00507):0.00256):0.00458,4318130:0.01252):0.00029):0.00014,(4331866:0.01673,(4334976:0.00766,(4336077:0.01026,(4443574:0.01257,4471251:0.01278):0.00436):0.00487):0.00379):0.00358):0.00086):0.00305):0.00102):0.00039):0.00014,(4305793:0.02619,4330328:0.00787):0.00287):0.00014,(243777:0.00146,4407093:0.00672):0.0007):0.00014,4342267:0.02224):0.000
[truncated: 2,142,738 more chars]
