# Supplementary material for: Colonizing multidrug-resistant bacteria and the longitudinal evolution of the intestinal microbiome after liver transplantation
Source: Nat Commun. 2019 Oct 17;10:4715. doi: 10.1038/s41467-019-12633-4 (PMC6797753; doi:10.1038/s41467-019-12633-4)
Supplement: Supplementary file 29 — Source Data [file 41467_2019_12633_MOESM29_ESM.zip › Source_Data/README.txt]

README : Instructions for utilizing the LT Microbiome and MDRO Source Data and R Markdown files

Title:
Colonizing multidrug-resistant organisms and the longitudinal evolution of the intestinal microbiome after liver transplantation

Running Title:
Liver transplant microbiome and MDRO

Authors:
Medini K. Annavajhala, Angela Gomez-Simmonds, Nenad Macesic, Sean B. Sullivan, Anna Kress, Sabrina D. Khan, Marla J. Giddins, Stephania Stump, Grace I. Kim, Ryan Narain, Elizabeth C. Verna, Anne-Catrin Uhlemann

Journal:
Nature Communications, 2019

Instructions:
This zipfile contains R code and source data needed to reproduce data analysis and generation of figures for the citation above. The zipfile is self-contained, and all metadata or source files required to reproduce our results, which are shown in each PDF file, are enclosed within. These files are also publicly available at the following Github repository: https://github.com/mka2136/lt_microbiome.

Step 1: Generating Phyloseq Objects and alpha-Diversity Metrics after QIIME1 OTU-calling (Phyloseq_Objects.pdf)
			input files: 	inputs/merged.biom
							inputs/tree.tre 
							inputs/dups.txt
			output files: 	inputs/phylo_filtered.RDS
							inputs/phylo_relabun_filtered.RDS
							inputs/LT_alpha_div.txt
							
Step 2: Generating Figure 1: Liver transplant microbiome community (beta-diversity) and MDRO (Figure1_MDRO_UF.pdf)
			input files: 	inputs/Fig1_metadata.txt
							inputs/phylo_relabun_filtered.RDS
			output files: 	Figure1/panelA-1.png
							Figure1/panelB-1.png
							Figure1/panelC-1.png
							Figure1/panelD-1.png
							Figure1/fig1-1.png
							Figure1/fig1-1.eps
							
Step 3: Generating Figure 2: Pre-transplant alpha- and beta-diversity (Figure2_PreLT_Diversity.pdf)
			input files: 	inputs/Fig2_metadata.txt
							inputs/phylo_relabun_filtered.RDS
			output files: 	Figure2/panelA_stats-1.png
							Figure2/panelB-1.png
							Figure2/panelC-1.png
							Figure2/panelD-1.png
							Figure2/panelE-1.png
							Figure2/panelF-1.png
							Figure2/fig2-1.png
							Figure2/fig2-1.eps
							
Step 4: Generating Figure 3: Post-LT microbiome diversity (Figure3_PostLT_Diversity.pdf)
			input files: 	inputs/Fig3_metadata.txt
							inputs/phylo_relabun_filtered.RDS
			output files: 	Figure3/panelA-1.png
							Figure3/panelA-clme-1.png
							Figure3/panelB-1.png
							Figure3/panelB-clme-1.png
							Figure3/panelC-1.png
							Figure3/fig3-1.png
							Figure3/fig3-1.eps							

Step 5: Differential abundance testing using DESeq2 and Analysis of Composition of Microbiomes (ANCOM) (Differential_Abundance.pdf)
			input files: 	inputs/differential_abundance_metadata.txt
							inputs/phylo_filtered.RDS
							(Note: this analysis also requires the ANCOM_updated_code.R script located in the "inputs" folder, which is sourced in the R Markdown file) 
			output files:	differential_abundance/Supp_Data3.DESEq2_ARLD_preLT.txt
							differential_abundance/Supp_Data5.DESeq2_MELD_preLT.txt
							differential_abundance/Supp_Data7.DESeq2_CTP_CvA_preLT.txt
							differential_abundance/Supp_Data11.DESeq2_peri_v_preLT.txt
							differential_abundance/Supp_Data12.DESeq2_earlypost_v_periLT.txt
							differential_abundance/Supp_Data13.DESeq2_late_v_earlypostLT.txt
							differential_abundance/Supp_Data15.DESeq2_preLT_MDRO_1yr.txt
							differential_abundance/Supp_Data17.DESeq2_CRE.txt							
							differential_abundance/Supp_Data19.DESeq2_CephRE.txt
							differential_abundance/Supp_Data21.DESeq2_VRE.txt
							differential_abundance/Supp_Data23.DESeq2_MDRO.txt
							differential_abundance/Supp_Data4.ANCOM_ARLD_preLT.txt
							differential_abundance/Supp_Data6.ANCOM_MELD_preLT.txt
							differential_abundance/Supp_Data8.ANCOM_CTP_preLT.txt
							differential_abundance/Supp_Data14.ANCOM_timecategory.txt
							differential_abundance/Supp_Data16.ANCOM_mdro_1yr_preLT.txt
							differential_abundance/Supp_Data18.ANCOM_CRE.txt
							differential_abundance/Supp_Data20.ANCOM_CephRE.txt
							differential_abundance/Supp_Data22.ANCOM_VRE.txt
							differential_abundance/Supp_Data24.ANCOM_MDRO.txt
							
Step 6: Generating Figure 4: Overview of findings from multivariate models 
			input files: 	inputs/Fig4_metadata.txt
			output files:	Figure4/fig4-1.png

Step 7: Generating Supplementary Figure 2: Relative abundance of key taxa in patients who did vs. did not develop MDRO (Supp_Figure2_Key_Taxa_Abundance.pdf)
			input files:	inputs/Supp_Fig2_metadata.txt
							inputs/phylo_relabun_filtered.RDS
			output files:	Supp_Figure2/supp_fig2-1.png
